# Supplementary material for: Crustal thickness control on Sr/Y signatures of recent arc magmas: an Earth scale perspective
Source: Sci Rep. 2015 Jan 29;5:8115. doi: 10.1038/srep08115 (PMC4309962; doi:10.1038/srep08115)
Supplement: Supplementary Information — Dataset 1 [file srep08115-s2.xls]

## Sheet: Aleutians
Year	CITATION	SAMPLE NAME	LOCATION	ELEVATION (MIN.)	ELEVATION (MAX.)	SAMPLING TECHNIQUE	DRILLING DEPTH (MIN.)	DRILLING DEPTH (MAX.)	LAND/SEA (SAMPLING)	ROCK TYPE	ROCK NAME	AGE (MIN.)	AGE (MAX.)	GEOLOGICAL AGE	GEOLOGICAL AGE PREFIX	ERUPTION DAY	ERUPTION MONTH	LATITUDE (MIN.)	LONGITUDE (MIN.)	MGO(WT%)	Sr/Y	SR(PPM): altern. values and methods	Y(PPM): altern. values and methods	median MgO	median Sr/Y
1992	[2218] MILLER D. M. (1992)	samp. 87-17-02	ALEUTIAN ARC / SECOND ALEUTIAN ARC / UMNAK / OKMOK / PACIFIC OCEAN			OUTCROP			SUBAERIAL	VOLCANIC ROCK	DACITE	8250	8250					53.4903	-168.164	0	1.43396	76	53	0.175	1.51607
2010	[14934] TURNER S. P. (2010)	samp. K0016	ALEUTIAN ARC / ALASKA PENINSULA / UPPER ALASKA PENINSULA / KATMAI GROUP / PACIFIC OCEAN			OUTCROP			SUBAERIAL	VOLCANIC ROCK	RHYOLITE							58.3	-155.16	0.02	1.52225	65	42.7
1983	[2570] HILDRETH W. (1983)	samp. K-16	ALEUTIAN ARC / ALASKA PENINSULA / UPPER ALASKA PENINSULA / KATMAI GROUP / PACIFIC OCEAN			OUTCROP			SUBAERIAL	VOLCANIC ROCK	NOT GIVEN							58.3	-155.16	0.02	1.08333	52	48
1983	[2570] HILDRETH W. (1983)	samp. K-22	ALEUTIAN ARC / ALASKA PENINSULA / UPPER ALASKA PENINSULA / KATMAI GROUP / PACIFIC OCEAN			OUTCROP			SUBAERIAL	VOLCANIC ROCK	NOT GIVEN							58.3	-155.16	0.08	1.45	58	40
2003	[6578] REAGAN M. K.(2003) [GeoRem736]	samp. K90RHY	ALEUTIAN ARC / ALASKA PENINSULA / UPPER ALASKA PENINSULA / KATMAI GROUP / PACIFIC OCEAN			OUTCROP			SUBAERIAL	VOLCANIC ROCK	RHYOLITE							58.25	-154.98	0.08	1.41921	65	45.8
1983	[2570] HILDRETH W. (1983)	samp. K-139	ALEUTIAN ARC / ALASKA PENINSULA / UPPER ALASKA PENINSULA / KATMAI GROUP / PACIFIC OCEAN			OUTCROP			SUBAERIAL	VOLCANIC ROCK	RHYOLITE							58.3	-155.16	0.09	1.11905	47	42
1983	[2570] HILDRETH W. (1983)	samp. K-42	ALEUTIAN ARC / ALASKA PENINSULA / UPPER ALASKA PENINSULA / KATMAI GROUP / PACIFIC OCEAN			OUTCROP			SUBAERIAL	VOLCANIC ROCK	RHYOLITE							58.3	-155.16	0.11	0.869565	40	46
2004	[6859] GEORGE R. M. M. (2004)	samp. GLASS	ALEUTIAN ARC / SECOND ALEUTIAN ARC / AKUTAN / AKUTAN / PACIFIC OCEAN			OUTCROP			SUBAERIAL	VOLCANIC ROCK	RHYOLITE							54.17	-165.92	0.14	0.776545	49	63.1
1971	[2667] GATES O. (1971)	samp. 50P280	ALEUTIAN ARC / WESTERN ALEUTIAN ARC / ATTU / PACIFIC OCEAN			OUTCROP			SUBAERIAL	VOLCANIC ROCK	KERATOPHYRE, QUARTZ							52.92	173.18	0.14	0.222222	20	90
2010	[14934] TURNER S. P. (2010)	samp. K0121	ALEUTIAN ARC / ALASKA PENINSULA / UPPER ALASKA PENINSULA / KATMAI GROUP / PACIFIC OCEAN			OUTCROP			SUBAERIAL	VOLCANIC ROCK	RHYOLITE							58.3	-155.16	0.16	1.55496	58	37.3
1990	[2672] KAY S. M. (1990)	samp. HB14	ALEUTIAN ARC / CENTRAL ALEUTIAN ARC / ADAK / PACIFIC OCEAN			OUTCROP			SUBAERIAL	PLUTONIC ROCK	NOT GIVEN							51.92	-176.75	0.17	2.075	83	40
2010	[14934] TURNER S. P. (2010)	samp. K1079A	ALEUTIAN ARC / ALASKA PENINSULA / UPPER ALASKA PENINSULA / KATMAI GROUP / PACIFIC OCEAN			OUTCROP			SUBAERIAL	VOLCANIC ROCK	RHYOLITE							58.3	-155.16	0.17	1.5099	61	40.4
1980	[2211] PERFIT M. R. (1980)	samp. 175AP	ALEUTIAN ARC / SECOND ALEUTIAN ARC / UNALASKA / PACIFIC OCEAN			OUTCROP			SUBAERIAL	PLUTONIC ROCK	DIORITE							53.67	166.67	0.18	2.21875	71	32
2010	[14934] TURNER S. P. (2010)	samp. K1000A	ALEUTIAN ARC / ALASKA PENINSULA / UPPER ALASKA PENINSULA / KATMAI GROUP / PACIFIC OCEAN			OUTCROP			SUBAERIAL	VOLCANIC ROCK	RHYOLITE							58.3	-155.16	0.18	1.56171	62	39.7
2010	[14934] TURNER S. P. (2010)	samp. K1365	ALEUTIAN ARC / ALASKA PENINSULA / UPPER ALASKA PENINSULA / KATMAI GROUP / PACIFIC OCEAN			OUTCROP			SUBAERIAL	VOLCANIC ROCK	RHYOLITE							58.3	-155.16	0.19	1.48492	64	43.1
2008	[11837] FINNEY B.(2008) [GeoRem4069]	samp. 99JLOK-15	ALEUTIAN ARC / CENTRAL ALEUTIAN ARC / UMNAK / OKMOK / PACIFIC OCEAN			OUTCROP			SUBAERIAL	VOLCANIC ROCK	RHYODACITE							53.42	168.13	0.24	1.78481	141	79
2008	[11837] FINNEY B.(2008) [GeoRem4069]	samp. 99JLOK-20D	ALEUTIAN ARC / CENTRAL ALEUTIAN ARC / UMNAK / OKMOK / PACIFIC OCEAN			OUTCROP			SUBAERIAL	VOLCANIC ROCK	RHYODACITE							53.42	168.13	0.25	1.79487	140	78
2009	[14099] CHANG J. M. (2009)	samp. SP98-43X	ALEUTIAN ARC / ALEUTIAN BACK ARC / PRIBILOF ISLANDS - ST. PAUL / PACIFIC OCEAN			OUTCROP			SUBAERIAL	VOLCANIC ROCK	NOT GIVEN	3000	540000					57.2	-170.4	0.26	232.5	465	2
2008	[11837] FINNEY B.(2008) [GeoRem4069]	samp. 99JLOK-42DD	ALEUTIAN ARC / CENTRAL ALEUTIAN ARC / UMNAK / OKMOK / PACIFIC OCEAN			OUTCROP			SUBAERIAL	VOLCANIC ROCK	RHYODACITE							53.42	168.13	0.26	1.68493	123	73
2003	[6578] REAGAN M. K.(2003) [GeoRem736]	samp. K90NOV	ALEUTIAN ARC / ALASKA PENINSULA / UPPER ALASKA PENINSULA / KATMAI GROUP / PACIFIC OCEAN			OUTCROP			SUBAERIAL	VOLCANIC ROCK	RHYOLITE							58.3	-155.16	0.28	1.66667	75	45
1971	[2667] GATES O. (1971)	samp. 50P312	ALEUTIAN ARC / WESTERN ALEUTIAN ARC / ATTU / PACIFIC OCEAN			OUTCROP			SUBAERIAL	VOLCANIC ROCK	KERATOPHYRE, QUARTZ							52.92	173.18	0.31	1	100	100
2009	[13782] MANGAN M. T. (2009)	samp. 00S16M8	ALEUTIAN ARC / ALASKA PENINSULA / COLD BAY / EMMONS LAKE VOLCANIC CENTER / PACIFIC OCEAN			OUTCROP			SUBAERIAL	VOLCANIC ROCK	RHYOLITE	27000	27000					55.4862	-162.028	0.326891	2.35666	113.554	48.1842
1971	[2667] GATES O. (1971)	samp. 50P302	ALEUTIAN ARC / WESTERN ALEUTIAN ARC / ATTU / PACIFIC OCEAN			OUTCROP			SUBAERIAL	PLUTONIC ROCK	GRANITE, ALBITE							52.92	173.18	0.46	0.5	100	200
2009	[13782] MANGAN M. T. (2009)	samp. 01S33M2	ALEUTIAN ARC / ALASKA PENINSULA / COLD BAY / EMMONS LAKE VOLCANIC CENTER / PACIFIC OCEAN			OUTCROP			SUBAERIAL	VOLCANIC ROCK	RHYOLITE	27000	27000					55.3133	-161.93	0.491415	2.441	116.999	47.9307
2006	[9411] JICHA B. R. (2006)	samp. SEG 03 31	ALEUTIAN ARC / CENTRAL ALEUTIAN ARC / SEGUAM / SEGUAM / PACIFIC OCEAN			OUTCROP			SUBAERIAL	VOLCANIC ROCK	DACITE							52.35	-172.42	0.52	3.88235	132	34	0.693063	4.58172
2009	[13782] MANGAN M. T. (2009)	samp. 01S35M4	ALEUTIAN ARC / ALASKA PENINSULA / COLD BAY / EMMONS LAKE VOLCANIC CENTER / PACIFIC OCEAN			OUTCROP			SUBAERIAL	VOLCANIC ROCK	RHYOLITE	27000	27000					55.3026	-161.873	0.566269	2.5123	121.6	48.402
2008	[11837] FINNEY B.(2008) [GeoRem4069]	samp. 98JLOK-4B	ALEUTIAN ARC / CENTRAL ALEUTIAN ARC / UMNAK / OKMOK / PACIFIC OCEAN			OUTCROP			SUBAERIAL	VOLCANIC ROCK	DACITE							53.42	168.13	0.57	3.48387	216	62
2009	[13782] MANGAN M. T. (2009)	samp. 01S33M3	ALEUTIAN ARC / ALASKA PENINSULA / COLD BAY / EMMONS LAKE VOLCANIC CENTER / PACIFIC OCEAN			OUTCROP			SUBAERIAL	VOLCANIC ROCK	RHYOLITE	27000	27000					55.3159	-161.936	0.571079	2.46477	117.218	47.5572
2009	[13782] MANGAN M. T. (2009)	samp. 01S37M1	ALEUTIAN ARC / ALASKA PENINSULA / COLD BAY / EMMONS LAKE VOLCANIC CENTER / PACIFIC OCEAN			OUTCROP			SUBAERIAL	VOLCANIC ROCK	RHYOLITE	27000	27000					55.5089	-162.017	0.589413	2.77181	126.364	45.589
2004	[6859] GEORGE R. M. M. (2004)	samp. AC38B	ALEUTIAN ARC / ALASKA PENINSULA / COLD BAY / ANIAKCHAK / PACIFIC OCEAN			OUTCROP			SUBAERIAL	VOLCANIC ROCK	NOT GIVEN							56.88	-158.17	0.59	4.25612	226	53.1
1992	[2218] MILLER D. M. (1992)	samp. 87-20-02B	ALEUTIAN ARC / SECOND ALEUTIAN ARC / UMNAK / OKMOK / PACIFIC OCEAN			OUTCROP			SUBAERIAL	VOLCANIC ROCK	DACITE	8250	8250					53.5	-168.17	0.6	5.31579	202	38
1982	[2503] MARSH B. D. (1982)	samp. 5	ALEUTIAN ARC / CENTRAL ALEUTIAN ARC / ATKA / ATKA / PACIFIC OCEAN			OUTCROP			SUBAERIAL	VOLCANIC ROCK	DACITE							52.08	-174.67	0.6	3.44444	155	45
2009	[13782] MANGAN M. T. (2009)	samp. 01S37M3	ALEUTIAN ARC / ALASKA PENINSULA / COLD BAY / EMMONS LAKE VOLCANIC CENTER / PACIFIC OCEAN			OUTCROP			SUBAERIAL	VOLCANIC ROCK	RHYOLITE	27000	27000					55.5082	-162.015	0.606569	2.62056	122.258	46.6535
2009	[13782] MANGAN M. T. (2009)	samp. 01S35M5	ALEUTIAN ARC / ALASKA PENINSULA / COLD BAY / EMMONS LAKE VOLCANIC CENTER / PACIFIC OCEAN			OUTCROP			SUBAERIAL	VOLCANIC ROCK	RHYOLITE	27000	27000					55.3104	-161.896	0.618354	2.44425	118.713	48.5683
1992	[2218] MILLER D. M. (1992)	samp. 87-20-03	ALEUTIAN ARC / SECOND ALEUTIAN ARC / UMNAK / OKMOK / PACIFIC OCEAN			OUTCROP			SUBAERIAL	VOLCANIC ROCK	DACITE	8250	8250					53.5	-168.17	0.62	5.48649	203	37
2006	[9411] JICHA B. R. (2006)	samp. SEG 03 30	ALEUTIAN ARC / CENTRAL ALEUTIAN ARC / SEGUAM / SEGUAM / PACIFIC OCEAN			OUTCROP			SUBAERIAL	VOLCANIC ROCK	DACITE							52.35	-172.42	0.66	4.71429	165	35
2008	[11837] FINNEY B.(2008) [GeoRem4069]	samp. 99JLOK-4B	ALEUTIAN ARC / CENTRAL ALEUTIAN ARC / UMNAK / OKMOK / PACIFIC OCEAN			OUTCROP			SUBAERIAL	VOLCANIC ROCK	DACITE							53.42	168.13	0.66	3.69355	229	62
2009	[13782] MANGAN M. T. (2009)	samp. 05S119M2A	ALEUTIAN ARC / ALASKA PENINSULA / COLD BAY / EMMONS LAKE VOLCANIC CENTER / PACIFIC OCEAN			OUTCROP			SUBAERIAL	VOLCANIC ROCK	RHYOLITE							55.391	-162.063	0.665192	3.085	131.23	42.538
2009	[13782] MANGAN M. T. (2009)	samp. 01S37M2	ALEUTIAN ARC / ALASKA PENINSULA / COLD BAY / EMMONS LAKE VOLCANIC CENTER / PACIFIC OCEAN			OUTCROP			SUBAERIAL	VOLCANIC ROCK	RHYOLITE	27000	27000					55.5089	-162.017	0.666532	2.78895	127.645	45.768
2004	[7197] JICHA B. R. (2004)	samp. SB87-56	ALEUTIAN ARC / CENTRAL ALEUTIAN ARC / SEGUAM / SEGUAM / PACIFIC OCEAN			OUTCROP			SUBAERIAL	VOLCANIC ROCK	NOT GIVEN							52.2	-172.3	0.69	4.76839	175	36.7
1992	[2218] MILLER D. M. (1992)	samp. 87-20-02A	ALEUTIAN ARC / SECOND ALEUTIAN ARC / UMNAK / OKMOK / PACIFIC OCEAN			OUTCROP			SUBAERIAL	VOLCANIC ROCK	DACITE	8250	8250					53.5	-168.17	0.69	5.30769	207	39
2001	[4867] BINDEMAN I. N. (2001)	samp. SH-117	ALEUTIAN ARC / SECOND ALEUTIAN ARC / UNIMAK / FISHER / PACIFIC OCEAN			OUTCROP			SUBAQUATIC	VOLCANIC ROCK	DACITE							54.75	-164.58	0.69	5.59091	246	44
2009	[13782] MANGAN M. T. (2009)	samp. 1M120	ALEUTIAN ARC / ALASKA PENINSULA / COLD BAY / EMMONS LAKE VOLCANIC CENTER / PACIFIC OCEAN			OUTCROP			SUBAERIAL	VOLCANIC ROCK	RHYOLITE	27000	27000					55.476	-162.096	0.696126	2.55975	122.19	47.7353
1983	[2671] KAY S. M. (1983)	samp. ADK27	ALEUTIAN ARC / CENTRAL ALEUTIAN ARC / ADAK / PACIFIC OCEAN			OUTCROP			SUBAERIAL	PLUTONIC ROCK	MONZONITE, QUARTZ							51.84	-176.58	0.7	8.21622	304	37
1992	[2565] SINGER B. S. (1992)	samp. B87-56	ALEUTIAN ARC / CENTRAL ALEUTIAN ARC / SEGUAM / SEGUAM / TURF POINT FORMATION / PACIFIC OCEAN			OUTCROP			SUBAERIAL	VOLCANIC ROCK	DACITE							52.27	-172.58	0.73	15.9091	175	11
2001	[4867] BINDEMAN I. N. (2001)	samp. SH-61	ALEUTIAN ARC / SECOND ALEUTIAN ARC / UNIMAK / ROUNDTOP VOLCANO / PACIFIC OCEAN			OUTCROP			SUBAQUATIC	VOLCANIC ROCK	NOT GIVEN							54.75	-164.58	0.73	5.27083	253	48
1996	[2247] JOHNSON K. E. (1996)	samp. 76AU-5	ALEUTIAN ARC / ALASKA PENINSULA / AUGUSTINE ISLAND / AUGUSTINE / PACIFIC OCEAN			OUTCROP			SUBAERIAL	VOLCANIC ROCK	RHYOLITE							59.37	-153.5	0.76	23.7692	309	13
1992	[2565] SINGER B. S. (1992)	samp. J87-62	ALEUTIAN ARC / CENTRAL ALEUTIAN ARC / SEGUAM / SEGUAM / TURF POINT FORMATION / PACIFIC OCEAN			OUTCROP			SUBAERIAL	VOLCANIC ROCK	DACITE							52.27	-172.58	0.77	5.24324	194	37
2009	[13782] MANGAN M. T. (2009)	samp. 1M112	ALEUTIAN ARC / ALASKA PENINSULA / COLD BAY / EMMONS LAKE VOLCANIC CENTER / PACIFIC OCEAN			OUTCROP			SUBAERIAL	VOLCANIC ROCK	RHYOLITE	27000	27000					55.667	-162.283	0.773356	2.47044	119.487	48.3665
2004	[7197] JICHA B. R. (2004)	samp. SB87-40	ALEUTIAN ARC / CENTRAL ALEUTIAN ARC / SEGUAM / SEGUAM / PACIFIC OCEAN			OUTCROP			SUBAERIAL	VOLCANIC ROCK	NOT GIVEN							52.2	-172.3	0.79	4.8294	184	38.1
2009	[13782] MANGAN M. T. (2009)	samp. 1M111	ALEUTIAN ARC / ALASKA PENINSULA / COLD BAY / EMMONS LAKE VOLCANIC CENTER / PACIFIC OCEAN			OUTCROP			SUBAERIAL	VOLCANIC ROCK	RHYOLITE	27000	27000					55.6988	-162.246	0.792854	2.29421	111.568	48.6304
2009	[13782] MANGAN M. T. (2009)	samp. 01S33M4	ALEUTIAN ARC / ALASKA PENINSULA / COLD BAY / EMMONS LAKE VOLCANIC CENTER / PACIFIC OCEAN			OUTCROP			SUBAERIAL	VOLCANIC ROCK	RHYOLITE	27000	27000					55.3168	-161.936	0.835541	3.19449	150.019	46.962
2001	[4867] BINDEMAN I. N. (2001)	samp. SB8740	ALEUTIAN ARC / CENTRAL ALEUTIAN ARC / SEGUAM / SEGUAM / PACIFIC OCEAN			OUTCROP			SUBAERIAL	VOLCANIC ROCK	RHYODACITE							52.2	-172.3	0.84	5.90625	189	32
2004	[6859] GEORGE R. M. M. (2004)	samp. 92CNA05	ALEUTIAN ARC / ALASKA PENINSULA / COLD BAY / ANIAKCHAK / PACIFIC OCEAN			OUTCROP			SUBAERIAL	VOLCANIC ROCK	NOT GIVEN							56.88	-158.17	0.86	5.41573	241	44.5
2004	[7197] JICHA B. R. (2004)	samp. SB87-10	ALEUTIAN ARC / CENTRAL ALEUTIAN ARC / SEGUAM / SEGUAM / PACIFIC OCEAN			OUTCROP			SUBAERIAL	VOLCANIC ROCK	NOT GIVEN							52.2	-172.3	0.88	5.09284	192	37.7
2001	[4867] BINDEMAN I. N. (2001)	samp. SH-6	ALEUTIAN ARC / SECOND ALEUTIAN ARC / UNIMAK / FISHER / PACIFIC OCEAN			OUTCROP			SUBAQUATIC	VOLCANIC ROCK	DACITE							54.75	-164.58	0.89	5.28	264	50
1992	[2565] SINGER B. S. (1992)	samp. J87-61	ALEUTIAN ARC / CENTRAL ALEUTIAN ARC / SEGUAM / SEGUAM / TURF POINT FORMATION / PACIFIC OCEAN			OUTCROP			SUBAERIAL	VOLCANIC ROCK	DACITE							52.27	-172.58	0.94	5	185	37
2002	[5183] MYERS J. D. (2002)	samp. AT-88	ALEUTIAN ARC / CENTRAL ALEUTIAN ARC / ATKA / KLIUCHEF / PACIFIC OCEAN			OUTCROP			SUBAERIAL	VOLCANIC ROCK	DACITE							52.33	-174.17	0.94	4.44915	210	47.2
1971	[2667] GATES O. (1971)	samp. 50W2	ALEUTIAN ARC / WESTERN ALEUTIAN ARC / AGATTU (NEAR ISLANDS) / PACIFIC OCEAN			OUTCROP			SUBAERIAL	VOLCANIC ROCK	KERATOPHYRE							52.42	173.5	0.95	2	200	100
2001	[4867] BINDEMAN I. N. (2001)	samp. SH-141	ALEUTIAN ARC / SECOND ALEUTIAN ARC / UNIMAK / FISHER / PACIFIC OCEAN			OUTCROP			SUBAQUATIC	VOLCANIC ROCK	DACITE							54.75	-164.58	0.99	5.54348	255	46
2004	[6859] GEORGE R. M. M. (2004)	samp. 92CNA06	ALEUTIAN ARC / ALASKA PENINSULA / COLD BAY / ANIAKCHAK / PACIFIC OCEAN			OUTCROP			SUBAERIAL	VOLCANIC ROCK	NOT GIVEN							56.88	-158.17	1.05	5.73991	256	44.6	1.23745	6.56455
2003	[6565] GEORGE R. M. M. (2003)	samp. BOGOSLOF	ALEUTIAN ARC / SECOND ALEUTIAN ARC / BOGOSLOF / PACIFIC OCEAN			OUTCROP			SUBAERIAL	VOLCANIC ROCK	NOT GIVEN							53.93	-168.04	1.1	36.7773	776	21.1
1983	[2671] KAY S. M. (1983)	samp. FB61	ALEUTIAN ARC / CENTRAL ALEUTIAN ARC / ADAK / PACIFIC OCEAN			OUTCROP			SUBAERIAL	PLUTONIC ROCK	MONZODIORITE, QUARTZ							51.84	-176.58	1.11	19.037	514	27
2009	[14099] CHANG J. M. (2009)	samp. SP98-35	ALEUTIAN ARC / ALEUTIAN BACK ARC / PRIBILOF ISLANDS - ST. PAUL / PACIFIC OCEAN			OUTCROP			SUBAERIAL	VOLCANIC ROCK	NOT GIVEN	3000	540000					57.2	-170.4	1.15	18.7917	451	24
2009	[13782] MANGAN M. T. (2009)	samp. 05S097M2	ALEUTIAN ARC / ALASKA PENINSULA / COLD BAY / EMMONS LAKE VOLCANIC CENTER - DOUBLE CRATER / PACIFIC OCEAN			OUTCROP			SUBAERIAL	VOLCANIC ROCK	DACITE			HOLOCENE				55.3935	-161.948	1.15863	5.35141	241.823	45.1886
2004	[6859] GEORGE R. M. M. (2004)	samp. NA93-94A	ALEUTIAN ARC / ALASKA PENINSULA / COLD BAY / ANIAKCHAK / PACIFIC OCEAN			OUTCROP			SUBAERIAL	VOLCANIC ROCK	NOT GIVEN							56.88	-158.17	1.16	8.35526	381	45.6
2009	[13782] MANGAN M. T. (2009)	samp. 03S87T3	ALEUTIAN ARC / ALASKA PENINSULA / COLD BAY / EMMONS LAKE VOLCANIC CENTER / PACIFIC OCEAN			OUTCROP			SUBAERIAL	VOLCANIC ROCK	DACITE							55.3241	-162.021	1.18571	5.59193	239.738	42.8722
2009	[13782] MANGAN M. T. (2009)	samp. 00S16M1	ALEUTIAN ARC / ALASKA PENINSULA / COLD BAY / EMMONS LAKE VOLCANIC CENTER / PACIFIC OCEAN			OUTCROP			SUBAERIAL	VOLCANIC ROCK	RHYOLITE	27000	27000					55.4862	-162.028	1.18666	3.77552	165.163	43.7457
1992	[2565] SINGER B. S. (1992)	samp. B87-38	ALEUTIAN ARC / CENTRAL ALEUTIAN ARC / SEGUAM / SEGUAM / TURF POINT FORMATION / PACIFIC OCEAN			OUTCROP			SUBAERIAL	VOLCANIC ROCK	DACITE							52.29	-172.31	1.19	5.53846	216	39
2003	[6565] GEORGE R. M. M. (2003)	samp. 94AMC2	ALEUTIAN ARC / ALASKA PENINSULA / COLD BAY / ANIAKCHAK / PACIFIC OCEAN			OUTCROP			SUBAERIAL	VOLCANIC ROCK	NOT GIVEN		3500					56.88	-158.17	1.23	6.56455	300	45.7
2004	[6859] GEORGE R. M. M. (2004)	samp. 94AMC2	ALEUTIAN ARC / ALASKA PENINSULA / COLD BAY / ANIAKCHAK / PACIFIC OCEAN			OUTCROP			SUBAERIAL	VOLCANIC ROCK	NOT GIVEN							56.88	-158.17	1.23	6.56455	300	45.7
2009	[13782] MANGAN M. T. (2009)	samp. 03S87T1	ALEUTIAN ARC / ALASKA PENINSULA / COLD BAY / EMMONS LAKE VOLCANIC CENTER / PACIFIC OCEAN			OUTCROP			SUBAERIAL	VOLCANIC ROCK	DACITE							55.3241	-162.021	1.23745	5.58417	241.244	43.2014
1992	[2565] SINGER B. S. (1992)	samp. B87-67	ALEUTIAN ARC / CENTRAL ALEUTIAN ARC / SEGUAM / SEGUAM / TURF POINT FORMATION / PACIFIC OCEAN			OUTCROP			SUBAERIAL	VOLCANIC ROCK	DACITE							52.27	-172.58	1.27	7.40625	237	32
1983	[2671] KAY S. M. (1983)	samp. FB90	ALEUTIAN ARC / CENTRAL ALEUTIAN ARC / ADAK / PACIFIC OCEAN			OUTCROP			SUBAERIAL	PLUTONIC ROCK	NOT GIVEN							51.84	-176.58	1.33	15.9032	493	31
2009	[13782] MANGAN M. T. (2009)	samp. 05S097M1	ALEUTIAN ARC / ALASKA PENINSULA / COLD BAY / EMMONS LAKE VOLCANIC CENTER - DOUBLE CRATER / PACIFIC OCEAN			OUTCROP			SUBAERIAL	VOLCANIC ROCK	DACITE			HOLOCENE				55.3931	-161.948	1.35107	5.57963	249.54	44.7234
1992	[2218] MILLER D. M. (1992)	samp. 87-29-02	ALEUTIAN ARC / SECOND ALEUTIAN ARC / UMNAK / OKMOK / PACIFIC OCEAN			OUTCROP			SUBAERIAL	VOLCANIC ROCK	DACITE	8250	8250					53.5	-168.17	1.36	6.02326	259	43
2006	[9411] JICHA B. R. (2006)	samp. SEG 03 44	ALEUTIAN ARC / CENTRAL ALEUTIAN ARC / SEGUAM / SEGUAM / PACIFIC OCEAN			OUTCROP			SUBAERIAL	VOLCANIC ROCK	DACITE							52.35	-172.4	1.4	8	224	28
1992	[2565] SINGER B. S. (1992)	samp. B87-51	ALEUTIAN ARC / CENTRAL ALEUTIAN ARC / SEGUAM / SEGUAM / TURF POINT FORMATION / PACIFIC OCEAN			OUTCROP			SUBAERIAL	VOLCANIC ROCK	ANDESITE							52.27	-172.58	1.45	6.96774	216	31
1992	[2565] SINGER B. S. (1992)	samp. B87-52	ALEUTIAN ARC / CENTRAL ALEUTIAN ARC / SEGUAM / SEGUAM / TURF POINT FORMATION / PACIFIC OCEAN			OUTCROP			SUBAERIAL	VOLCANIC ROCK	DACITE							52.27	-172.58	1.46	6.90625	221	32
2009	[13782] MANGAN M. T. (2009)	samp. 1M110	ALEUTIAN ARC / ALASKA PENINSULA / COLD BAY / EMMONS LAKE VOLCANIC CENTER / PACIFIC OCEAN			OUTCROP			SUBAERIAL	VOLCANIC ROCK	RHYOLITE	27000	27000					55.2783	-161.995	1.46549	4.45698	185.395	41.5966
2009	[13782] MANGAN M. T. (2009)	samp. 00S28M3	ALEUTIAN ARC / ALASKA PENINSULA / COLD BAY / EMMONS LAKE VOLCANIC CENTER / PACIFIC OCEAN			OUTCROP			SUBAERIAL	VOLCANIC ROCK	DACITE							55.2936	-161.984	1.47255	6.14427	244.107	39.7292
2009	[13782] MANGAN M. T. (2009)	samp. 05S123M1	ALEUTIAN ARC / ALASKA PENINSULA / COLD BAY / EMMONS LAKE VOLCANIC CENTER / PACIFIC OCEAN			OUTCROP			SUBAERIAL	VOLCANIC ROCK	DACITE							55.2815	-161.968	1.47799	6.20321	247.07	39.8294
1990	[2224] ROMICK J. D. (1990)	samp. AK4-15	ALEUTIAN ARC / SECOND ALEUTIAN ARC / AKUTAN / AKUTAN / HOT SPRINGS BAY VOLCANICS / PACIFIC OCEAN			OUTCROP			SUBAERIAL	VOLCANIC ROCK	ANDESITE							54.08	-165.92	1.5	14.5714	408	28
2009	[13782] MANGAN M. T. (2009)	samp. 05S124M1	ALEUTIAN ARC / ALASKA PENINSULA / COLD BAY / EMMONS LAKE VOLCANIC CENTER / PACIFIC OCEAN			OUTCROP			SUBAERIAL	VOLCANIC ROCK	DACITE							55.2928	-161.984	1.50934	6.19545	245.998	39.7062	1.84635	7.96928
1992	[2218] MILLER D. M. (1992)	samp. LUM20	ALEUTIAN ARC / SECOND ALEUTIAN ARC / UMNAK / RECHESHNOI / PACIFIC OCEAN			OUTCROP			SUBAERIAL	VOLCANIC ROCK	ANDESITE							53.2542	-168.542	1.51	8.85185	239	27
2009	[13782] MANGAN M. T. (2009)	samp. 00S20M1	ALEUTIAN ARC / ALASKA PENINSULA / COLD BAY / EMMONS LAKE VOLCANIC CENTER / PACIFIC OCEAN			OUTCROP			SUBAERIAL	VOLCANIC ROCK	DACITE							55.295	-161.925	1.51898	7.23335	239.937	33.1709
2009	[13782] MANGAN M. T. (2009)	samp. 01S32F1	ALEUTIAN ARC / ALASKA PENINSULA / COLD BAY / EMMONS LAKE VOLCANIC CENTER / PACIFIC OCEAN			OUTCROP			SUBAERIAL	VOLCANIC ROCK	DACITE							55.3218	-161.963	1.53487	6.82017	233.691	34.2647
2009	[13782] MANGAN M. T. (2009)	samp. 05S029T3	ALEUTIAN ARC / ALASKA PENINSULA / COLD BAY / EMMONS LAKE VOLCANIC CENTER - MOUNT EMMONS / PACIFIC OCEAN			OUTCROP			SUBAERIAL	VOLCANIC ROCK	DACITE			HOLOCENE				55.2121	-162.055	1.57767	7.3052	271.856	37.214
2009	[13782] MANGAN M. T. (2009)	samp. 01S32M2	ALEUTIAN ARC / ALASKA PENINSULA / COLD BAY / EMMONS LAKE VOLCANIC CENTER / PACIFIC OCEAN			OUTCROP			SUBAERIAL	VOLCANIC ROCK	DACITE							55.3217	-161.965	1.58843	6.59606	229.371	34.774
2010	[14934] TURNER S. P. (2010)	samp. K1490	ALEUTIAN ARC / ALASKA PENINSULA / UPPER ALASKA PENINSULA / KATMAI GROUP / PACIFIC OCEAN			OUTCROP			SUBAERIAL	VOLCANIC ROCK	RHYOLITE							58.3	-155.16	1.59	6.79487	212	31.2
1992	[2218] MILLER D. M. (1992)	samp. QO(B)1	ALEUTIAN ARC / SECOND ALEUTIAN ARC / UMNAK / OKMOK / PACIFIC OCEAN			OUTCROP			SUBAERIAL	VOLCANIC ROCK	DACITE	8250	8250					53.5	-168.17	1.59	6.94872	271	39
1977	[2214] KAY R. W. (1977)	samp. AB26	ALEUTIAN ARC / SECOND ALEUTIAN ARC / UMNAK / VSEVIDOF / PACIFIC OCEAN			OUTCROP			SUBAERIAL	VOLCANIC ROCK	THOLEIITE							53.19	-168.8	1.6	6.17021	290	47
2004	[6992] HILDRETH W. (2004)	samp. 2322	ALEUTIAN ARC / ALASKA PENINSULA / UPPER ALASKA PENINSULA / KATMAI GROUP / PACIFIC OCEAN			OUTCROP			SUBAERIAL	VOLCANIC ROCK	DACITE							58.38	-155.16	1.61	0.0285185	15.4	540
2009	[13782] MANGAN M. T. (2009)	samp. 99S13M1	ALEUTIAN ARC / ALASKA PENINSULA / COLD BAY / EMMONS LAKE VOLCANIC CENTER / PACIFIC OCEAN			OUTCROP			SUBAERIAL	VOLCANIC ROCK	DACITE							55.3045	-161.925	1.61137	6.32391	246	38.9
1961	[2499] DREWES H. (1961)	samp. 54-SN-197	ALEUTIAN ARC / SECOND ALEUTIAN ARC / UNALASKA / PACIFIC OCEAN			OUTCROP			SUBAERIAL	PLUTONIC ROCK	GRANODIORITE							53.67	-166.67	1.63	23.3333	700	30
1990	[2672] KAY S. M. (1990)	samp. HB137	ALEUTIAN ARC / CENTRAL ALEUTIAN ARC / ADAK / PACIFIC OCEAN			OUTCROP			SUBAERIAL	PLUTONIC ROCK	NOT GIVEN							51.92	-176.75	1.64	15.025	601	40
2009	[13782] MANGAN M. T. (2009)	samp. 05S121M2A	ALEUTIAN ARC / ALASKA PENINSULA / COLD BAY / EMMONS LAKE VOLCANIC CENTER / PACIFIC OCEAN			OUTCROP			SUBAERIAL	VOLCANIC ROCK	DACITE							55.3676	-162.111	1.67797	6.91657	257.969	37.2973
1982	[2503] MARSH B. D. (1982)	samp. 4	ALEUTIAN ARC / CENTRAL ALEUTIAN ARC / ATKA / ATKA / PACIFIC OCEAN			OUTCROP			SUBAERIAL	VOLCANIC ROCK	ANDESITE							52.08	-174.67	1.69	3.125	150	48
2006	[9411] JICHA B. R. (2006)	samp. SEG 04 38	ALEUTIAN ARC / CENTRAL ALEUTIAN ARC / SEGUAM / SEGUAM / PACIFIC OCEAN			OUTCROP			SUBAERIAL	VOLCANIC ROCK	ANDESITE							52.3543	-172.559	1.75	7.78788	257	33
2003	[6565] GEORGE R. M. M. (2003)	samp. 90CNR12	ALEUTIAN ARC / ALASKA PENINSULA / UPPER ALASKA PENINSULA / REDOUBT / PACIFIC OCEAN			OUTCROP			SUBAERIAL	VOLCANIC ROCK	NOT GIVEN							60.5	-152.77	1.77	31.6197	449	14.2
1994	[2576] NYE C. J. (1994)	samp. 90CNR12	ALEUTIAN ARC / ALASKA PENINSULA / UPPER ALASKA PENINSULA / REDOUBT / PACIFIC OCEAN			OUTCROP			SUBAERIAL	VOLCANIC ROCK	DACITE					2	1	60.5	-152.77	1.77	29.8956	487	16.29
2009	[13782] MANGAN M. T. (2009)	samp. 05ELAC013	ALEUTIAN ARC / ALASKA PENINSULA / COLD BAY / EMMONS LAKE VOLCANIC CENTER - MOUNT HAGUE / PACIFIC OCEAN			OUTCROP			SUBAERIAL	VOLCANIC ROCK	DACITE			HOLOCENE				55.3902	-162.006	1.77239	6.21937	250.981	40.3547
1994	[2576] NYE C. J. (1994)	samp. 90DTR52	ALEUTIAN ARC / ALASKA PENINSULA / UPPER ALASKA PENINSULA / REDOUBT / PACIFIC OCEAN			OUTCROP			SUBAERIAL	VOLCANIC ROCK	DACITE							60.5	-152.77	1.79	32.0964	493	15.36
1983	[2671] KAY S. M. (1983)	samp. FB259	ALEUTIAN ARC / CENTRAL ALEUTIAN ARC / ADAK / PACIFIC OCEAN			OUTCROP			SUBAERIAL	PLUTONIC ROCK	GABBRO							51.84	-176.58	1.81	10.2941	350	34
2009	[13782] MANGAN M. T. (2009)	samp. 05S029T4	ALEUTIAN ARC / ALASKA PENINSULA / COLD BAY / EMMONS LAKE VOLCANIC CENTER - MOUNT EMMONS / PACIFIC OCEAN			OUTCROP			SUBAERIAL	VOLCANIC ROCK	DACITE			HOLOCENE				55.207	-162.059	1.81297	7.27395	265.092	36.444
1992	[2218] MILLER D. M. (1992)	samp. LUM23	ALEUTIAN ARC / SECOND ALEUTIAN ARC / UMNAK / RECHESHNOI / PACIFIC OCEAN			OUTCROP			SUBAERIAL	VOLCANIC ROCK	ANDESITE							53.33	-168.33	1.82	19.6	294	15
2010	[14934] TURNER S. P. (2010)	samp. K1269C	ALEUTIAN ARC / ALASKA PENINSULA / UPPER ALASKA PENINSULA / KATMAI GROUP / PACIFIC OCEAN			OUTCROP			SUBAERIAL	VOLCANIC ROCK	DACITE							58.3	-155.16	1.84	7.26384	223	30.7
2004	[6859] GEORGE R. M. M. (2004)	samp. 97ANB-32	ALEUTIAN ARC / ALASKA PENINSULA / COLD BAY / ANIAKCHAK / PACIFIC OCEAN			OUTCROP			SUBAERIAL	VOLCANIC ROCK	NOT GIVEN							56.88	-158.17	1.84	9.14286	352	38.5
2009	[13782] MANGAN M. T. (2009)	samp. 05ELAC014	ALEUTIAN ARC / ALASKA PENINSULA / COLD BAY / EMMONS LAKE VOLCANIC CENTER - MOUNT EMMONS / PACIFIC OCEAN			OUTCROP			SUBAERIAL	VOLCANIC ROCK	DACITE			HOLOCENE				55.3471	-162.099	1.84271	7.09019	270.989	38.2203
1992	[2218] MILLER D. M. (1992)	samp. LUM22	ALEUTIAN ARC / SECOND ALEUTIAN ARC / UMNAK / RECHESHNOI / PACIFIC OCEAN			OUTCROP			SUBAERIAL	VOLCANIC ROCK	ANDESITE							53.2528	-168.55	1.85	21.0667	316	15
1994	[2576] NYE C. J. (1994)	samp. 90AMM48A	ALEUTIAN ARC / ALASKA PENINSULA / UPPER ALASKA PENINSULA / REDOUBT / PACIFIC OCEAN			OUTCROP			SUBAERIAL	VOLCANIC ROCK	ANDESITE							60.5	-152.77	1.85	33.2005	500	15.06
1994	[2576] NYE C. J. (1994)	samp. 90DTR51	ALEUTIAN ARC / ALASKA PENINSULA / UPPER ALASKA PENINSULA / REDOUBT / PACIFIC OCEAN			OUTCROP			SUBAERIAL	VOLCANIC ROCK	ANDESITE							60.5	-152.77	1.86	32.2601	511	15.84
2009	[13782] MANGAN M. T. (2009)	samp. 05ELAC016	ALEUTIAN ARC / ALASKA PENINSULA / COLD BAY / EMMONS LAKE VOLCANIC CENTER - MOUNT EMMONS / PACIFIC OCEAN			OUTCROP			SUBAERIAL	VOLCANIC ROCK	DACITE			HOLOCENE				55.3459	-162.085	1.89662	7.3853	276.058	37.3793
1983	[2671] KAY S. M. (1983)	samp. FB96	ALEUTIAN ARC / CENTRAL ALEUTIAN ARC / ADAK / PACIFIC OCEAN			OUTCROP			SUBAERIAL	PLUTONIC ROCK	MONZODIORITE							51.84	-176.58	1.9	21.6071	605	28
2009	[13782] MANGAN M. T. (2009)	samp. 03S66M1	ALEUTIAN ARC / ALASKA PENINSULA / COLD BAY / EMMONS LAKE VOLCANIC CENTER / PACIFIC OCEAN			OUTCROP			SUBAERIAL	VOLCANIC ROCK	DACITE							55.3509	-161.964	1.90683	7.67883	284.61	37.0643
1994	[2576] NYE C. J. (1994)	samp. 90AMM300	ALEUTIAN ARC / ALASKA PENINSULA / UPPER ALASKA PENINSULA / REDOUBT / PACIFIC OCEAN			OUTCROP			SUBAERIAL	VOLCANIC ROCK	ANDESITE							60.5	-152.77	1.91	34.4307	502	14.58
2010	[14934] TURNER S. P. (2010)	samp. K1270A	ALEUTIAN ARC / ALASKA PENINSULA / UPPER ALASKA PENINSULA / KATMAI GROUP / PACIFIC OCEAN			OUTCROP			SUBAERIAL	VOLCANIC ROCK	DACITE							58.3	-155.16	1.91	7.80731	235	30.1
1994	[2576] NYE C. J. (1994)	samp. RDSS-2AI	ALEUTIAN ARC / ALASKA PENINSULA / UPPER ALASKA PENINSULA / REDOUBT / PACIFIC OCEAN			OUTCROP			SUBAERIAL	VOLCANIC ROCK	ANDESITE							60.5	-152.77	1.92	33.774	511	15.13
1994	[2576] NYE C. J. (1994)	samp. 90CNR25	ALEUTIAN ARC / ALASKA PENINSULA / UPPER ALASKA PENINSULA / REDOUBT / PACIFIC OCEAN			OUTCROP			SUBAERIAL	VOLCANIC ROCK	ANDESITE							60.5	-152.77	1.92	30.985	497	16.04
1994	[2576] NYE C. J. (1994)	samp. 90AMM-04	ALEUTIAN ARC / ALASKA PENINSULA / UPPER ALASKA PENINSULA / REDOUBT / PACIFIC OCEAN			OUTCROP			SUBAERIAL	VOLCANIC ROCK	ANDESITE							60.5	-152.77	1.92	31.0919	504	16.21
1994	[2576] NYE C. J. (1994)	samp. 90CNR22	ALEUTIAN ARC / ALASKA PENINSULA / UPPER ALASKA PENINSULA / REDOUBT / PACIFIC OCEAN			OUTCROP			SUBAERIAL	VOLCANIC ROCK	ANDESITE							60.5	-152.77	1.93	32.9923	516	15.64
2010	[14934] TURNER S. P. (2010)	samp. K2015C	ALEUTIAN ARC / ALASKA PENINSULA / UPPER ALASKA PENINSULA / KATMAI GROUP / PACIFIC OCEAN			OUTCROP			SUBAERIAL	VOLCANIC ROCK	DACITE							58.3	-155.16	1.93	7.88396	231	29.3
2001	[4867] BINDEMAN I. N. (2001)	samp. SH-134	ALEUTIAN ARC / SECOND ALEUTIAN ARC / UNIMAK / SHISHALDIN / PACIFIC OCEAN			OUTCROP			SUBAQUATIC	VOLCANIC ROCK	BASALT							54.75	-163.97	1.93	10.725	429	40
1980	[2211] PERFIT M. R. (1980)	samp. 211	ALEUTIAN ARC / SECOND ALEUTIAN ARC / UNALASKA / PACIFIC OCEAN			OUTCROP			SUBAERIAL	PLUTONIC ROCK	DIORITE							53.67	166.67	1.94	11.28	282	25
2005	[8487] DREHER S. T. (2005)	samp. ACAF1B1	ALEUTIAN ARC / ALASKA PENINSULA / COLD BAY / ANIAKCHAK / PACIFIC OCEAN			OUTCROP			SUBAERIAL	VOLCANIC ROCK	RHYODACITE	3400	3400					56.88	-158.17	1.94	4.51417	223	49.4
1983	[2570] HILDRETH W. (1983)	samp. K-18	ALEUTIAN ARC / ALASKA PENINSULA / UPPER ALASKA PENINSULA / KATMAI GROUP / PACIFIC OCEAN			OUTCROP			SUBAERIAL	VOLCANIC ROCK	NOT GIVEN							58.3	-155.16	1.95	16.5385	215	13
2009	[13782] MANGAN M. T. (2009)	samp. 00S29F1	ALEUTIAN ARC / ALASKA PENINSULA / COLD BAY / EMMONS LAKE VOLCANIC CENTER / PACIFIC OCEAN			OUTCROP			SUBAERIAL	VOLCANIC ROCK	DACITE							55.3453	-162.096	1.95442	7.5405	272.453	36.132
2010	[14934] TURNER S. P. (2010)	samp. K1267B	ALEUTIAN ARC / ALASKA PENINSULA / UPPER ALASKA PENINSULA / KATMAI GROUP / PACIFIC OCEAN			OUTCROP			SUBAERIAL	VOLCANIC ROCK	DACITE							58.3	-155.16	1.96	9.73978	262	26.9
2000	[3503] COOMBS M. L. (2000)	samp. 97NT08	ALEUTIAN ARC / ALASKA PENINSULA / UPPER ALASKA PENINSULA / SOUTHWEST TRIDENT / PACIFIC OCEAN			OUTCROP			SUBAERIAL	VOLCANIC ROCK	NOT GIVEN							58.2	-155.1	1.96	7.71875	247	32
2005	[8487] DREHER S. T. (2005)	samp. ACAF1A2	ALEUTIAN ARC / ALASKA PENINSULA / COLD BAY / ANIAKCHAK / PACIFIC OCEAN			OUTCROP			SUBAERIAL	VOLCANIC ROCK	RHYODACITE	3400	3400					56.88	-158.17	1.96	4.47791	223	49.8
1977	[2214] KAY R. W. (1977)	samp. SAR24	ALEUTIAN ARC / SECOND ALEUTIAN ARC / UNIMAK / WESTDAHL / PACIFIC OCEAN			OUTCROP			SUBAERIAL	VOLCANIC ROCK	THOLEIITE							54.85	-164.83	1.96	7.05882	360	51
2004	[7197] JICHA B. R. (2004)	samp. SH 134	ALEUTIAN ARC / SECOND ALEUTIAN ARC / UNIMAK / SHISHALDIN / PACIFIC OCEAN			OUTCROP			SUBAQUATIC	VOLCANIC ROCK	BASALT							54.75	-163.97	1.97	9.70149	390	40.2
1990	[2672] KAY S. M. (1990)	samp. K32	ALEUTIAN ARC / CENTRAL ALEUTIAN ARC / KAGALASKA / PACIFIC OCEAN			OUTCROP			SUBAERIAL	PLUTONIC ROCK	NOT GIVEN							51.8	-176.2	1.99	31.6957	729	23
1992	[2565] SINGER B. S. (1992)	samp. B87-66	ALEUTIAN ARC / CENTRAL ALEUTIAN ARC / SEGUAM / SEGUAM / TURF POINT FORMATION / PACIFIC OCEAN			OUTCROP			SUBAERIAL	VOLCANIC ROCK	ANDESITE							52.27	-172.58	1.99	10.0385	261	26
2010	[14934] TURNER S. P. (2010)	samp. K1266C	ALEUTIAN ARC / ALASKA PENINSULA / UPPER ALASKA PENINSULA / KATMAI GROUP / PACIFIC OCEAN			OUTCROP			SUBAERIAL	VOLCANIC ROCK	DACITE							58.3	-155.16	1.99	8.05461	236	29.3
1999	[3855] MILLER T. P. (1999)	samp. 14	ALEUTIAN ARC / ALASKA PENINSULA / SOUTHWEST ALASKA PENINSULA / MOUNT DUTTON / PACIFIC OCEAN			OUTCROP			SUBAERIAL	VOLCANIC ROCK	DACITE			HOLOCENE				56.24	-159.19	2.01	20.2353	344	17	2.29	21.0556
2009	[13782] MANGAN M. T. (2009)	samp. 99S15M2	ALEUTIAN ARC / ALASKA PENINSULA / COLD BAY / EMMONS LAKE VOLCANIC CENTER / PACIFIC OCEAN			OUTCROP			SUBAERIAL	VOLCANIC ROCK	DACITE							55.3637	-162.112	2.02235	7.6223	268	35.16
2010	[14934] TURNER S. P. (2010)	samp. K2582A	ALEUTIAN ARC / ALASKA PENINSULA / UPPER ALASKA PENINSULA / KATMAI GROUP / PACIFIC OCEAN			OUTCROP			SUBAERIAL	VOLCANIC ROCK	RHYOLITE							58.3	-155.16	2.03	7.90941	227	28.7
2003	[6578] REAGAN M. K.(2003) [GeoRem736]	samp. K90DAC	ALEUTIAN ARC / ALASKA PENINSULA / UPPER ALASKA PENINSULA / KATMAI GROUP / PACIFIC OCEAN			OUTCROP			SUBAERIAL	VOLCANIC ROCK	DACITE							58.25	-154.98	2.05	7.54491	252	33.4
1994	[2576] NYE C. J. (1994)	samp. 89DTR50	ALEUTIAN ARC / ALASKA PENINSULA / UPPER ALASKA PENINSULA / REDOUBT / PACIFIC OCEAN			OUTCROP			SUBAERIAL	VOLCANIC ROCK	ANDESITE							60.5	-152.77	2.06	31.5594	510	16.16
2003	[6578] REAGAN M. K.(2003) [GeoRem736]	samp. K90FM	ALEUTIAN ARC / ALASKA PENINSULA / UPPER ALASKA PENINSULA / KATMAI GROUP / PACIFIC OCEAN			OUTCROP			SUBAERIAL	VOLCANIC ROCK	DACITE			PLEISTOCENE	UPPER			58.23	-155.07	2.07	12.0635	304	25.2
1994	[2576] NYE C. J. (1994)	samp. 90AMM-05	ALEUTIAN ARC / ALASKA PENINSULA / UPPER ALASKA PENINSULA / REDOUBT / PACIFIC OCEAN			OUTCROP			SUBAERIAL	VOLCANIC ROCK	ANDESITE							60.5	-152.77	2.07	29.9593	515	17.19
1999	[3855] MILLER T. P. (1999)	samp. 13	ALEUTIAN ARC / ALASKA PENINSULA / SOUTHWEST ALASKA PENINSULA / MOUNT DUTTON / PACIFIC OCEAN			OUTCROP			SUBAERIAL	VOLCANIC ROCK	DACITE			HOLOCENE				56.24	-159.19	2.08	21.0556	379	18
2006	[9411] JICHA B. R. (2006)	samp. SEG 03 45	ALEUTIAN ARC / CENTRAL ALEUTIAN ARC / SEGUAM / WILCOX / PACIFIC OCEAN			OUTCROP			SUBAERIAL	VOLCANIC ROCK	ANDESITE							52.31	-172.33	2.08	6.96875	223	32
2005	[8487] DREHER S. T. (2005)	samp. 97AC37B	ALEUTIAN ARC / ALASKA PENINSULA / COLD BAY / ANIAKCHAK / PACIFIC OCEAN			OUTCROP			SUBAERIAL	VOLCANIC ROCK	RHYODACITE	3400	3400					56.88	-158.17	2.09	4.7205	228	48.3
2009	[13782] MANGAN M. T. (2009)	samp. 99S15M1	ALEUTIAN ARC / ALASKA PENINSULA / COLD BAY / EMMONS LAKE VOLCANIC CENTER / PACIFIC OCEAN			OUTCROP			SUBAERIAL	VOLCANIC ROCK	DACITE							55.3637	-162.112	2.09021	7.61552	267	35.06
1994	[2576] NYE C. J. (1994)	samp. 90CNR10	ALEUTIAN ARC / ALASKA PENINSULA / UPPER ALASKA PENINSULA / REDOUBT / PACIFIC OCEAN			OUTCROP			SUBAERIAL	VOLCANIC ROCK	ANDESITE							60.5	-152.77	2.1	32.282	522	16.17
2004	[6859] GEORGE R. M. M. (2004)	samp. 97ANB-26	ALEUTIAN ARC / ALASKA PENINSULA / COLD BAY / ANIAKCHAK / PACIFIC OCEAN			OUTCROP			SUBAERIAL	VOLCANIC ROCK	NOT GIVEN							56.88	-158.17	2.1	10.0237	423	42.2
2010	[14934] TURNER S. P. (2010)	samp. K0182	ALEUTIAN ARC / ALASKA PENINSULA / UPPER ALASKA PENINSULA / KATMAI GROUP / PACIFIC OCEAN			OUTCROP			SUBAERIAL	VOLCANIC ROCK	DACITE							58.3	-155.16	2.11	8.18493	239	29.2
1983	[2570] HILDRETH W. (1983)	samp. K-45	ALEUTIAN ARC / ALASKA PENINSULA / UPPER ALASKA PENINSULA / KATMAI GROUP / PACIFIC OCEAN			OUTCROP			SUBAERIAL	VOLCANIC ROCK	DACITE							58.3	-155.16	2.14	9.875	237	24
1978	[2504] MARSH B. D. (1978)	samp. AMK-2	ALEUTIAN ARC / SECOND ALEUTIAN ARC / AMAK / PACIFIC OCEAN			OUTCROP			SUBAERIAL	VOLCANIC ROCK	ANDESITE							55.61	-163.16	2.15	28.7778	777	27
1999	[3855] MILLER T. P. (1999)	samp. 12	ALEUTIAN ARC / ALASKA PENINSULA / SOUTHWEST ALASKA PENINSULA / MOUNT DUTTON / PACIFIC OCEAN			OUTCROP			SUBAERIAL	VOLCANIC ROCK	DACITE			HOLOCENE				56.24	-159.19	2.16	19.2105	365	19
2009	[13782] MANGAN M. T. (2009)	samp. 01S32M3	ALEUTIAN ARC / ALASKA PENINSULA / COLD BAY / EMMONS LAKE VOLCANIC CENTER / PACIFIC OCEAN			OUTCROP			SUBAERIAL	VOLCANIC ROCK	RHYOLITE	27000	27000					55.3093	-161.952	2.16999	6.36863	273.679	42.973
1994	[2576] NYE C. J. (1994)	samp. 90CNR24	ALEUTIAN ARC / ALASKA PENINSULA / UPPER ALASKA PENINSULA / REDOUBT / PACIFIC OCEAN			OUTCROP			SUBAERIAL	VOLCANIC ROCK	ANDESITE							60.5	-152.77	2.18	31.9136	517	16.2
1983	[2570] HILDRETH W. (1983)	samp. K-177	ALEUTIAN ARC / ALASKA PENINSULA / UPPER ALASKA PENINSULA / KATMAI GROUP / PACIFIC OCEAN			OUTCROP			SUBAERIAL	VOLCANIC ROCK	NOT GIVEN							58.3	-155.16	2.2	10.8214	303	28
2009	[13782] MANGAN M. T. (2009)	samp. 05ELAC024	ALEUTIAN ARC / ALASKA PENINSULA / COLD BAY / EMMONS LAKE VOLCANIC CENTER / PACIFIC OCEAN			OUTCROP			SUBAERIAL	VOLCANIC ROCK	DACITE							55.3208	-162.041	2.20557	7.46262	269.965	36.1756
2009	[13782] MANGAN M. T. (2009)	samp. 05ELAC015	ALEUTIAN ARC / ALASKA PENINSULA / COLD BAY / EMMONS LAKE VOLCANIC CENTER - MOUNT EMMONS / PACIFIC OCEAN			OUTCROP			SUBAERIAL	VOLCANIC ROCK	DACITE			HOLOCENE				55.344	-162.081	2.21988	7.207	284.19	39.4324
1994	[2576] NYE C. J. (1994)	samp. 90CNR03	ALEUTIAN ARC / ALASKA PENINSULA / UPPER ALASKA PENINSULA / REDOUBT / PACIFIC OCEAN			OUTCROP			SUBAERIAL	VOLCANIC ROCK	ANDESITE							60.5	-152.77	2.24	29.7516	515	17.31
2005	[8487] DREHER S. T. (2005)	samp. 99AC26	ALEUTIAN ARC / ALASKA PENINSULA / COLD BAY / ANIAKCHAK / PACIFIC OCEAN			OUTCROP			SUBAERIAL	VOLCANIC ROCK	RHYODACITE	3400	3400					56.88	-158.17	2.25	4.10359	206	50.2
2009	[13782] MANGAN M. T. (2009)	samp. 00S25M1	ALEUTIAN ARC / ALASKA PENINSULA / COLD BAY / EMMONS LAKE VOLCANIC CENTER / PACIFIC OCEAN			OUTCROP			SUBAERIAL	VOLCANIC ROCK	DACITE							55.3224	-162.04	2.2587	7.46739	268.033	35.8938
1978	[2504] MARSH B. D. (1978)	samp. AMK-4	ALEUTIAN ARC / SECOND ALEUTIAN ARC / AMAK / PACIFIC OCEAN			OUTCROP			SUBAERIAL	VOLCANIC ROCK	ANDESITE							55.61	-163.16	2.26	30.2609	696	23
2010	[14934] TURNER S. P. (2010)	samp. K0162	ALEUTIAN ARC / ALASKA PENINSULA / UPPER ALASKA PENINSULA / KATMAI GROUP / PACIFIC OCEAN			OUTCROP			SUBAERIAL	VOLCANIC ROCK	DACITE							58.3	-155.16	2.27	7.53247	232	30.8
2004	[6859] GEORGE R. M. M. (2004)	samp. 97ANB-33	ALEUTIAN ARC / ALASKA PENINSULA / COLD BAY / ANIAKCHAK / PACIFIC OCEAN			OUTCROP			SUBAERIAL	VOLCANIC ROCK	NOT GIVEN							56.88	-158.17	2.28	10.6667	448	42
2009	[13782] MANGAN M. T. (2009)	samp. 05ELAC025	ALEUTIAN ARC / ALASKA PENINSULA / COLD BAY / EMMONS LAKE VOLCANIC CENTER / PACIFIC OCEAN			OUTCROP			SUBAERIAL	VOLCANIC ROCK	DACITE							55.3246	-162.032	2.28153	7.09846	272.801	38.431
2009	[13782] MANGAN M. T. (2009)	samp. 00S26M1	ALEUTIAN ARC / ALASKA PENINSULA / COLD BAY / EMMONS LAKE VOLCANIC CENTER / PACIFIC OCEAN			OUTCROP			SUBAERIAL	VOLCANIC ROCK	DACITE							55.3249	-162.052	2.28718	7.96035	277.954	34.9174
1994	[2576] NYE C. J. (1994)	samp. 900313-3	ALEUTIAN ARC / ALASKA PENINSULA / UPPER ALASKA PENINSULA / REDOUBT / PACIFIC OCEAN			OUTCROP			SUBAERIAL	VOLCANIC ROCK	ANDESITE							60.5	-152.77	2.29	29.9425	521	17.4
1994	[2576] NYE C. J. (1994)	samp. 90CNR05	ALEUTIAN ARC / ALASKA PENINSULA / UPPER ALASKA PENINSULA / REDOUBT / PACIFIC OCEAN			OUTCROP			SUBAERIAL	VOLCANIC ROCK	ANDESITE							60.5	-152.77	2.29	29.4755	517	17.54
1990	[2223] NYE C. J. (1990)	samp. AF-09	ALEUTIAN ARC / ALASKA PENINSULA / SPURR VOLCANIC COMPLEX / PACIFIC OCEAN			OUTCROP			SUBAERIAL	VOLCANIC ROCK	ANDESITE		58000					61.299	-152.251	2.29	27.9679	523	18.7
1994	[2576] NYE C. J. (1994)	samp. 90AMM-11	ALEUTIAN ARC / ALASKA PENINSULA / UPPER ALASKA PENINSULA / REDOUBT / PACIFIC OCEAN			OUTCROP			SUBAERIAL	VOLCANIC ROCK	ANDESITE							60.5	-152.77	2.3	30.5882	520	17
1994	[2576] NYE C. J. (1994)	samp. USGS3/23-1	ALEUTIAN ARC / ALASKA PENINSULA / UPPER ALASKA PENINSULA / REDOUBT / PACIFIC OCEAN			OUTCROP			SUBAERIAL	VOLCANIC ROCK	ANDESITE							60.5	-152.77	2.3	29.8551	515	17.25
2005	[8487] DREHER S. T. (2005)	samp. AC-14	ALEUTIAN ARC / ALASKA PENINSULA / COLD BAY / ANIAKCHAK / PACIFIC OCEAN			OUTCROP			SUBAERIAL	VOLCANIC ROCK	RHYODACITE	3400	3400					56.88	-158.17	2.3	4.08284	207	50.7
1994	[2576] NYE C. J. (1994)	samp. 90AMM-15	ALEUTIAN ARC / ALASKA PENINSULA / UPPER ALASKA PENINSULA / REDOUBT / PACIFIC OCEAN			OUTCROP			SUBAERIAL	VOLCANIC ROCK	ANDESITE							60.5	-152.77	2.31	30.0058	517	17.23
1994	[2576] NYE C. J. (1994)	samp. USGS1/8-01	ALEUTIAN ARC / ALASKA PENINSULA / UPPER ALASKA PENINSULA / REDOUBT / PACIFIC OCEAN			OUTCROP			SUBAERIAL	VOLCANIC ROCK	ANDESITE							60.5	-152.77	2.31	29.5402	514	17.4
1994	[2576] NYE C. J. (1994)	samp. 90CNR13	ALEUTIAN ARC / ALASKA PENINSULA / UPPER ALASKA PENINSULA / REDOUBT / PACIFIC OCEAN			OUTCROP			SUBAERIAL	VOLCANIC ROCK	ANDESITE							60.5	-152.77	2.31	28.8408	520	18.03
1994	[2576] NYE C. J. (1994)	samp. USGS3/23-3	ALEUTIAN ARC / ALASKA PENINSULA / UPPER ALASKA PENINSULA / REDOUBT / PACIFIC OCEAN			OUTCROP			SUBAERIAL	VOLCANIC ROCK	ANDESITE							60.5	-152.77	2.32	28.9562	516	17.82
2004	[6992] HILDRETH W. (2004)	samp. KNM-15	ALEUTIAN ARC / ALASKA PENINSULA / UPPER ALASKA PENINSULA / KATMAI GROUP / PACIFIC OCEAN			OUTCROP			SUBAERIAL	VOLCANIC ROCK	ANDESITE							58.36	-155.09	2.32	12.6923	330	26
1994	[2576] NYE C. J. (1994)	samp. USGS3/23-4	ALEUTIAN ARC / ALASKA PENINSULA / UPPER ALASKA PENINSULA / REDOUBT / PACIFIC OCEAN			OUTCROP			SUBAERIAL	VOLCANIC ROCK	ANDESITE							60.5	-152.77	2.33	29.526	517	17.51
1983	[2570] HILDRETH W. (1983)	samp. K-164	ALEUTIAN ARC / ALASKA PENINSULA / UPPER ALASKA PENINSULA / KATMAI GROUP / PACIFIC OCEAN			OUTCROP			SUBAERIAL	VOLCANIC ROCK	NOT GIVEN							58.3	-155.16	2.34	12.3077	320	26
2009	[13782] MANGAN M. T. (2009)	samp. 03S67M1	ALEUTIAN ARC / ALASKA PENINSULA / COLD BAY / EMMONS LAKE VOLCANIC CENTER / PACIFIC OCEAN			OUTCROP			SUBAERIAL	VOLCANIC ROCK	DACITE							55.3295	-162.012	2.34926	7.8262	279.057	35.6568
1999	[3855] MILLER T. P. (1999)	samp. 20	ALEUTIAN ARC / ALASKA PENINSULA / SOUTHWEST ALASKA PENINSULA / MOUNT DUTTON / PACIFIC OCEAN			OUTCROP			SUBAERIAL	VOLCANIC ROCK	DACITE			HOLOCENE				56.24	-159.19	2.35	17.4444	314	18
1994	[2576] NYE C. J. (1994)	samp. 90CNR16	ALEUTIAN ARC / ALASKA PENINSULA / UPPER ALASKA PENINSULA / REDOUBT / PACIFIC OCEAN			OUTCROP			SUBAERIAL	VOLCANIC ROCK	ANDESITE							60.5	-152.77	2.36	29.6424	514	17.34
1992	[2565] SINGER B. S. (1992)	samp. J87-37	ALEUTIAN ARC / CENTRAL ALEUTIAN ARC / SEGUAM / SEGUAM / TURF POINT FORMATION / PACIFIC OCEAN			OUTCROP			SUBAERIAL	VOLCANIC ROCK	ANDESITE							52.29	-172.31	2.36	15.0952	317	21
1994	[2576] NYE C. J. (1994)	samp. 90AMC002	ALEUTIAN ARC / ALASKA PENINSULA / UPPER ALASKA PENINSULA / REDOUBT / PACIFIC OCEAN			OUTCROP			SUBAERIAL	VOLCANIC ROCK	ANDESITE							60.5	-152.77	2.37	28.8202	513	17.8
1992	[2565] SINGER B. S. (1992)	samp. B87-50	ALEUTIAN ARC / CENTRAL ALEUTIAN ARC / SEGUAM / SEGUAM / TURF POINT FORMATION / PACIFIC OCEAN			OUTCROP			SUBAERIAL	VOLCANIC ROCK	ANDESITE							52.27	-172.58	2.39	10.08	252	25
1990	[2672] KAY S. M. (1990)	samp. K1A	ALEUTIAN ARC / CENTRAL ALEUTIAN ARC / KAGALASKA / PACIFIC OCEAN			OUTCROP			SUBAERIAL	PLUTONIC ROCK	NOT GIVEN							51.8	-176.2	2.39	22.2647	757	34
1994	[2576] NYE C. J. (1994)	samp. JK90RED3	ALEUTIAN ARC / ALASKA PENINSULA / UPPER ALASKA PENINSULA / REDOUBT / PACIFIC OCEAN			OUTCROP			SUBAERIAL	VOLCANIC ROCK	ANDESITE							60.5	-152.77	2.4	30.3725	530	17.45
2003	[6578] REAGAN M. K.(2003) [GeoRem736]	samp. K90CB	ALEUTIAN ARC / ALASKA PENINSULA / UPPER ALASKA PENINSULA / KATMAI GROUP / PACIFIC OCEAN			OUTCROP			SUBAERIAL	VOLCANIC ROCK	DACITE			PLEISTOCENE	UPPER			58.23	-155.07	2.42	10.4428	283	27.1
1994	[2576] NYE C. J. (1994)	samp. 90AMM-01	ALEUTIAN ARC / ALASKA PENINSULA / UPPER ALASKA PENINSULA / REDOUBT / PACIFIC OCEAN			OUTCROP			SUBAERIAL	VOLCANIC ROCK	ANDESITE							60.5	-152.77	2.42	31.9318	562	17.6
2004	[6992] HILDRETH W. (2004)	samp. 2592	ALEUTIAN ARC / ALASKA PENINSULA / UPPER ALASKA PENINSULA / KATMAI GROUP / PACIFIC OCEAN			OUTCROP			SUBAERIAL	VOLCANIC ROCK	DACITE							58.55	-154.43	2.43	0.0644628	23.4	363
1990	[2223] NYE C. J. (1990)	samp. AF-06	ALEUTIAN ARC / ALASKA PENINSULA / SPURR VOLCANIC COMPLEX / PACIFIC OCEAN			OUTCROP			SUBAERIAL	VOLCANIC ROCK	ANDESITE		58000					61.299	-152.251	2.44	31.954	556	17.4
2009	[13782] MANGAN M. T. (2009)	samp. 03S66M2	ALEUTIAN ARC / ALASKA PENINSULA / COLD BAY / EMMONS LAKE VOLCANIC CENTER / PACIFIC OCEAN			OUTCROP			SUBAERIAL	VOLCANIC ROCK	ANDESITE			HOLOCENE				55.3493	-161.966	2.44883	11.4445	339.911	29.701
1994	[2576] NYE C. J. (1994)	samp. 90AMM300I	ALEUTIAN ARC / ALASKA PENINSULA / UPPER ALASKA PENINSULA / REDOUBT / PACIFIC OCEAN			OUTCROP			SUBAERIAL	PLUTONIC ROCK	GABBRO							60.5	-152.77	2.45	33.3967	527	15.78
1994	[2576] NYE C. J. (1994)	samp. 90AMM300X	ALEUTIAN ARC / ALASKA PENINSULA / UPPER ALASKA PENINSULA / REDOUBT / PACIFIC OCEAN			OUTCROP			SUBAERIAL	VOLCANIC ROCK	ANDESITE							60.5	-152.77	2.45	33.3967	527	15.78
1994	[2576] NYE C. J. (1994)	samp. USGS3/14-1	ALEUTIAN ARC / ALASKA PENINSULA / UPPER ALASKA PENINSULA / REDOUBT / PACIFIC OCEAN			OUTCROP			SUBAERIAL	VOLCANIC ROCK	ANDESITE							60.5	-152.77	2.45	30.5539	513	16.79
1994	[2576] NYE C. J. (1994)	samp. 90CNR04	ALEUTIAN ARC / ALASKA PENINSULA / UPPER ALASKA PENINSULA / REDOUBT / PACIFIC OCEAN			OUTCROP			SUBAERIAL	VOLCANIC ROCK	ANDESITE							60.5	-152.77	2.45	29.2861	521	17.79
1994	[2576] NYE C. J. (1994)	samp. 90DTR53	ALEUTIAN ARC / ALASKA PENINSULA / UPPER ALASKA PENINSULA / REDOUBT / PACIFIC OCEAN			OUTCROP			SUBAERIAL	VOLCANIC ROCK	ANDESITE							60.5	-152.77	2.46	30.4399	519	17.05
1994	[2576] NYE C. J. (1994)	samp. JK90RED2AA	ALEUTIAN ARC / ALASKA PENINSULA / UPPER ALASKA PENINSULA / REDOUBT / PACIFIC OCEAN			OUTCROP			SUBAERIAL	VOLCANIC ROCK	ANDESITE							60.5	-152.77	2.46	29.8066	524	17.58
1994	[2576] NYE C. J. (1994)	samp. 90AMM-10	ALEUTIAN ARC / ALASKA PENINSULA / UPPER ALASKA PENINSULA / REDOUBT / PACIFIC OCEAN			OUTCROP			SUBAERIAL	VOLCANIC ROCK	ANDESITE							60.5	-152.77	2.48	30.023	523	17.42
1994	[2576] NYE C. J. (1994)	samp. 90AMM-03	ALEUTIAN ARC / ALASKA PENINSULA / UPPER ALASKA PENINSULA / REDOUBT / PACIFIC OCEAN			OUTCROP			SUBAERIAL	VOLCANIC ROCK	ANDESITE							60.5	-152.77	2.5	29.5657	531	17.96
1971	[2667] GATES O. (1971)	samp. 49BY50	ALEUTIAN ARC / WESTERN ALEUTIAN ARC / SHEMYA / PACIFIC OCEAN			OUTCROP			SUBAERIAL	VOLCANIC ROCK	DACITE, HORNBLENDE							52.75	174.08	2.5	100	2000	20
2010	[14934] TURNER S. P. (2010)	samp. K0100C	ALEUTIAN ARC / ALASKA PENINSULA / UPPER ALASKA PENINSULA / KATMAI GROUP / PACIFIC OCEAN			OUTCROP			SUBAERIAL	VOLCANIC ROCK	DACITE							58.3	-155.16	2.51	9.37269	254	27.1	2.76	12.8323
2004	[6859] GEORGE R. M. M. (2004)	samp. 96PS01	ALEUTIAN ARC / SECOND ALEUTIAN ARC / AKUTAN / AKUTAN / PACIFIC OCEAN			OUTCROP			SUBAERIAL	VOLCANIC ROCK	THOLEIITE							54.17	-165.92	2.51	12.0402	419	34.8
1994	[2576] NYE C. J. (1994)	samp. 90AMM-24	ALEUTIAN ARC / ALASKA PENINSULA / UPPER ALASKA PENINSULA / REDOUBT / PACIFIC OCEAN			OUTCROP			SUBAERIAL	VOLCANIC ROCK	ANDESITE							60.5	-152.77	2.52	33.5435	532	15.86
1994	[2576] NYE C. J. (1994)	samp. 90CNR08	ALEUTIAN ARC / ALASKA PENINSULA / UPPER ALASKA PENINSULA / REDOUBT / PACIFIC OCEAN			OUTCROP			SUBAERIAL	VOLCANIC ROCK	ANDESITE							60.5	-152.77	2.53	30.1026	528	17.54
2009	[13782] MANGAN M. T. (2009)	samp. 02S48M1	ALEUTIAN ARC / ALASKA PENINSULA / COLD BAY / EMMONS LAKE VOLCANIC CENTER - PAVLOF / PACIFIC OCEAN			OUTCROP			SUBAERIAL	VOLCANIC ROCK	ANDESITE, BASALTIC			HISTORICAL				55.3978	-161.862	2.53452	12.4757	321	25.73
1999	[3855] MILLER T. P. (1999)	samp. 19	ALEUTIAN ARC / ALASKA PENINSULA / SOUTHWEST ALASKA PENINSULA / MOUNT DUTTON / PACIFIC OCEAN			OUTCROP			SUBAERIAL	VOLCANIC ROCK	DACITE			HOLOCENE				56.24	-159.19	2.54	19.7222	355	18
2004	[6992] HILDRETH W. (2004)	samp. 2672	ALEUTIAN ARC / ALASKA PENINSULA / UPPER ALASKA PENINSULA / KATMAI GROUP / PACIFIC OCEAN			OUTCROP			SUBAERIAL	VOLCANIC ROCK	DACITE							58.55	-154.43	2.54	19.6471	334	17
2009	[13782] MANGAN M. T. (2009)	samp. 05S096M1	ALEUTIAN ARC / ALASKA PENINSULA / COLD BAY / EMMONS LAKE VOLCANIC CENTER - MOUNT HAGUE / PACIFIC OCEAN			OUTCROP			SUBAERIAL	VOLCANIC ROCK	ANDESITE			HOLOCENE				55.3969	-162.027	2.5413	9.02737	294.364	32.6079
1994	[2576] NYE C. J. (1994)	samp. 90CNR11	ALEUTIAN ARC / ALASKA PENINSULA / UPPER ALASKA PENINSULA / REDOUBT / PACIFIC OCEAN			OUTCROP			SUBAERIAL	VOLCANIC ROCK	ANDESITE							60.5	-152.77	2.55	30.9729	538	17.37
2009	[13782] MANGAN M. T. (2009)	samp. 99S12M1	ALEUTIAN ARC / ALASKA PENINSULA / COLD BAY / EMMONS LAKE VOLCANIC CENTER / PACIFIC OCEAN			OUTCROP			SUBAERIAL	VOLCANIC ROCK	DACITE							55.3134	-162.031	2.56377	6.65796	255	38.3
1983	[2671] KAY S. M. (1983)	samp. FB48	ALEUTIAN ARC / CENTRAL ALEUTIAN ARC / ADAK / PACIFIC OCEAN			OUTCROP			SUBAERIAL	PLUTONIC ROCK	MONZODIORITE							51.84	-176.58	2.57	20.4231	531	26
2008	[11837] FINNEY B.(2008) [GeoRem4069]	samp. BF00CRP2	ALEUTIAN ARC / CENTRAL ALEUTIAN ARC / UMNAK / OKMOK / CRATER CREEK SERIES / PACIFIC OCEAN			OUTCROP			SUBAERIAL	VOLCANIC ROCK	DACITE							53.43	168.13	2.57	7.30435	336	46
1990	[2224] ROMICK J. D. (1990)	samp. AK81-35	ALEUTIAN ARC / SECOND ALEUTIAN ARC / AKUTAN / AKUTAN / PACIFIC OCEAN			OUTCROP			SUBAERIAL	VOLCANIC ROCK	BASALT							54.17	-165.92	2.59	12.8529	437	34
2003	[6565] GEORGE R. M. M. (2003)	samp. AK81-35	ALEUTIAN ARC / SECOND ALEUTIAN ARC / AKUTAN / AKUTAN / PACIFIC OCEAN			OUTCROP			SUBAERIAL	VOLCANIC ROCK	NOT GIVEN							54.17	-165.92	2.59	11.8659	407	34.3
2004	[6859] GEORGE R. M. M. (2004)	samp. AK81-35	ALEUTIAN ARC / SECOND ALEUTIAN ARC / AKUTAN / AKUTAN / PACIFIC OCEAN			OUTCROP			SUBAERIAL	VOLCANIC ROCK	THOLEIITE							54.17	-165.92	2.59	11.8659	407	34.3
2003	[6578] REAGAN M. K.(2003) [GeoRem736]	samp. K90AND	ALEUTIAN ARC / ALASKA PENINSULA / UPPER ALASKA PENINSULA / KATMAI GROUP / PACIFIC OCEAN			OUTCROP			SUBAERIAL	VOLCANIC ROCK	ANDESITE							58.25	-154.98	2.6	9.37086	283	30.2
2004	[6859] GEORGE R. M. M. (2004)	samp. 96PS28	ALEUTIAN ARC / SECOND ALEUTIAN ARC / AKUTAN / AKUTAN / PACIFIC OCEAN			OUTCROP			SUBAERIAL	VOLCANIC ROCK	THOLEIITE							54.17	-165.92	2.63	8.23389	345	41.9
1980	[2211] PERFIT M. R. (1980)	samp. 92A	ALEUTIAN ARC / SECOND ALEUTIAN ARC / UNALASKA / PACIFIC OCEAN			OUTCROP			SUBAERIAL	PLUTONIC ROCK	DIORITE							53.67	166.67	2.64	16.3913	377	23
1983	[2570] HILDRETH W. (1983)	samp. K-101	ALEUTIAN ARC / ALASKA PENINSULA / UPPER ALASKA PENINSULA / KATMAI GROUP / PACIFIC OCEAN			OUTCROP			SUBAERIAL	VOLCANIC ROCK	DACITE							58.3	-155.16	2.65	16	240	15
1994	[2576] NYE C. J. (1994)	samp. 90CNR07	ALEUTIAN ARC / ALASKA PENINSULA / UPPER ALASKA PENINSULA / REDOUBT / PACIFIC OCEAN			OUTCROP			SUBAERIAL	VOLCANIC ROCK	ANDESITE							60.5	-152.77	2.65	30.5305	541	17.72
1994	[2576] NYE C. J. (1994)	samp. RDSS-3	ALEUTIAN ARC / ALASKA PENINSULA / UPPER ALASKA PENINSULA / REDOUBT / PACIFIC OCEAN			OUTCROP			SUBAERIAL	VOLCANIC ROCK	ANDESITE							60.5	-152.77	2.65	29.5868	537	18.15
2003	[6565] GEORGE R. M. M. (2003)	samp. RDSS-3	ALEUTIAN ARC / ALASKA PENINSULA / UPPER ALASKA PENINSULA / REDOUBT / PACIFIC OCEAN			OUTCROP			SUBAERIAL	VOLCANIC ROCK	NOT GIVEN							60.5	-152.77	2.65	30.1087	554	18.4
1990	[2556] BROPHY J. G. (1990)	samp. 34	ALEUTIAN ARC / CENTRAL ALEUTIAN ARC / KANAGA / KANATON / PACIFIC OCEAN			OUTCROP			SUBAERIAL	VOLCANIC ROCK	ANDESITE			QUATERNARY	LOWER			51.75	-177.33	2.66	13.6176	463	34
2009	[13624] JICHA B. R. (2009)	samp. KON-07-05	ALEUTIAN ARC / ALASKA PENINSULA / KONIUJI / KONIUJI / PACIFIC OCEAN			OUTCROP			SUBAERIAL	VOLCANIC ROCK	ANDESITE							52.2222	-175.132	2.66	28.2873	512	18.1
2004	[6859] GEORGE R. M. M. (2004)	samp. 96PS30	ALEUTIAN ARC / SECOND ALEUTIAN ARC / AKUTAN / AKUTAN / PACIFIC OCEAN			OUTCROP			SUBAERIAL	VOLCANIC ROCK	THOLEIITE							54.17	-165.92	2.67	11.8182	416	35.2
2009	[13624] JICHA B. R. (2009)	samp. KON-07-06	ALEUTIAN ARC / ALASKA PENINSULA / KONIUJI / KONIUJI / PACIFIC OCEAN			OUTCROP			SUBAERIAL	VOLCANIC ROCK	ANDESITE							52.2222	-175.132	2.68	28.306	518	18.3
2004	[7197] JICHA B. R. (2004)	samp. KG 13	ALEUTIAN ARC / CENTRAL ALEUTIAN ARC / KANAGA / KANAGA / PACIFIC OCEAN			OUTCROP			SUBAERIAL	VOLCANIC ROCK	ANDESITE, CALC-ALKALINE							51.86	-177.1	2.68	18	405	22.5
1999	[3855] MILLER T. P. (1999)	samp. 16	ALEUTIAN ARC / ALASKA PENINSULA / SOUTHWEST ALASKA PENINSULA / MOUNT DUTTON / PACIFIC OCEAN			OUTCROP			SUBAERIAL	VOLCANIC ROCK	DACITE			HOLOCENE				56.24	-159.19	2.69	18.5556	334	18
1992	[2565] SINGER B. S. (1992)	samp. J87-35	ALEUTIAN ARC / CENTRAL ALEUTIAN ARC / SEGUAM / SEGUAM / TURF POINT FORMATION / PACIFIC OCEAN			OUTCROP			SUBAERIAL	VOLCANIC ROCK	ANDESITE							52.29	-172.31	2.69	23.6429	331	14
2010	[14934] TURNER S. P. (2010)	samp. K1266F	ALEUTIAN ARC / ALASKA PENINSULA / UPPER ALASKA PENINSULA / KATMAI GROUP / PACIFIC OCEAN			OUTCROP			SUBAERIAL	VOLCANIC ROCK	DACITE							58.3	-155.16	2.69	9.21933	248	26.9
1992	[2218] MILLER D. M. (1992)	samp. QCB10	ALEUTIAN ARC / SECOND ALEUTIAN ARC / UMNAK / OKMOK / PACIFIC OCEAN			OUTCROP			SUBAERIAL	VOLCANIC ROCK	BASALT	8250	8250					53.5	-168.17	2.69	5.73077	298	52
1959	[2613] COATS R. R. (1959)	samp. 51L10	ALEUTIAN ARC / CENTRAL ALEUTIAN ARC / RAT ISLANDS / KISKA / PACIFIC OCEAN			OUTCROP			SUBAERIAL	VOLCANIC ROCK	LABRADORITE							52.0064	177.589	2.7	8.57143	600	70
1999	[3855] MILLER T. P. (1999)	samp. 17	ALEUTIAN ARC / ALASKA PENINSULA / SOUTHWEST ALASKA PENINSULA / MOUNT DUTTON / PACIFIC OCEAN			OUTCROP			SUBAERIAL	VOLCANIC ROCK	DACITE			HOLOCENE				56.24	-159.19	2.71	17.3158	329	19
2004	[7197] JICHA B. R. (2004)	samp. KG 34	ALEUTIAN ARC / CENTRAL ALEUTIAN ARC / KANAGA / KANAGA / PACIFIC OCEAN			OUTCROP			SUBAERIAL	VOLCANIC ROCK	ANDESITE, CALC-ALKALINE							51.86	-177.1	2.71	23.0244	472	20.5
2008	[11837] FINNEY B.(2008) [GeoRem4069]	samp. 98JLOK-6HA	ALEUTIAN ARC / CENTRAL ALEUTIAN ARC / UMNAK / OKMOK / PACIFIC OCEAN			OUTCROP			SUBAERIAL	VOLCANIC ROCK	ANDESITE, BASALTIC							53.42	168.13	2.71	7.72093	332	43
1990	[2223] NYE C. J. (1990)	samp. SP-04	ALEUTIAN ARC / ALASKA PENINSULA / SPURR VOLCANIC COMPLEX / MOUNT SPURR / PACIFIC OCEAN			OUTCROP			SUBAERIAL	VOLCANIC ROCK	ANDESITE	5200	7200					61.299	-152.251	2.72	33.6774	522	15.5
1990	[2223] NYE C. J. (1990)	samp. SP-02	ALEUTIAN ARC / ALASKA PENINSULA / SPURR VOLCANIC COMPLEX / MOUNT SPURR / PACIFIC OCEAN			OUTCROP			SUBAERIAL	VOLCANIC ROCK	ANDESITE	5200	7200					61.299	-152.251	2.72	31.4706	535	17
1977	[2214] KAY R. W. (1977)	samp. UM18	ALEUTIAN ARC / SECOND ALEUTIAN ARC / UMNAK / OKMOK / PACIFIC OCEAN			OUTCROP			SUBAERIAL	VOLCANIC ROCK	THOLEIITE							53.38	-168.1	2.72	7.93182	349	44
2009	[13782] MANGAN M. T. (2009)	samp. M03-101A	ALEUTIAN ARC / ALASKA PENINSULA / COLD BAY / EMMONS LAKE VOLCANIC CENTER / PACIFIC OCEAN			OUTCROP			SUBAERIAL	VOLCANIC ROCK	ANDESITE			HOLOCENE				55.3457	-161.971	2.72413	11.7442	338.647	28.8351
1999	[3855] MILLER T. P. (1999)	samp. 10	ALEUTIAN ARC / ALASKA PENINSULA / SOUTHWEST ALASKA PENINSULA / MOUNT DUTTON / PACIFIC OCEAN			OUTCROP			SUBAERIAL	VOLCANIC ROCK	ANDESITE			HOLOCENE				56.24	-159.19	2.74	19.6316	373	19
2010	[14934] TURNER S. P. (2010)	samp. K1267C	ALEUTIAN ARC / ALASKA PENINSULA / UPPER ALASKA PENINSULA / KATMAI GROUP / PACIFIC OCEAN			OUTCROP			SUBAERIAL	VOLCANIC ROCK	DACITE							58.3	-155.16	2.74	12.1053	299	24.7
2000	[3503] COOMBS M. L. (2000)	samp. 97NT12A	ALEUTIAN ARC / ALASKA PENINSULA / UPPER ALASKA PENINSULA / SOUTHWEST TRIDENT / PACIFIC OCEAN			OUTCROP			SUBAERIAL	VOLCANIC ROCK	NOT GIVEN							58.2	-155.1	2.74	9.6	288	30
1999	[3855] MILLER T. P. (1999)	samp. 15	ALEUTIAN ARC / ALASKA PENINSULA / SOUTHWEST ALASKA PENINSULA / MOUNT DUTTON / PACIFIC OCEAN			OUTCROP			SUBAERIAL	VOLCANIC ROCK	DACITE			HOLOCENE				56.24	-159.19	2.76	18.7778	338	18
1990	[2223] NYE C. J. (1990)	samp. AF-08	ALEUTIAN ARC / ALASKA PENINSULA / SPURR VOLCANIC COMPLEX / PACIFIC OCEAN			OUTCROP			SUBAERIAL	VOLCANIC ROCK	ANDESITE		58000					61.299	-152.251	2.76	28.0905	559	19.9
1992	[2218] MILLER D. M. (1992)	samp. 87-08-09	ALEUTIAN ARC / SECOND ALEUTIAN ARC / UMNAK / OKMOK / PACIFIC OCEAN			OUTCROP			SUBAERIAL	VOLCANIC ROCK	BASALT	8250	8250					53.4694	-168.088	2.78	9.65714	338	35
2010	[14934] TURNER S. P. (2010)	samp. K0200	ALEUTIAN ARC / ALASKA PENINSULA / UPPER ALASKA PENINSULA / KATMAI GROUP / PACIFIC OCEAN			OUTCROP			SUBAERIAL	VOLCANIC ROCK	ANDESITE							58.3	-155.16	2.79	9.56044	261	27.3
2000	[3503] COOMBS M. L. (2000)	samp. 96NT7	ALEUTIAN ARC / ALASKA PENINSULA / UPPER ALASKA PENINSULA / SOUTHWEST TRIDENT / PACIFIC OCEAN			OUTCROP			SUBAERIAL	VOLCANIC ROCK	NOT GIVEN							58.2	-155.1	2.79	9.60714	269	28
1983	[2671] KAY S. M. (1983)	samp. FB55	ALEUTIAN ARC / CENTRAL ALEUTIAN ARC / ADAK / PACIFIC OCEAN			OUTCROP			SUBAERIAL	PLUTONIC ROCK	MONZODIORITE							51.84	-176.58	2.8	96.875	775	8
1992	[2565] SINGER B. S. (1992)	samp. B87-3	ALEUTIAN ARC / CENTRAL ALEUTIAN ARC / SEGUAM / SEGUAM / TURF POINT FORMATION / PACIFIC OCEAN			OUTCROP			SUBAERIAL	VOLCANIC ROCK	ANDESITE							52.27	-172.58	2.8	11.1071	311	28
1983	[2671] KAY S. M. (1983)	samp. FB82	ALEUTIAN ARC / CENTRAL ALEUTIAN ARC / ADAK / PACIFIC OCEAN			OUTCROP			SUBAERIAL	PLUTONIC ROCK	MONZODIORITE							51.84	-176.58	2.8	21.6667	650	30
1990	[2556] BROPHY J. G. (1990)	samp. 33	ALEUTIAN ARC / CENTRAL ALEUTIAN ARC / KANAGA / KANATON / PACIFIC OCEAN			OUTCROP			SUBAERIAL	VOLCANIC ROCK	ANDESITE			QUATERNARY	LOWER			51.75	-177.33	2.81	13.4848	445	33
1992	[2218] MILLER D. M. (1992)	samp. QCB9	ALEUTIAN ARC / SECOND ALEUTIAN ARC / UMNAK / OKMOK / PACIFIC OCEAN			OUTCROP			SUBAERIAL	VOLCANIC ROCK	BASALT	8250	8250					53.5	-168.17	2.82	5.58491	296	53
2009	[13421] TAPPEN C. M. (2009)	samp. 203	ALEUTIAN ARC / ALASKA PENINSULA / AUGUSTINE ISLAND / AUGUSTINE / PACIFIC OCEAN			OUTCROP			SUBAERIAL	VOLCANIC ROCK	NOT GIVEN							59.35	-153.38	2.84	15.6265	318	20.35
1990	[2224] ROMICK J. D. (1990)	samp. AK81-17	ALEUTIAN ARC / SECOND ALEUTIAN ARC / AKUTAN / AKUTAN / PACIFIC OCEAN			OUTCROP			SUBAERIAL	VOLCANIC ROCK	BASALT							54.17	-165.92	2.84	11	396	36
2005	[8487] DREHER S. T. (2005)	samp. AC-21	ALEUTIAN ARC / ALASKA PENINSULA / COLD BAY / ANIAKCHAK / PACIFIC OCEAN			OUTCROP			SUBAERIAL	VOLCANIC ROCK	RHYODACITE	3400	3400					56.88	-158.17	2.84	5.07843	259	51
1990	[2223] NYE C. J. (1990)	samp. SP-03	ALEUTIAN ARC / ALASKA PENINSULA / SPURR VOLCANIC COMPLEX / MOUNT SPURR / PACIFIC OCEAN			OUTCROP			SUBAERIAL	VOLCANIC ROCK	ANDESITE	5200	7200					61.299	-152.251	2.85	34.2697	610	17.8
1992	[2218] MILLER D. M. (1992)	samp. 87-20-12	ALEUTIAN ARC / SECOND ALEUTIAN ARC / UMNAK / OKMOK / PACIFIC OCEAN			OUTCROP			SUBAERIAL	VOLCANIC ROCK	BASALT	8250	8250					53.5	-168.17	2.85	11	352	32
2004	[6859] GEORGE R. M. M. (2004)	samp. 96PS32	ALEUTIAN ARC / SECOND ALEUTIAN ARC / AKUTAN / AKUTAN / PACIFIC OCEAN			OUTCROP			SUBAERIAL	VOLCANIC ROCK	THOLEIITE							54.17	-165.92	2.85	11.8414	418	35.3
2005	[8487] DREHER S. T. (2005)	samp. AC-22	ALEUTIAN ARC / ALASKA PENINSULA / COLD BAY / ANIAKCHAK / PACIFIC OCEAN			OUTCROP			SUBAERIAL	VOLCANIC ROCK	RHYODACITE	3400	3400					56.88	-158.17	2.85	4.57426	231	50.5
2005	[8487] DREHER S. T. (2005)	samp. AC-19	ALEUTIAN ARC / ALASKA PENINSULA / COLD BAY / ANIAKCHAK / PACIFIC OCEAN			OUTCROP			SUBAERIAL	VOLCANIC ROCK	RHYODACITE	3400	3400					56.88	-158.17	2.87	5.18962	260	50.1
2009	[13624] JICHA B. R. (2009)	samp. KON-07-04	ALEUTIAN ARC / ALASKA PENINSULA / KONIUJI / KONIUJI / PACIFIC OCEAN			OUTCROP			SUBAERIAL	VOLCANIC ROCK	ANDESITE							52.2222	-175.132	2.89	31.2155	565	18.1
1976	[2607] SCHOLL D. W. (1976)	samp. 1	ALEUTIAN ARC / CENTRAL ALEUTIAN ARC / ADAK / PACIFIC OCEAN	-750	-750	DREDGE			SUBAQUATIC	VOLCANIC ROCK	DACITE, HORNBLENDE							52.6	-174.8	2.9	73.3333	1100	15
1990	[2223] NYE C. J. (1990)	samp. SP-01	ALEUTIAN ARC / ALASKA PENINSULA / SPURR VOLCANIC COMPLEX / MOUNT SPURR / PACIFIC OCEAN			OUTCROP			SUBAERIAL	VOLCANIC ROCK	ANDESITE	5200	7200					61.299	-152.251	2.9	29.1379	507	17.4
2004	[7197] JICHA B. R. (2004)	samp. KG 33	ALEUTIAN ARC / CENTRAL ALEUTIAN ARC / KANAGA / KANAGA / PACIFIC OCEAN			OUTCROP			SUBAERIAL	VOLCANIC ROCK	ANDESITE, CALC-ALKALINE							51.86	-177.1	2.9	23.089	441	19.1
1980	[2615] KAY R. W. (1980)	samp. AM33	ALEUTIAN ARC / CENTRAL ALEUTIAN ARC / AMCHITKA / PACIFIC OCEAN			OUTCROP			SUBAERIAL	PLUTONIC ROCK	GRANODIORITE							51.5	179	2.9	16	400	25
1992	[2218] MILLER D. M. (1992)	samp. 87-08-02	ALEUTIAN ARC / SECOND ALEUTIAN ARC / UMNAK / OKMOK / PACIFIC OCEAN			OUTCROP			SUBAERIAL	VOLCANIC ROCK	BASALT	8250	8250					53.4658	-168.088	2.9	9.91176	337	34
2004	[6859] GEORGE R. M. M. (2004)	samp. 98AC2D	ALEUTIAN ARC / ALASKA PENINSULA / COLD BAY / ANIAKCHAK / PACIFIC OCEAN			OUTCROP			SUBAERIAL	VOLCANIC ROCK	NOT GIVEN							56.88	-158.17	2.9	12.8117	483	37.7
2008	[11837] FINNEY B.(2008) [GeoRem4069]	samp. 99JLOK-15A	ALEUTIAN ARC / CENTRAL ALEUTIAN ARC / UMNAK / OKMOK / PACIFIC OCEAN			OUTCROP			SUBAERIAL	VOLCANIC ROCK	ANDESITE, BASALTIC							53.42	168.13	2.9	8.27907	356	43
2010	[14934] TURNER S. P. (2010)	samp. K1271B	ALEUTIAN ARC / ALASKA PENINSULA / UPPER ALASKA PENINSULA / KATMAI GROUP / PACIFIC OCEAN			OUTCROP			SUBAERIAL	VOLCANIC ROCK	ANDESITE							58.3	-155.16	2.92	10.7308	279	26
2008	[11837] FINNEY B.(2008) [GeoRem4069]	samp. BF00-H1	ALEUTIAN ARC / CENTRAL ALEUTIAN ARC / UMNAK / OKMOK / PACIFIC OCEAN			OUTCROP			SUBAERIAL	VOLCANIC ROCK	ANDESITE							53.42	168.13	2.93	7.88095	331	42
1971	[2667] GATES O. (1971)	samp. 49W36	ALEUTIAN ARC / WESTERN ALEUTIAN ARC / ATTU / CUTS CHIRIKOF FORMATION / PACIFIC OCEAN			OUTCROP			SUBAERIAL	VOLCANIC ROCK	DACITE, HORNBLENDE							52.92	173.18	2.94	100	2000	20
2009	[13421] TAPPEN C. M. (2009)	samp. 205	ALEUTIAN ARC / ALASKA PENINSULA / AUGUSTINE ISLAND / AUGUSTINE / PACIFIC OCEAN			OUTCROP			SUBAERIAL	VOLCANIC ROCK	NOT GIVEN							59.39	-153.38	2.94	15.3543	312	20.32
2009	[13421] TAPPEN C. M. (2009)	samp. 202	ALEUTIAN ARC / ALASKA PENINSULA / AUGUSTINE ISLAND / AUGUSTINE / PACIFIC OCEAN			OUTCROP			SUBAERIAL	VOLCANIC ROCK	NOT GIVEN							59.33	-153.41	2.94	14.9804	305	20.36
1992	[2218] MILLER D. M. (1992)	samp. 87-04-01	ALEUTIAN ARC / SECOND ALEUTIAN ARC / UMNAK / OKMOK / PACIFIC OCEAN			OUTCROP			SUBAERIAL	VOLCANIC ROCK	BASALT	8250	8250					53.5	-168.17	2.97	9.77143	342	35
1990	[2223] NYE C. J. (1990)	samp. AMS-B06	ALEUTIAN ARC / ALASKA PENINSULA / SPURR VOLCANIC COMPLEX / ANCESTRAL MOUNT SPURR / PACIFIC OCEAN			OUTCROP			SUBAERIAL	VOLCANIC ROCK	ANDESITE			PLEISTOCENE	UPPER			61.299	-152.251	2.99	28.2915	563	19.9
1992	[2218] MILLER D. M. (1992)	samp. LUM10	ALEUTIAN ARC / SECOND ALEUTIAN ARC / UMNAK / RECHESHNOI / PACIFIC OCEAN			OUTCROP			SUBAERIAL	VOLCANIC ROCK	ANDESITE							53.33	-168.33	2.99	23.8667	358	15
1990	[2223] NYE C. J. (1990)	samp. PF-39	ALEUTIAN ARC / ALASKA PENINSULA / SPURR VOLCANIC COMPLEX / PACIFIC OCEAN			OUTCROP			SUBAERIAL	VOLCANIC ROCK	ANDESITE							61.299	-152.251	2.99	25	495	19.8
2010	[14934] TURNER S. P. (2010)	samp. K1595C	ALEUTIAN ARC / ALASKA PENINSULA / UPPER ALASKA PENINSULA / KATMAI GROUP / PACIFIC OCEAN			OUTCROP			SUBAERIAL	VOLCANIC ROCK	ANDESITE							58.3	-155.16	2.99	11.2346	273	24.3
2008	[11837] FINNEY B.(2008) [GeoRem4069]	samp. BF00-G2	ALEUTIAN ARC / CENTRAL ALEUTIAN ARC / UMNAK / OKMOK / PACIFIC OCEAN			OUTCROP			SUBAERIAL	VOLCANIC ROCK	ANDESITE, BASALTIC							53.42	168.13	2.99	10.6452	330	31
2004	[7197] JICHA B. R. (2004)	samp. SH 5	ALEUTIAN ARC / SECOND ALEUTIAN ARC / UNIMAK / SHISHALDIN / PACIFIC OCEAN			OUTCROP			SUBAQUATIC	VOLCANIC ROCK	BASALT							54.75	-163.97	2.99	14.4109	477	33.1
2010	[14934] TURNER S. P. (2010)	samp. K2488D	ALEUTIAN ARC / ALASKA PENINSULA / UPPER ALASKA PENINSULA / KATMAI GROUP / PACIFIC OCEAN			OUTCROP			SUBAERIAL	VOLCANIC ROCK	ANDESITE							58.3	-155.16	3	10.4615	272	26
2010	[14934] TURNER S. P. (2010)	samp. K1268F	ALEUTIAN ARC / ALASKA PENINSULA / UPPER ALASKA PENINSULA / KATMAI GROUP / PACIFIC OCEAN			OUTCROP			SUBAERIAL	VOLCANIC ROCK	ANDESITE							58.3	-155.16	3	9.88593	260	26.3
1990	[2672] KAY S. M. (1990)	samp. K50	ALEUTIAN ARC / CENTRAL ALEUTIAN ARC / KAGALASKA / PACIFIC OCEAN			OUTCROP			SUBAERIAL	PLUTONIC ROCK	GABBRO							51.8	-176.2	3	42.1111	1137	27
1980	[2211] PERFIT M. R. (1980)	samp. UN36	ALEUTIAN ARC / SECOND ALEUTIAN ARC / UNALASKA / PACIFIC OCEAN			OUTCROP			SUBAERIAL	PLUTONIC ROCK	DIORITE							53.67	166.67	3	12.3214	345	28
1983	[2671] KAY S. M. (1983)	samp. UN36	ALEUTIAN ARC / SECOND ALEUTIAN ARC / UNALASKA / PACIFIC OCEAN			OUTCROP			SUBAERIAL	PLUTONIC ROCK	GABBRO							53.67	166.67	3	12.3214	345	28
1992	[2218] MILLER D. M. (1992)	samp. 87-08-05	ALEUTIAN ARC / SECOND ALEUTIAN ARC / UMNAK / OKMOK / PACIFIC OCEAN			OUTCROP			SUBAERIAL	VOLCANIC ROCK	BASALT	8250	8250					53.5	-168.17	3	10.2353	348	34
1999	[3855] MILLER T. P. (1999)	samp. 18	ALEUTIAN ARC / ALASKA PENINSULA / SOUTHWEST ALASKA PENINSULA / MOUNT DUTTON / PACIFIC OCEAN			OUTCROP			SUBAERIAL	VOLCANIC ROCK	ANDESITE			HOLOCENE				56.24	-159.19	3.01	18.6111	335	18	3.3	15.051
1996	[2247] JOHNSON K. E. (1996)	samp. 84AU-2	ALEUTIAN ARC / ALASKA PENINSULA / AUGUSTINE ISLAND / AUGUSTINE / PACIFIC OCEAN			OUTCROP			SUBAERIAL	VOLCANIC ROCK	DACITE							59.37	-153.5	3.01	16.9967	309	18.18
2009	[13421] TAPPEN C. M. (2009)	samp. 201	ALEUTIAN ARC / ALASKA PENINSULA / AUGUSTINE ISLAND / AUGUSTINE / PACIFIC OCEAN			OUTCROP			SUBAERIAL	VOLCANIC ROCK	NOT GIVEN							59.33	-153.41	3.01	14.5669	296	20.32
1978	[2504] MARSH B. D. (1978)	samp. AMK-3	ALEUTIAN ARC / SECOND ALEUTIAN ARC / AMAK / PACIFIC OCEAN			OUTCROP			SUBAERIAL	VOLCANIC ROCK	ANDESITE							55.61	-163.16	3.01	32.6818	719	22
2008	[11837] FINNEY B.(2008) [GeoRem4069]	samp. 99JLOK-18A	ALEUTIAN ARC / CENTRAL ALEUTIAN ARC / UMNAK / OKMOK / PACIFIC OCEAN			OUTCROP			SUBAERIAL	VOLCANIC ROCK	DACITE							53.42	168.13	3.01	11.2424	371	33
2005	[8487] DREHER S. T. (2005)	samp. 97ANB45	ALEUTIAN ARC / ALASKA PENINSULA / COLD BAY / ANIAKCHAK / PACIFIC OCEAN			OUTCROP			SUBAERIAL	VOLCANIC ROCK	RHYODACITE	3400	3400					56.88	-158.17	3.01	6.33094	264	41.7
1990	[2223] NYE C. J. (1990)	samp. AMS-B09	ALEUTIAN ARC / ALASKA PENINSULA / SPURR VOLCANIC COMPLEX / ANCESTRAL MOUNT SPURR / PACIFIC OCEAN			OUTCROP			SUBAERIAL	VOLCANIC ROCK	ANDESITE			PLEISTOCENE	UPPER			61.299	-152.251	3.04	29.0769	567	19.5
1990	[2223] NYE C. J. (1990)	samp. PF-07	ALEUTIAN ARC / ALASKA PENINSULA / SPURR VOLCANIC COMPLEX / PACIFIC OCEAN			OUTCROP			SUBAERIAL	VOLCANIC ROCK	ANDESITE							61.299	-152.251	3.04	28.6735	562	19.6
1961	[2499] DREWES H. (1961)	samp. 54-SN-198	ALEUTIAN ARC / SECOND ALEUTIAN ARC / UNALASKA / PACIFIC OCEAN			OUTCROP			SUBAERIAL	PLUTONIC ROCK	GRANODIORITE							53.67	-166.67	3.04	25	1000	40
2006	[9411] JICHA B. R. (2006)	samp. SEG 04 32	ALEUTIAN ARC / CENTRAL ALEUTIAN ARC / SEGUAM / SEGUAM / PACIFIC OCEAN			OUTCROP			SUBAERIAL	VOLCANIC ROCK	ANDESITE							52.32	-172.51	3.06	8.54839	265	31
2002	[5183] MYERS J. D. (2002)	samp. AT-57	ALEUTIAN ARC / CENTRAL ALEUTIAN ARC / ATKA / KLIUCHEF / PACIFIC OCEAN			OUTCROP			SUBAERIAL	VOLCANIC ROCK	ANDESITE							52.33	-174.17	3.07	11.8898	453	38.1
1992	[2218] MILLER D. M. (1992)	samp. 87-08-01	ALEUTIAN ARC / SECOND ALEUTIAN ARC / UMNAK / OKMOK / PACIFIC OCEAN			OUTCROP			SUBAERIAL	VOLCANIC ROCK	BASALT	8250	8250					53.5	-168.17	3.08	10.1176	344	34
1992	[2218] MILLER D. M. (1992)	samp. 87-10-06A	ALEUTIAN ARC / SECOND ALEUTIAN ARC / UMNAK / OKMOK / PACIFIC OCEAN			OUTCROP			SUBAERIAL	VOLCANIC ROCK	BASALT	8250	8250					53.5	-168.17	3.08	8.31707	341	41
1992	[2218] MILLER D. M. (1992)	samp. 87-08-04	ALEUTIAN ARC / SECOND ALEUTIAN ARC / UMNAK / OKMOK / PACIFIC OCEAN			OUTCROP			SUBAERIAL	VOLCANIC ROCK	BASALT	8250	8250					53.5	-168.17	3.09	10.2424	338	33
1992	[2218] MILLER D. M. (1992)	samp. LUM43	ALEUTIAN ARC / SECOND ALEUTIAN ARC / UMNAK / RECHESHNOI / PACIFIC OCEAN			OUTCROP			SUBAERIAL	VOLCANIC ROCK	ANDESITE							53.33	-168.33	3.11	16.2222	292	18
2004	[6859] GEORGE R. M. M. (2004)	samp. 97ANB-27	ALEUTIAN ARC / ALASKA PENINSULA / COLD BAY / ANIAKCHAK / PACIFIC OCEAN			OUTCROP			SUBAERIAL	VOLCANIC ROCK	NOT GIVEN							56.88	-158.17	3.11	13.0571	457	35
1990	[2223] NYE C. J. (1990)	samp. AMS-A03	ALEUTIAN ARC / ALASKA PENINSULA / SPURR VOLCANIC COMPLEX / ANCESTRAL MOUNT SPURR / PACIFIC OCEAN			OUTCROP			SUBAERIAL	VOLCANIC ROCK	ANDESITE			PLEISTOCENE	UPPER			61.299	-152.251	3.13	24.7573	510	20.6
2008	[11837] FINNEY B.(2008) [GeoRem4069]	samp. 98JLOK-1A	ALEUTIAN ARC / CENTRAL ALEUTIAN ARC / UMNAK / OKMOK / PACIFIC OCEAN			OUTCROP			SUBAERIAL	VOLCANIC ROCK	ANDESITE, BASALTIC							53.42	168.13	3.13	8.14286	342	42
1959	[2613] COATS R. R. (1959)	samp. 51N6	ALEUTIAN ARC / CENTRAL ALEUTIAN ARC / RAT ISLANDS / KISKA / KISKA HARBOR FORMATION / PACIFIC OCEAN			OUTCROP			SUBAERIAL	VOLCANIC ROCK	ANDESITE							51.9708	177.638	3.13	11.6667	700	60
2003	[6578] REAGAN M. K.(2003) [GeoRem736]	samp. K90TR	ALEUTIAN ARC / ALASKA PENINSULA / UPPER ALASKA PENINSULA / TRIDENT / PACIFIC OCEAN			OUTCROP			SUBAERIAL	VOLCANIC ROCK	NOT GIVEN							58.23	-155.07	3.14	11.3879	320	28.1
1990	[2556] BROPHY J. G. (1990)	samp. 35	ALEUTIAN ARC / CENTRAL ALEUTIAN ARC / KANAGA / KANATON / PACIFIC OCEAN			OUTCROP			SUBAERIAL	VOLCANIC ROCK	ANDESITE			QUATERNARY	LOWER			51.75	-177.33	3.15	14.2571	499	35
1992	[2218] MILLER D. M. (1992)	samp. LUM31	ALEUTIAN ARC / SECOND ALEUTIAN ARC / UMNAK / RECHESHNOI / PACIFIC OCEAN			OUTCROP			SUBAERIAL	VOLCANIC ROCK	ANDESITE							53.33	-168.33	3.15	15.0556	271	18
1990	[2223] NYE C. J. (1990)	samp. PF-45	ALEUTIAN ARC / ALASKA PENINSULA / SPURR VOLCANIC COMPLEX / PACIFIC OCEAN			OUTCROP			SUBAERIAL	VOLCANIC ROCK	ANDESITE							61.299	-152.251	3.15	23.6585	485	20.5
1992	[2218] MILLER D. M. (1992)	samp. LUM16	ALEUTIAN ARC / SECOND ALEUTIAN ARC / UMNAK / RECHESHNOI / PACIFIC OCEAN			OUTCROP			SUBAERIAL	VOLCANIC ROCK	ANDESITE							53.2361	-168.527	3.16	18.8824	321	17
2006	[9411] JICHA B. R. (2006)	samp. SEG 03 64	ALEUTIAN ARC / CENTRAL ALEUTIAN ARC / SEGUAM / SEGUAM / PACIFIC OCEAN			OUTCROP			SUBAERIAL	VOLCANIC ROCK	ANDESITE							52.2785	-172.471	3.16	10.9565	252	23
1992	[2218] MILLER D. M. (1992)	samp. LUM32	ALEUTIAN ARC / SECOND ALEUTIAN ARC / UMNAK / RECHESHNOI / PACIFIC OCEAN			OUTCROP			SUBAERIAL	VOLCANIC ROCK	ANDESITE							53.33	-168.33	3.17	15.7222	283	18
1996	[2247] JOHNSON K. E. (1996)	samp. 84AU-10	ALEUTIAN ARC / ALASKA PENINSULA / AUGUSTINE ISLAND / AUGUSTINE / PACIFIC OCEAN			OUTCROP			SUBAERIAL	VOLCANIC ROCK	DACITE							59.37	-153.5	3.17	17.2826	318	18.4
2000	[3503] COOMBS M. L. (2000)	samp. 96NT12	ALEUTIAN ARC / ALASKA PENINSULA / UPPER ALASKA PENINSULA / SOUTHWEST TRIDENT / PACIFIC OCEAN			OUTCROP			SUBAERIAL	VOLCANIC ROCK	NOT GIVEN							58.2	-155.1	3.17	11.4231	297	26
1990	[2556] BROPHY J. G. (1990)	samp. 36	ALEUTIAN ARC / CENTRAL ALEUTIAN ARC / KANAGA / KANATON / PACIFIC OCEAN			OUTCROP			SUBAERIAL	VOLCANIC ROCK	ANDESITE			QUATERNARY	LOWER			51.75	-177.33	3.18	13.2286	463	35
1990	[2223] NYE C. J. (1990)	samp. AF-50	ALEUTIAN ARC / ALASKA PENINSULA / SPURR VOLCANIC COMPLEX / PACIFIC OCEAN			OUTCROP			SUBAERIAL	VOLCANIC ROCK	ANDESITE		58000					61.299	-152.251	3.18	37.6687	614	16.3
1992	[2218] MILLER D. M. (1992)	samp. 87-08-03	ALEUTIAN ARC / SECOND ALEUTIAN ARC / UMNAK / OKMOK / PACIFIC OCEAN			OUTCROP			SUBAERIAL	VOLCANIC ROCK	BASALT	8250	8250					53.5	-168.17	3.18	10.4242	344	33
2009	[13782] MANGAN M. T. (2009)	samp. 05ELAC002	ALEUTIAN ARC / ALASKA PENINSULA / COLD BAY / EMMONS LAKE VOLCANIC CENTER - MOUNT EMMONS / PACIFIC OCEAN			OUTCROP			SUBAERIAL	VOLCANIC ROCK	ANDESITE			HOLOCENE				55.3313	-162.062	3.18558	9.25415	293.996	31.7691
2003	[6565] GEORGE R. M. M. (2003)	samp. 89A16B	ALEUTIAN ARC / ALASKA PENINSULA / AUGUSTINE ISLAND / AUGUSTINE / PACIFIC OCEAN			OUTCROP			SUBAERIAL	VOLCANIC ROCK	NOT GIVEN		2500					59.37	-153.5	3.19	15.3769	306	19.9
1978	[2504] MARSH B. D. (1978)	samp. CB-5	ALEUTIAN ARC / ALASKA PENINSULA / COLD BAY / MOUNT BALDY (MOUNT SIMEON) / PACIFIC OCEAN			OUTCROP			SUBAERIAL	VOLCANIC ROCK	ANDESITE							55.17	-162.78	3.19	26.4762	556	21
2003	[6565] GEORGE R. M. M. (2003)	samp. 52-496	ALEUTIAN ARC / CENTRAL ALEUTIAN ARC / RAT ISLANDS / LITTLE SITKIN / PACIFIC OCEAN			OUTCROP			SUBAERIAL	VOLCANIC ROCK	NOT GIVEN							51.97	178.5	3.19	13.2558	285	21.5
2004	[6859] GEORGE R. M. M. (2004)	samp. 97ANB-44	ALEUTIAN ARC / ALASKA PENINSULA / COLD BAY / ANIAKCHAK / PACIFIC OCEAN			OUTCROP			SUBAERIAL	VOLCANIC ROCK	NOT GIVEN							56.88	-158.17	3.19	13.2817	429	32.3
1996	[4401] GETAHUN A. (1996)	samp. MAF-1	ALEUTIAN ARC / ALASKA PENINSULA / AUGUSTINE ISLAND / AUGUSTINE / PACIFIC OCEAN			OUTCROP			SUBAERIAL	VOLCANIC ROCK	ANDESITE							59.37	-153.5	3.2	18.3529	312	17
1992	[2218] MILLER D. M. (1992)	samp. 87-05-01	ALEUTIAN ARC / SECOND ALEUTIAN ARC / UMNAK / OKMOK / PACIFIC OCEAN			OUTCROP			SUBAERIAL	VOLCANIC ROCK	BASALT	8250	8250					53.5	-168.17	3.21	10.303	340	33
1992	[2218] MILLER D. M. (1992)	samp. 87-10-01	ALEUTIAN ARC / SECOND ALEUTIAN ARC / UMNAK / OKMOK / PACIFIC OCEAN			OUTCROP			SUBAERIAL	VOLCANIC ROCK	BASALT	8250	8250					53.5	-168.17	3.21	9.02564	352	39
1996	[4401] GETAHUN A. (1996)	samp. MAF-2	ALEUTIAN ARC / ALASKA PENINSULA / AUGUSTINE ISLAND / AUGUSTINE / PACIFIC OCEAN			OUTCROP			SUBAERIAL	VOLCANIC ROCK	ANDESITE							59.37	-153.5	3.22	18.2941	311	17
1992	[2218] MILLER D. M. (1992)	samp. 87-11-01	ALEUTIAN ARC / SECOND ALEUTIAN ARC / UMNAK / OKMOK / PACIFIC OCEAN			OUTCROP			SUBAERIAL	VOLCANIC ROCK	BASALT	8250	8250					53.5	-168.17	3.22	9.07692	354	39
1992	[2218] MILLER D. M. (1992)	samp. QCB12	ALEUTIAN ARC / SECOND ALEUTIAN ARC / UMNAK / OKMOK / PACIFIC OCEAN			OUTCROP			SUBAERIAL	VOLCANIC ROCK	BASALT	8250	8250					53.4744	-168.089	3.22	6.80851	320	47
1992	[2218] MILLER D. M. (1992)	samp. LUM42	ALEUTIAN ARC / SECOND ALEUTIAN ARC / UMNAK / RECHESHNOI / PACIFIC OCEAN			OUTCROP			SUBAERIAL	VOLCANIC ROCK	ANDESITE							53.25	-168.533	3.23	15	285	19
2004	[7197] JICHA B. R. (2004)	samp. KG 40	ALEUTIAN ARC / CENTRAL ALEUTIAN ARC / KANAGA / KANAGA / PACIFIC OCEAN			OUTCROP			SUBAERIAL	VOLCANIC ROCK	ANDESITE, CALC-ALKALINE							51.86	-177.1	3.23	20.6167	468	22.7
2009	[13782] MANGAN M. T. (2009)	samp. 05NYEL35	ALEUTIAN ARC / ALASKA PENINSULA / COLD BAY / EMMONS LAKE VOLCANIC CENTER - PAVLOF SISTER / PACIFIC OCEAN			OUTCROP			SUBAERIAL	VOLCANIC ROCK	ANDESITE, BASALTIC			HOLOCENE				55.4839	-161.894	3.23112	18.7302	382.493	20.4212
1982	[2503] MARSH B. D. (1982)	samp. 3	ALEUTIAN ARC / CENTRAL ALEUTIAN ARC / ATKA / ATKA / PACIFIC OCEAN			OUTCROP			SUBAERIAL	VOLCANIC ROCK	ANDESITE							52.08	-174.67	3.24	22.1364	487	22
1999	[3855] MILLER T. P. (1999)	samp. 7	ALEUTIAN ARC / ALASKA PENINSULA / SOUTHWEST ALASKA PENINSULA / MOUNT DUTTON / PACIFIC OCEAN			OUTCROP			SUBAERIAL	VOLCANIC ROCK	ANDESITE			HOLOCENE				56.24	-159.19	3.28	25.4706	433	17
1990	[2556] BROPHY J. G. (1990)	samp. 23	ALEUTIAN ARC / CENTRAL ALEUTIAN ARC / KANAGA / KANAGA / PACIFIC OCEAN			OUTCROP			SUBAERIAL	VOLCANIC ROCK	ANDESITE			RECENT				51.75	-177.33	3.28	10.3056	371	36
1992	[2218] MILLER D. M. (1992)	samp. 87-10-07	ALEUTIAN ARC / SECOND ALEUTIAN ARC / UMNAK / OKMOK / PACIFIC OCEAN			OUTCROP			SUBAERIAL	VOLCANIC ROCK	BASALT	8250	8250					53.5	-168.17	3.28	8.87179	346	39
2009	[13782] MANGAN M. T. (2009)	samp. 05S119M1	ALEUTIAN ARC / ALASKA PENINSULA / COLD BAY / EMMONS LAKE VOLCANIC CENTER / PACIFIC OCEAN			OUTCROP			SUBAERIAL	VOLCANIC ROCK	ANDESITE							55.3923	-162.06	3.28973	9.7693	323.607	33.1249
1992	[2565] SINGER B. S. (1992)	samp. B87-49	ALEUTIAN ARC / CENTRAL ALEUTIAN ARC / SEGUAM / SEGUAM / TURF POINT FORMATION / PACIFIC OCEAN			OUTCROP			SUBAERIAL	VOLCANIC ROCK	ANDESITE							52.27	-172.58	3.29	12.2609	282	23
1992	[2565] SINGER B. S. (1992)	samp. B87-4	ALEUTIAN ARC / CENTRAL ALEUTIAN ARC / SEGUAM / SEGUAM / TURF POINT FORMATION / PACIFIC OCEAN			OUTCROP			SUBAERIAL	VOLCANIC ROCK	ANDESITE							52.27	-172.58	3.3	15.6111	281	18
2006	[9411] JICHA B. R. (2006)	samp. SEG 03 47	ALEUTIAN ARC / CENTRAL ALEUTIAN ARC / SEGUAM / WILCOX / PACIFIC OCEAN			OUTCROP			SUBAERIAL	VOLCANIC ROCK	ANDESITE							52.31	-172.33	3.3	15.9474	303	19
1992	[2218] MILLER D. M. (1992)	samp. 87-06-01	ALEUTIAN ARC / SECOND ALEUTIAN ARC / UMNAK / OKMOK / PACIFIC OCEAN			OUTCROP			SUBAERIAL	VOLCANIC ROCK	BASALT	8250	8250					53.4658	-168.086	3.3	10.5152	347	33
1992	[2218] MILLER D. M. (1992)	samp. 87-10-08	ALEUTIAN ARC / SECOND ALEUTIAN ARC / UMNAK / OKMOK / PACIFIC OCEAN			OUTCROP			SUBAERIAL	VOLCANIC ROCK	BASALT	8250	8250					53.5	-168.17	3.3	9.21053	350	38
2001	[4867] BINDEMAN I. N. (2001)	samp. NW95-1	ALEUTIAN ARC / SECOND ALEUTIAN ARC / UNIMAK / WESTDAHL / PACIFIC OCEAN			OUTCROP			SUBAERIAL	VOLCANIC ROCK	ANDESITE, BASALTIC							54.63	-164.73	3.3	9.4359	368	39
2009	[13782] MANGAN M. T. (2009)	samp. 05S115M1	ALEUTIAN ARC / ALASKA PENINSULA / COLD BAY / EMMONS LAKE VOLCANIC CENTER - PAVLOF SISTER / PACIFIC OCEAN			OUTCROP			SUBAERIAL	VOLCANIC ROCK	ANDESITE, BASALTIC			HOLOCENE				55.4736	-161.812	3.30537	18.2824	389.536	21.3067
1990	[2223] NYE C. J. (1990)	samp. AMS-A07	ALEUTIAN ARC / ALASKA PENINSULA / SPURR VOLCANIC COMPLEX / ANCESTRAL MOUNT SPURR / PACIFIC OCEAN			OUTCROP			SUBAERIAL	VOLCANIC ROCK	ANDESITE			PLEISTOCENE	UPPER			61.299	-152.251	3.31	25.9091	513	19.8
1994	[2576] NYE C. J. (1994)	samp. 90CNR02I	ALEUTIAN ARC / ALASKA PENINSULA / UPPER ALASKA PENINSULA / REDOUBT / PACIFIC OCEAN			OUTCROP			SUBAERIAL	VOLCANIC ROCK	ANDESITE							60.5	-152.77	3.31	62.6411	555	8.86
2004	[7197] JICHA B. R. (2004)	samp. KG 31	ALEUTIAN ARC / CENTRAL ALEUTIAN ARC / KANAGA / KANAGA / PACIFIC OCEAN			OUTCROP			SUBAERIAL	VOLCANIC ROCK	ANDESITE, CALC-ALKALINE							51.86	-177.1	3.31	19.5872	427	21.8
1992	[2218] MILLER D. M. (1992)	samp. 87-02-04	ALEUTIAN ARC / SECOND ALEUTIAN ARC / UMNAK / OKMOK / PACIFIC OCEAN			OUTCROP			SUBAERIAL	VOLCANIC ROCK	BASALT	8250	8250					53.5	-168.17	3.31	9.32432	345	37
1992	[2218] MILLER D. M. (1992)	samp. 87-10-05	ALEUTIAN ARC / SECOND ALEUTIAN ARC / UMNAK / OKMOK / PACIFIC OCEAN			OUTCROP			SUBAERIAL	VOLCANIC ROCK	BASALT	8250	8250					53.5	-168.17	3.31	9.26316	352	38
2004	[7197] JICHA B. R. (2004)	samp. KG 23	ALEUTIAN ARC / CENTRAL ALEUTIAN ARC / KANAGA / KANAGA / PACIFIC OCEAN			OUTCROP			SUBAERIAL	VOLCANIC ROCK	ANDESITE, CALC-ALKALINE							51.86	-177.1	3.32	16.5801	383	23.1
1980	[2211] PERFIT M. R. (1980)	samp. MK10A	ALEUTIAN ARC / SECOND ALEUTIAN ARC / UNALASKA / MAKUSHIN / PACIFIC OCEAN			OUTCROP			SUBAERIAL	VOLCANIC ROCK	ANDESITE, BASALTIC							53.67	-166.67	3.32	20.4	510	25
1986	[2240] MYERS J. D. (1986)	samp. AT-63	ALEUTIAN ARC / CENTRAL ALEUTIAN ARC / ATKA / PACIFIC OCEAN			OUTCROP			SUBAERIAL	VOLCANIC ROCK	BASALT							52.08	-174.67	3.33	34.4865	638	18.5
1996	[2247] JOHNSON K. E. (1996)	samp. 75AU-16X	ALEUTIAN ARC / ALASKA PENINSULA / AUGUSTINE ISLAND / AUGUSTINE / PACIFIC OCEAN			OUTCROP			SUBAERIAL	PLUTONIC ROCK	GABBRO, HORNBLENDE							59.37	-153.5	3.33	16.7895	319	19
1959	[2613] COATS R. R. (1959)	samp. 47AC76	ALEUTIAN ARC / CENTRAL ALEUTIAN ARC / RAT ISLANDS / KISKA / PACIFIC OCEAN			OUTCROP			SUBAERIAL	VOLCANIC ROCK	ANDESITE							52.1153	177.667	3.33	13.3333	400	30
1992	[2218] MILLER D. M. (1992)	samp. 87-10-03	ALEUTIAN ARC / SECOND ALEUTIAN ARC / UMNAK / OKMOK / PACIFIC OCEAN			OUTCROP			SUBAERIAL	VOLCANIC ROCK	BASALT	8250	8250					53.5	-168.17	3.34	9.45946	350	37
1999	[3855] MILLER T. P. (1999)	samp. 9	ALEUTIAN ARC / ALASKA PENINSULA / SOUTHWEST ALASKA PENINSULA / MOUNT DUTTON / PACIFIC OCEAN			OUTCROP			SUBAERIAL	VOLCANIC ROCK	ANDESITE			HOLOCENE				56.24	-159.19	3.35	20.7222	373	18
2004	[7197] JICHA B. R. (2004)	samp. SB87-49	ALEUTIAN ARC / CENTRAL ALEUTIAN ARC / SEGUAM / SEGUAM / PACIFIC OCEAN			OUTCROP			SUBAERIAL	VOLCANIC ROCK	NOT GIVEN							52.2	-172.3	3.35	11.08	277	25
2009	[13782] MANGAN M. T. (2009)	samp. 05S109M1	ALEUTIAN ARC / ALASKA PENINSULA / COLD BAY / EMMONS LAKE VOLCANIC CENTER - PAVLOF / PACIFIC OCEAN			OUTCROP			SUBAERIAL	VOLCANIC ROCK	ANDESITE, BASALTIC			HISTORICAL				55.379	-161.796	3.36884	17.5191	399.609	22.81
1986	[2240] MYERS J. D. (1986)	samp. AT-67	ALEUTIAN ARC / CENTRAL ALEUTIAN ARC / ATKA / PACIFIC OCEAN			OUTCROP			SUBAERIAL	VOLCANIC ROCK	BASALT							52.08	-174.67	3.37	39.939	655	16.4
2009	[13782] MANGAN M. T. (2009)	samp. 05ELAC035	ALEUTIAN ARC / ALASKA PENINSULA / COLD BAY / EMMONS LAKE VOLCANIC CENTER - PAVLOF / PACIFIC OCEAN			OUTCROP			SUBAERIAL	VOLCANIC ROCK	ANDESITE, BASALTIC			HISTORICAL				55.3897	-161.821	3.37149	17.3538	391.324	22.5497
1992	[2218] MILLER D. M. (1992)	samp. 87-07A-02	ALEUTIAN ARC / SECOND ALEUTIAN ARC / UMNAK / OKMOK / PACIFIC OCEAN			OUTCROP			SUBAERIAL	VOLCANIC ROCK	BASALT	8250	8250					53.5	-168.17	3.38	10.3636	342	33
1986	[2240] MYERS J. D. (1986)	samp. AT-73	ALEUTIAN ARC / CENTRAL ALEUTIAN ARC / ATKA / PACIFIC OCEAN			OUTCROP			SUBAERIAL	VOLCANIC ROCK	BASALT							52.08	-174.67	3.39	34.492	645	18.7
1999	[3855] MILLER T. P. (1999)	samp. 8	ALEUTIAN ARC / ALASKA PENINSULA / SOUTHWEST ALASKA PENINSULA / MOUNT DUTTON / PACIFIC OCEAN			OUTCROP			SUBAERIAL	VOLCANIC ROCK	ANDESITE			HOLOCENE				56.24	-159.19	3.4	21.9412	373	17
1990	[2223] NYE C. J. (1990)	samp. AMS-B08	ALEUTIAN ARC / ALASKA PENINSULA / SPURR VOLCANIC COMPLEX / ANCESTRAL MOUNT SPURR / PACIFIC OCEAN			OUTCROP			SUBAERIAL	VOLCANIC ROCK	ANDESITE			PLEISTOCENE	UPPER			61.299	-152.251	3.4	25	525	21
2001	[4867] BINDEMAN I. N. (2001)	samp. SH-118	ALEUTIAN ARC / SECOND ALEUTIAN ARC / UNIMAK / FISHER / PACIFIC OCEAN			OUTCROP			SUBAQUATIC	VOLCANIC ROCK	ANDESITE							54.75	-164.58	3.4	16.5769	431	26
2008	[11837] FINNEY B.(2008) [GeoRem4069]	samp. BF00-G1	ALEUTIAN ARC / CENTRAL ALEUTIAN ARC / UMNAK / OKMOK / PACIFIC OCEAN			OUTCROP			SUBAERIAL	VOLCANIC ROCK	ANDESITE, BASALTIC							53.42	168.13	3.41	12.8148	346	27
2009	[13782] MANGAN M. T. (2009)	samp. 00S23M1	ALEUTIAN ARC / ALASKA PENINSULA / COLD BAY / EMMONS LAKE VOLCANIC CENTER / PACIFIC OCEAN			OUTCROP			SUBAERIAL	VOLCANIC ROCK	ANDESITE			HOLOCENE				55.318	-161.988	3.41187	8.60034	293.016	34.0703
1990	[2223] NYE C. J. (1990)	samp. AMS-B10	ALEUTIAN ARC / ALASKA PENINSULA / SPURR VOLCANIC COMPLEX / ANCESTRAL MOUNT SPURR / PACIFIC OCEAN			OUTCROP			SUBAERIAL	VOLCANIC ROCK	ANDESITE			PLEISTOCENE	UPPER			61.299	-152.251	3.42	25.736	507	19.7
2009	[13624] JICHA B. R. (2009)	samp. KON-07-03	ALEUTIAN ARC / ALASKA PENINSULA / KONIUJI / KONIUJI / PACIFIC OCEAN			OUTCROP			SUBAERIAL	VOLCANIC ROCK	ANDESITE, BASALTIC							52.2222	-175.132	3.42	25.873	489	18.9
2009	[13782] MANGAN M. T. (2009)	samp. 02S50F1A	ALEUTIAN ARC / ALASKA PENINSULA / COLD BAY / EMMONS LAKE VOLCANIC CENTER - PAVLOF / PACIFIC OCEAN			OUTCROP			SUBAERIAL	VOLCANIC ROCK	ANDESITE, BASALTIC			HISTORICAL				55.3776	-161.795	3.42907	17.3666	397	22.86
1992	[2218] MILLER D. M. (1992)	samp. 87-20-13	ALEUTIAN ARC / SECOND ALEUTIAN ARC / UMNAK / OKMOK / PACIFIC OCEAN			OUTCROP			SUBAERIAL	VOLCANIC ROCK	BASALT	8250	8250					53.5	-168.17	3.43	11.7333	352	30
2003	[6565] GEORGE R. M. M. (2003)	samp. NW951	ALEUTIAN ARC / SECOND ALEUTIAN ARC / UNIMAK / WESTDAHL / PACIFIC OCEAN			OUTCROP			SUBAERIAL	VOLCANIC ROCK	NOT GIVEN							54.63	-164.73	3.43	9.53202	387	40.6
2009	[13782] MANGAN M. T. (2009)	samp. 03S65M1	ALEUTIAN ARC / ALASKA PENINSULA / COLD BAY / EMMONS LAKE VOLCANIC CENTER / PACIFIC OCEAN			OUTCROP			SUBAERIAL	VOLCANIC ROCK	ANDESITE			HOLOCENE				55.3434	-161.982	3.43273	11.4239	318.187	27.8528
2004	[6992] HILDRETH W. (2004)	samp. 52	ALEUTIAN ARC / ALASKA PENINSULA / UPPER ALASKA PENINSULA / KATMAI GROUP / PACIFIC OCEAN			OUTCROP			SUBAERIAL	VOLCANIC ROCK	ANDESITE							58.36	-155.09	3.44	13.56	339	25
2009	[13782] MANGAN M. T. (2009)	samp. 05NYEL22	ALEUTIAN ARC / ALASKA PENINSULA / COLD BAY / EMMONS LAKE VOLCANIC CENTER - PAVLOF / PACIFIC OCEAN			OUTCROP			SUBAERIAL	VOLCANIC ROCK	ANDESITE, BASALTIC			HISTORICAL				55.3909	-161.823	3.44472	17.6132	389.13	22.0931
1992	[2565] SINGER B. S. (1992)	samp. J87-67	ALEUTIAN ARC / CENTRAL ALEUTIAN ARC / SEGUAM / SEGUAM / TURF POINT FORMATION / PACIFIC OCEAN			OUTCROP			SUBAERIAL	VOLCANIC ROCK	BASALT, ANDESITIC							52.27	-172.58	3.45	25.5833	307	12
2009	[13421] TAPPEN C. M. (2009)	samp. 204	ALEUTIAN ARC / ALASKA PENINSULA / AUGUSTINE ISLAND / AUGUSTINE / PACIFIC OCEAN			OUTCROP			SUBAERIAL	VOLCANIC ROCK	NOT GIVEN							59.36	-153.37	3.45	18.4893	328	17.74
1996	[2247] JOHNSON K. E. (1996)	samp. 84AU-19	ALEUTIAN ARC / ALASKA PENINSULA / AUGUSTINE ISLAND / AUGUSTINE / PACIFIC OCEAN			OUTCROP			SUBAERIAL	VOLCANIC ROCK	DACITE							59.37	-153.5	3.45	18.1011	326	18.01
2010	[14934] TURNER S. P. (2010)	samp. K1268B	ALEUTIAN ARC / ALASKA PENINSULA / UPPER ALASKA PENINSULA / KATMAI GROUP / PACIFIC OCEAN			OUTCROP			SUBAERIAL	VOLCANIC ROCK	ANDESITE							58.3	-155.16	3.45	12.1053	299	24.7
2009	[13782] MANGAN M. T. (2009)	samp. 02S46M2	ALEUTIAN ARC / ALASKA PENINSULA / COLD BAY / EMMONS LAKE VOLCANIC CENTER - PAVLOF / PACIFIC OCEAN			OUTCROP			SUBAERIAL	VOLCANIC ROCK	ANDESITE, BASALTIC			HISTORICAL				55.449	-161.923	3.45249	15.051	413	27.44
1990	[2223] NYE C. J. (1990)	samp. AMS-A01	ALEUTIAN ARC / ALASKA PENINSULA / SPURR VOLCANIC COMPLEX / ANCESTRAL MOUNT SPURR / PACIFIC OCEAN			OUTCROP			SUBAERIAL	VOLCANIC ROCK	ANDESITE			PLEISTOCENE	UPPER			61.299	-152.251	3.46	25.049	511	20.4
1980	[2211] PERFIT M. R. (1980)	samp. 175	ALEUTIAN ARC / SECOND ALEUTIAN ARC / UNALASKA / PACIFIC OCEAN			OUTCROP			SUBAERIAL	PLUTONIC ROCK	DIORITE							53.67	166.67	3.46	18.3636	404	22
2010	[14934] TURNER S. P. (2010)	samp. K0581	ALEUTIAN ARC / ALASKA PENINSULA / UPPER ALASKA PENINSULA / KATMAI GROUP / PACIFIC OCEAN			OUTCROP			SUBAERIAL	VOLCANIC ROCK	ANDESITE							58.3	-155.16	3.46	12.0248	291	24.2
2008	[11837] FINNEY B.(2008) [GeoRem4069]	samp. 98JLOK-3A	ALEUTIAN ARC / CENTRAL ALEUTIAN ARC / UMNAK / OKMOK / PACIFIC OCEAN			OUTCROP			SUBAERIAL	VOLCANIC ROCK	ANDESITE, BASALTIC							53.42	168.13	3.47	9.07895	345	38
2009	[13782] MANGAN M. T. (2009)	samp. 03S64C2	ALEUTIAN ARC / ALASKA PENINSULA / COLD BAY / EMMONS LAKE VOLCANIC CENTER - MOUNT HAGUE / PACIFIC OCEAN			OUTCROP			SUBAERIAL	VOLCANIC ROCK	ANDESITE			HOLOCENE				55.3374	161.978	3.47289	9.4398	300.888	31.8744
2009	[13782] MANGAN M. T. (2009)	samp. 05S114M1	ALEUTIAN ARC / ALASKA PENINSULA / COLD BAY / EMMONS LAKE VOLCANIC CENTER - PAVLOF SISTER / PACIFIC OCEAN			OUTCROP			SUBAERIAL	VOLCANIC ROCK	ANDESITE, BASALTIC			HOLOCENE				55.4568	-161.809	3.47945	19.2082	402.211	20.9396
1990	[2223] NYE C. J. (1990)	samp. PF-47	ALEUTIAN ARC / ALASKA PENINSULA / SPURR VOLCANIC COMPLEX / PACIFIC OCEAN			OUTCROP			SUBAERIAL	VOLCANIC ROCK	ANDESITE							61.299	-152.251	3.48	24.2347	475	19.6
2008	[11837] FINNEY B.(2008) [GeoRem4069]	samp. 99JLOK-4G_3	ALEUTIAN ARC / CENTRAL ALEUTIAN ARC / UMNAK / OKMOK / PACIFIC OCEAN			OUTCROP			SUBAERIAL	VOLCANIC ROCK	ANDESITE, BASALTIC							53.42	168.13	3.48	9.26316	352	38
2008	[11837] FINNEY B.(2008) [GeoRem4069]	samp. 99JLOK-4G_10	ALEUTIAN ARC / CENTRAL ALEUTIAN ARC / UMNAK / OKMOK / PACIFIC OCEAN			OUTCROP			SUBAERIAL	VOLCANIC ROCK	ANDESITE, BASALTIC							53.42	168.13	3.48	9.42105	358	38
2004	[6992] HILDRETH W. (2004)	samp. 2605	ALEUTIAN ARC / ALASKA PENINSULA / UPPER ALASKA PENINSULA / KATMAI GROUP / PACIFIC OCEAN			OUTCROP			SUBAERIAL	VOLCANIC ROCK	BASALT							58.55	-154.52	3.48	0.00791476	5.2	657
2009	[13782] MANGAN M. T. (2009)	samp. 05S113M1	ALEUTIAN ARC / ALASKA PENINSULA / COLD BAY / EMMONS LAKE VOLCANIC CENTER - PAVLOF SISTER / PACIFIC OCEAN			OUTCROP			SUBAERIAL	VOLCANIC ROCK	ANDESITE, BASALTIC			HOLOCENE				55.4518	-161.795	3.48057	18.7303	409.362	21.8557
2009	[13782] MANGAN M. T. (2009)	samp. 05S103M1	ALEUTIAN ARC / ALASKA PENINSULA / COLD BAY / EMMONS LAKE VOLCANIC CENTER - MOUNT EMMONS / PACIFIC OCEAN			OUTCROP			SUBAERIAL	VOLCANIC ROCK	ANDESITE			HOLOCENE				55.3278	-162.079	3.48303	9.26944	290.291	31.317
2009	[13782] MANGAN M. T. (2009)	samp. 05132M1	ALEUTIAN ARC / ALASKA PENINSULA / COLD BAY / EMMONS LAKE VOLCANIC CENTER - MOUNT HAGUE / PACIFIC OCEAN			OUTCROP			SUBAERIAL	VOLCANIC ROCK	ANDESITE			HOLOCENE				55.3732	-161.992	3.48754	10.5437	328.243	31.1317
1990	[2223] NYE C. J. (1990)	samp. AMS-B02	ALEUTIAN ARC / ALASKA PENINSULA / SPURR VOLCANIC COMPLEX / ANCESTRAL MOUNT SPURR / PACIFIC OCEAN			OUTCROP			SUBAERIAL	VOLCANIC ROCK	ANDESITE			PLEISTOCENE	UPPER			61.299	-152.251	3.49	25.7711	518	20.1
1986	[2240] MYERS J. D. (1986)	samp. AT-76	ALEUTIAN ARC / CENTRAL ALEUTIAN ARC / ATKA / PACIFIC OCEAN			OUTCROP			SUBAERIAL	VOLCANIC ROCK	BASALT							52.08	-174.67	3.49	42.6452	661	15.5
2008	[11837] FINNEY B.(2008) [GeoRem4069]	samp. 98JLOK-4G	ALEUTIAN ARC / CENTRAL ALEUTIAN ARC / UMNAK / OKMOK / PACIFIC OCEAN			OUTCROP			SUBAERIAL	VOLCANIC ROCK	ANDESITE, BASALTIC							53.42	168.13	3.49	9	342	38
2009	[13782] MANGAN M. T. (2009)	samp. 02S46M3	ALEUTIAN ARC / ALASKA PENINSULA / COLD BAY / EMMONS LAKE VOLCANIC CENTER - PAVLOF / PACIFIC OCEAN			OUTCROP			SUBAERIAL	VOLCANIC ROCK	ANDESITE, BASALTIC			HISTORICAL				55.4463	-161.919	3.49301	15.4227	405	26.26
2008	[11837] FINNEY B.(2008) [GeoRem4069]	samp. 99JLOK-4G_7	ALEUTIAN ARC / CENTRAL ALEUTIAN ARC / UMNAK / OKMOK / PACIFIC OCEAN			OUTCROP			SUBAERIAL	VOLCANIC ROCK	ANDESITE, BASALTIC							53.42	168.13	3.5	9.31579	354	38
1990	[2223] NYE C. J. (1990)	samp. AMS-B05	ALEUTIAN ARC / ALASKA PENINSULA / SPURR VOLCANIC COMPLEX / ANCESTRAL MOUNT SPURR / PACIFIC OCEAN			OUTCROP			SUBAERIAL	VOLCANIC ROCK	ANDESITE			PLEISTOCENE	UPPER			61.299	-152.251	3.52	21.991	486	22.1	3.76	13.5595
2009	[13782] MANGAN M. T. (2009)	samp. 05S119T3	ALEUTIAN ARC / ALASKA PENINSULA / COLD BAY / EMMONS LAKE VOLCANIC CENTER / PACIFIC OCEAN			OUTCROP			SUBAERIAL	VOLCANIC ROCK	ANDESITE							55.3907	-162.062	3.52245	9.31532	299.514	32.1528
1990	[2223] NYE C. J. (1990)	samp. AMS-A02	ALEUTIAN ARC / ALASKA PENINSULA / SPURR VOLCANIC COMPLEX / ANCESTRAL MOUNT SPURR / PACIFIC OCEAN			OUTCROP			SUBAERIAL	VOLCANIC ROCK	ANDESITE			PLEISTOCENE	UPPER			61.299	-152.251	3.53	25.3431	517	20.4
1992	[2218] MILLER D. M. (1992)	samp. QO3	ALEUTIAN ARC / SECOND ALEUTIAN ARC / UMNAK / OKMOK / PACIFIC OCEAN			OUTCROP			SUBAERIAL	VOLCANIC ROCK	BASALT	8250	8250					53.5	-168.17	3.53	11.6774	362	31
2008	[11837] FINNEY B.(2008) [GeoRem4069]	samp. 98JLOK-5A	ALEUTIAN ARC / CENTRAL ALEUTIAN ARC / UMNAK / OKMOK / PACIFIC OCEAN			OUTCROP			SUBAERIAL	VOLCANIC ROCK	ANDESITE, BASALTIC							53.42	168.13	3.53	8.74359	341	39
2010	[14934] TURNER S. P. (2010)	samp. K0135D	ALEUTIAN ARC / ALASKA PENINSULA / UPPER ALASKA PENINSULA / KATMAI GROUP / PACIFIC OCEAN			OUTCROP			SUBAERIAL	VOLCANIC ROCK	ANDESITE							58.3	-155.16	3.54	12.5652	289	23
2008	[11837] FINNEY B.(2008) [GeoRem4069]	samp. 98JLOK-1B	ALEUTIAN ARC / CENTRAL ALEUTIAN ARC / UMNAK / OKMOK / PACIFIC OCEAN			OUTCROP			SUBAERIAL	VOLCANIC ROCK	ANDESITE, BASALTIC							53.42	168.13	3.55	9.13158	347	38
2010	[14934] TURNER S. P. (2010)	samp. K0184	ALEUTIAN ARC / ALASKA PENINSULA / UPPER ALASKA PENINSULA / KATMAI GROUP / PACIFIC OCEAN			OUTCROP			SUBAERIAL	VOLCANIC ROCK	ANDESITE							58.3	-155.16	3.56	11.0373	266	24.1
2008	[11837] FINNEY B.(2008) [GeoRem4069]	samp. 99JLOK-4G BASE	ALEUTIAN ARC / CENTRAL ALEUTIAN ARC / UMNAK / OKMOK / PACIFIC OCEAN			OUTCROP			SUBAERIAL	VOLCANIC ROCK	ANDESITE, BASALTIC							53.42	168.13	3.56	9.21053	350	38
1996	[2247] JOHNSON K. E. (1996)	samp. 79A-15	ALEUTIAN ARC / ALASKA PENINSULA / AUGUSTINE ISLAND / AUGUSTINE / PACIFIC OCEAN			OUTCROP			SUBAERIAL	VOLCANIC ROCK	DACITE							59.37	-153.5	3.57	15.4286	324	21
1990	[2224] ROMICK J. D. (1990)	samp. AK4-16	ALEUTIAN ARC / SECOND ALEUTIAN ARC / AKUTAN / AKUTAN / HOT SPRINGS BAY VOLCANICS / PACIFIC OCEAN			OUTCROP			SUBAERIAL	VOLCANIC ROCK	BASALT							54.08	-165.92	3.57	24.9048	523	21
1992	[2218] MILLER D. M. (1992)	samp. QCB14	ALEUTIAN ARC / SECOND ALEUTIAN ARC / UMNAK / OKMOK / PACIFIC OCEAN			OUTCROP			SUBAERIAL	VOLCANIC ROCK	BASALT	8250	8250					53.5	-168.17	3.57	6.13043	282	46
2004	[6992] HILDRETH W. (2004)	samp. 2517	ALEUTIAN ARC / ALASKA PENINSULA / UPPER ALASKA PENINSULA / KATMAI GROUP / PACIFIC OCEAN			OUTCROP			SUBAERIAL	VOLCANIC ROCK	ANDESITE							58.42	-155.22	3.57	0.0505721	22.1	437
1996	[2247] JOHNSON K. E. (1996)	samp. 75AU-26	ALEUTIAN ARC / ALASKA PENINSULA / AUGUSTINE ISLAND / AUGUSTINE / PACIFIC OCEAN			OUTCROP			SUBAERIAL	VOLCANIC ROCK	NOT GIVEN							59.37	-153.5	3.58	22.5714	316	14
2003	[6565] GEORGE R. M. M. (2003)	samp. 92JBS02	ALEUTIAN ARC / ALASKA PENINSULA / SPURR VOLCANIC COMPLEX / ANCESTRAL MOUNT SPURR / PACIFIC OCEAN			OUTCROP			SUBAERIAL	VOLCANIC ROCK	NOT GIVEN							61.299	-152.251	3.58	40.3012	669	16.6
1959	[2613] COATS R. R. (1959)	samp. 51L22	ALEUTIAN ARC / CENTRAL ALEUTIAN ARC / RAT ISLANDS / KISKA / PACIFIC OCEAN			OUTCROP			SUBAERIAL	VOLCANIC ROCK	ANDESITE							52.0875	177.553	3.58	12	600	50
1992	[2218] MILLER D. M. (1992)	samp. LUM4	ALEUTIAN ARC / SECOND ALEUTIAN ARC / UMNAK / RECHESHNOI / PACIFIC OCEAN			OUTCROP			SUBAERIAL	VOLCANIC ROCK	ANDESITE							53.33	-168.33	3.59	25.6429	359	14
2010	[14934] TURNER S. P. (2010)	samp. K2466B	ALEUTIAN ARC / ALASKA PENINSULA / UPPER ALASKA PENINSULA / KATMAI GROUP / PACIFIC OCEAN			OUTCROP			SUBAERIAL	VOLCANIC ROCK	ANDESITE							58.3	-155.16	3.59	11.8254	298	25.2
2004	[6859] GEORGE R. M. M. (2004)	samp. 96PS18	ALEUTIAN ARC / SECOND ALEUTIAN ARC / AKUTAN / AKUTAN / PACIFIC OCEAN			OUTCROP			SUBAERIAL	VOLCANIC ROCK	THOLEIITE							54.17	-165.92	3.59	14.9474	426	28.5
2008	[11837] FINNEY B.(2008) [GeoRem4069]	samp. 98JLOK-2A	ALEUTIAN ARC / CENTRAL ALEUTIAN ARC / UMNAK / OKMOK / PACIFIC OCEAN			OUTCROP			SUBAERIAL	VOLCANIC ROCK	ANDESITE, BASALTIC							53.42	168.13	3.59	9.5	342	36
2009	[13782] MANGAN M. T. (2009)	samp. 03S84M2	ALEUTIAN ARC / ALASKA PENINSULA / COLD BAY / EMMONS LAKE VOLCANIC CENTER / PACIFIC OCEAN			OUTCROP			SUBAERIAL	VOLCANIC ROCK	ANDESITE			HOLOCENE				55.4057	-162.008	3.59382	11.5654	320.655	27.7252
2008	[11837] FINNEY B.(2008) [GeoRem4069]	samp. 99JLOK-4G_5	ALEUTIAN ARC / CENTRAL ALEUTIAN ARC / UMNAK / OKMOK / PACIFIC OCEAN			OUTCROP			SUBAERIAL	VOLCANIC ROCK	ANDESITE, BASALTIC							53.42	168.13	3.6	9.59459	355	37
1990	[2223] NYE C. J. (1990)	samp. PF-48	ALEUTIAN ARC / ALASKA PENINSULA / SPURR VOLCANIC COMPLEX / PACIFIC OCEAN			OUTCROP			SUBAERIAL	VOLCANIC ROCK	ANDESITE							61.299	-152.251	3.61	30.119	506	16.8
1983	[2671] KAY S. M. (1983)	samp. FB8-13	ALEUTIAN ARC / CENTRAL ALEUTIAN ARC / ADAK / PACIFIC OCEAN			OUTCROP			SUBAERIAL	PLUTONIC ROCK	MONZODIORITE							51.84	-176.58	3.61	32.6316	620	19
2006	[9411] JICHA B. R. (2006)	samp. SEG 03 50	ALEUTIAN ARC / CENTRAL ALEUTIAN ARC / SEGUAM / WILCOX / PACIFIC OCEAN			OUTCROP			SUBAERIAL	VOLCANIC ROCK	ANDESITE, BASALTIC							52.31	-172.33	3.62	26.8571	376	14
2001	[4867] BINDEMAN I. N. (2001)	samp. SH-5	ALEUTIAN ARC / SECOND ALEUTIAN ARC / UNIMAK / SHISHALDIN / PACIFIC OCEAN			OUTCROP			SUBAQUATIC	VOLCANIC ROCK	BASALT							54.75	-163.97	3.62	27.3478	629	23
1990	[2556] BROPHY J. G. (1990)	samp. 24	ALEUTIAN ARC / CENTRAL ALEUTIAN ARC / KANAGA / KANAGA / PACIFIC OCEAN			OUTCROP			SUBAERIAL	VOLCANIC ROCK	ANDESITE			RECENT				51.75	-177.33	3.63	11.9394	394	33
2004	[7197] JICHA B. R. (2004)	samp. SJ88-11	ALEUTIAN ARC / CENTRAL ALEUTIAN ARC / SEGUAM / SEGUAM / PACIFIC OCEAN			OUTCROP			SUBAERIAL	VOLCANIC ROCK	NOT GIVEN							52.2	-172.3	3.63	13.9111	313	22.5
2009	[13782] MANGAN M. T. (2009)	samp. 03S63C2	ALEUTIAN ARC / ALASKA PENINSULA / COLD BAY / EMMONS LAKE VOLCANIC CENTER / PACIFIC OCEAN			OUTCROP			SUBAERIAL	VOLCANIC ROCK	ANDESITE			HOLOCENE				55.3	-161.967	3.64306	10.3007	319.526	31.0199
1990	[2224] ROMICK J. D. (1990)	samp. AK81-28	ALEUTIAN ARC / SECOND ALEUTIAN ARC / AKUTAN / AKUTAN / PACIFIC OCEAN			OUTCROP			SUBAERIAL	VOLCANIC ROCK	BASALT							54.17	-165.92	3.65	11.2424	371	33
1992	[2218] MILLER D. M. (1992)	samp. QCB13	ALEUTIAN ARC / SECOND ALEUTIAN ARC / UMNAK / OKMOK / PACIFIC OCEAN			OUTCROP			SUBAERIAL	VOLCANIC ROCK	BASALT	8250	8250					53.5	-168.17	3.65	6.43478	296	46
2009	[13782] MANGAN M. T. (2009)	samp. 02S47F3A	ALEUTIAN ARC / ALASKA PENINSULA / COLD BAY / EMMONS LAKE VOLCANIC CENTER - PAVLOF / PACIFIC OCEAN			OUTCROP			SUBAERIAL	VOLCANIC ROCK	ANDESITE, BASALTIC			HISTORICAL				55.3757	-161.805	3.65775	13.6907	355	25.93
2009	[13782] MANGAN M. T. (2009)	samp. 03S85M1	ALEUTIAN ARC / ALASKA PENINSULA / COLD BAY / EMMONS LAKE VOLCANIC CENTER / PACIFIC OCEAN			OUTCROP			SUBAERIAL	VOLCANIC ROCK	ANDESITE			HOLOCENE				55.4043	-162.027	3.65798	10.369	364.182	35.1222
2008	[11837] FINNEY B.(2008) [GeoRem4069]	samp. 00JLOK-29K(FALL)	ALEUTIAN ARC / CENTRAL ALEUTIAN ARC / UMNAK / OKMOK / PACIFIC OCEAN			OUTCROP			SUBAERIAL	VOLCANIC ROCK	ANDESITE, BASALTIC							53.42	168.13	3.66	11.7419	364	31
2004	[6859] GEORGE R. M. M. (2004)	samp. 96PS17	ALEUTIAN ARC / SECOND ALEUTIAN ARC / AKUTAN / AKUTAN / PACIFIC OCEAN			OUTCROP			SUBAERIAL	VOLCANIC ROCK	THOLEIITE							54.17	-165.92	3.66	11.1144	379	34.1
2008	[11837] FINNEY B.(2008) [GeoRem4069]	samp. 00JLOK-42_3	ALEUTIAN ARC / CENTRAL ALEUTIAN ARC / UMNAK / OKMOK / PACIFIC OCEAN			OUTCROP			SUBAERIAL	VOLCANIC ROCK	ANDESITE, BASALTIC							53.42	168.13	3.66	9.62162	356	37
1992	[2218] MILLER D. M. (1992)	samp. 87-08-06	ALEUTIAN ARC / SECOND ALEUTIAN ARC / UMNAK / OKMOK / PACIFIC OCEAN			OUTCROP			SUBAERIAL	VOLCANIC ROCK	BASALT	8250	8250					53.5	-168.17	3.68	10.8438	347	32
2001	[4867] BINDEMAN I. N. (2001)	samp. SH-1D	ALEUTIAN ARC / SECOND ALEUTIAN ARC / UNIMAK / PACIFIC OCEAN			OUTCROP			SUBAERIAL	VOLCANIC ROCK	BASALT							54.75	-164.58	3.69	39.3684	748	19
1992	[2218] MILLER D. M. (1992)	samp. QEF1	ALEUTIAN ARC / SECOND ALEUTIAN ARC / UMNAK / OKMOK / PACIFIC OCEAN			OUTCROP			SUBAERIAL	VOLCANIC ROCK	BASALT	8250	8250					53.5	-168.17	3.69	13.2692	345	26
2003	[6565] GEORGE R. M. M. (2003)	samp. 96PS23	ALEUTIAN ARC / SECOND ALEUTIAN ARC / AKUTAN / AKUTAN / PACIFIC OCEAN			OUTCROP			SUBAERIAL	VOLCANIC ROCK	NOT GIVEN							54.17	-165.92	3.69	11.2462	370	32.9
2004	[6859] GEORGE R. M. M. (2004)	samp. 96PS23	ALEUTIAN ARC / SECOND ALEUTIAN ARC / AKUTAN / AKUTAN / PACIFIC OCEAN			OUTCROP			SUBAERIAL	VOLCANIC ROCK	THOLEIITE							54.17	-165.92	3.69	11.2462	370	32.9
1959	[2613] COATS R. R. (1959)	samp. 47AC75	ALEUTIAN ARC / CENTRAL ALEUTIAN ARC / RAT ISLANDS / KISKA / PACIFIC OCEAN			OUTCROP			SUBAERIAL	VOLCANIC ROCK	ANDESITE							52.1203	177.65	3.69	10	400	40
1959	[2613] COATS R. R. (1959)	samp. 47AC74	ALEUTIAN ARC / CENTRAL ALEUTIAN ARC / RAT ISLANDS / KISKA / PACIFIC OCEAN			OUTCROP			SUBAERIAL	VOLCANIC ROCK	ANDESITE							52.1372	177.605	3.69	10	400	40
1990	[2223] NYE C. J. (1990)	samp. AMS-A08	ALEUTIAN ARC / ALASKA PENINSULA / SPURR VOLCANIC COMPLEX / ANCESTRAL MOUNT SPURR / PACIFIC OCEAN			OUTCROP			SUBAERIAL	VOLCANIC ROCK	ANDESITE			PLEISTOCENE	UPPER			61.299	-152.251	3.7	28.9674	533	18.4
1992	[2218] MILLER D. M. (1992)	samp. 87-08-08	ALEUTIAN ARC / SECOND ALEUTIAN ARC / UMNAK / OKMOK / PACIFIC OCEAN			OUTCROP			SUBAERIAL	VOLCANIC ROCK	BASALT	8250	8250					53.5	-168.17	3.7	10.6364	351	33
2009	[13782] MANGAN M. T. (2009)	samp. 05S132M2	ALEUTIAN ARC / ALASKA PENINSULA / COLD BAY / EMMONS LAKE VOLCANIC CENTER - MOUNT HAGUE / PACIFIC OCEAN			OUTCROP			SUBAERIAL	VOLCANIC ROCK	ANDESITE			HOLOCENE				55.3732	-161.992	3.70261	10.5706	343.337	32.4806
1992	[2565] SINGER B. S. (1992)	samp. J87-43	ALEUTIAN ARC / CENTRAL ALEUTIAN ARC / SEGUAM / SEGUAM / TURF POINT FORMATION / PACIFIC OCEAN			OUTCROP			SUBAERIAL	VOLCANIC ROCK	BASALT							52.29	-172.31	3.71	42.8889	386	9
2009	[13782] MANGAN M. T. (2009)	samp. 03S63M1	ALEUTIAN ARC / ALASKA PENINSULA / COLD BAY / EMMONS LAKE VOLCANIC CENTER / PACIFIC OCEAN			OUTCROP			SUBAERIAL	VOLCANIC ROCK	ANDESITE			HOLOCENE				55.3007	-161.966	3.7279	10.2675	310.427	30.2339
1983	[2671] KAY S. M. (1983)	samp. FB28	ALEUTIAN ARC / CENTRAL ALEUTIAN ARC / ADAK / PACIFIC OCEAN			OUTCROP			SUBAERIAL	PLUTONIC ROCK	MONZODIORITE							51.84	-176.58	3.73	27.7143	582	21
2008	[11837] FINNEY B.(2008) [GeoRem4069]	samp. BF00-E2	ALEUTIAN ARC / CENTRAL ALEUTIAN ARC / UMNAK / OKMOK / PACIFIC OCEAN			OUTCROP			SUBAERIAL	VOLCANIC ROCK	ANDESITE, BASALTIC							53.42	168.13	3.75	11.4138	331	29
2008	[11837] FINNEY B.(2008) [GeoRem4069]	samp. BF00-E1	ALEUTIAN ARC / CENTRAL ALEUTIAN ARC / UMNAK / OKMOK / PACIFIC OCEAN			OUTCROP			SUBAERIAL	VOLCANIC ROCK	ANDESITE, BASALTIC							53.42	168.13	3.75	11.4667	344	30
2004	[6859] GEORGE R. M. M. (2004)	samp. NA94-7	ALEUTIAN ARC / ALASKA PENINSULA / COLD BAY / ANIAKCHAK / PACIFIC OCEAN			OUTCROP			SUBAERIAL	VOLCANIC ROCK	NOT GIVEN							56.88	-158.17	3.75	12.9836	396	30.5
2009	[13782] MANGAN M. T. (2009)	samp. 03S62M1	ALEUTIAN ARC / ALASKA PENINSULA / COLD BAY / EMMONS LAKE VOLCANIC CENTER / PACIFIC OCEAN			OUTCROP			SUBAERIAL	VOLCANIC ROCK	ANDESITE			HOLOCENE				55.309	-161.92	3.75818	12.2775	319.482	26.0218
1992	[2218] MILLER D. M. (1992)	samp. LUM14	ALEUTIAN ARC / SECOND ALEUTIAN ARC / UMNAK / RECHESHNOI / PACIFIC OCEAN			OUTCROP			SUBAERIAL	VOLCANIC ROCK	ANDESITE							53.33	-168.33	3.76	17.6667	318	18
2008	[11837] FINNEY B.(2008) [GeoRem4069]	samp. 00JLOK-42DA	ALEUTIAN ARC / CENTRAL ALEUTIAN ARC / UMNAK / OKMOK / PACIFIC OCEAN			OUTCROP			SUBAERIAL	VOLCANIC ROCK	ANDESITE, BASALTIC							53.42	168.13	3.76	9.58333	345	36
2008	[11837] FINNEY B.(2008) [GeoRem4069]	samp. 98JLOK-2B	ALEUTIAN ARC / CENTRAL ALEUTIAN ARC / UMNAK / OKMOK / PACIFIC OCEAN			OUTCROP			SUBAERIAL	VOLCANIC ROCK	ANDESITE, BASALTIC							53.42	168.13	3.76	9.45946	350	37
1992	[2565] SINGER B. S. (1992)	samp. J87-65	ALEUTIAN ARC / CENTRAL ALEUTIAN ARC / SEGUAM / SEGUAM / TURF POINT FORMATION / PACIFIC OCEAN			OUTCROP			SUBAERIAL	VOLCANIC ROCK	BASALT, ANDESITIC							52.27	-172.58	3.77	14.4211	274	19
2004	[6859] GEORGE R. M. M. (2004)	samp. 96PS13	ALEUTIAN ARC / SECOND ALEUTIAN ARC / AKUTAN / AKUTAN / PACIFIC OCEAN			OUTCROP			SUBAERIAL	VOLCANIC ROCK	THOLEIITE							54.17	-165.92	3.77	10.6105	365	34.4
1978	[2504] MARSH B. D. (1978)	samp. AMK-5	ALEUTIAN ARC / SECOND ALEUTIAN ARC / AMAK / PACIFIC OCEAN			OUTCROP			SUBAERIAL	VOLCANIC ROCK	ANDESITE							55.61	-163.16	3.78	31.6842	602	19
2008	[11837] FINNEY B.(2008) [GeoRem4069]	samp. 00JLOK-42_4	ALEUTIAN ARC / CENTRAL ALEUTIAN ARC / UMNAK / OKMOK / PACIFIC OCEAN			OUTCROP			SUBAERIAL	VOLCANIC ROCK	ANDESITE, BASALTIC							53.42	168.13	3.78	9.75	351	36
2008	[11837] FINNEY B.(2008) [GeoRem4069]	samp. 99JLOK-20A	ALEUTIAN ARC / CENTRAL ALEUTIAN ARC / UMNAK / OKMOK / PACIFIC OCEAN			OUTCROP			SUBAERIAL	VOLCANIC ROCK	ANDESITE, BASALTIC							53.42	168.13	3.78	9.48649	351	37
1992	[2565] SINGER B. S. (1992)	samp. J87-44	ALEUTIAN ARC / CENTRAL ALEUTIAN ARC / SEGUAM / SEGUAM / TURF POINT FORMATION / PACIFIC OCEAN			OUTCROP			SUBAERIAL	VOLCANIC ROCK	BASALT, ANDESITIC							52.29	-172.31	3.79	39.2	392	10
1990	[2223] NYE C. J. (1990)	samp. PF-34	ALEUTIAN ARC / ALASKA PENINSULA / SPURR VOLCANIC COMPLEX / PACIFIC OCEAN			OUTCROP			SUBAERIAL	VOLCANIC ROCK	ANDESITE							61.299	-152.251	3.79	46.3281	593	12.8
1983	[2570] HILDRETH W. (1983)	samp. K-123	ALEUTIAN ARC / ALASKA PENINSULA / UPPER ALASKA PENINSULA / KATMAI GROUP / PACIFIC OCEAN			OUTCROP			SUBAERIAL	VOLCANIC ROCK	DACITE							58.3	-155.16	3.8	46.7143	327	7
2003	[6565] GEORGE R. M. M. (2003)	samp. KISKA62	ALEUTIAN ARC / CENTRAL ALEUTIAN ARC / RAT ISLANDS / KISKA / PACIFIC OCEAN			OUTCROP			SUBAERIAL	VOLCANIC ROCK	NOT GIVEN							52	177.5	3.8	18.2573	396	21.69
2004	[6859] GEORGE R. M. M. (2004)	samp. 96PS12	ALEUTIAN ARC / SECOND ALEUTIAN ARC / AKUTAN / AKUTAN / PACIFIC OCEAN			OUTCROP			SUBAERIAL	VOLCANIC ROCK	THOLEIITE							54.17	-165.92	3.8	13.8571	388	28
1977	[2214] KAY R. W. (1977)	samp. AB21	ALEUTIAN ARC / SECOND ALEUTIAN ARC / UMNAK / VSEVIDOF / PACIFIC OCEAN			OUTCROP			SUBAERIAL	VOLCANIC ROCK	THOLEIITE							53.19	-168.8	3.8	9.19444	331	36
2008	[11837] FINNEY B.(2008) [GeoRem4069]	samp. BF00CRP1	ALEUTIAN ARC / CENTRAL ALEUTIAN ARC / UMNAK / OKMOK / CRATER CREEK SERIES / PACIFIC OCEAN			OUTCROP			SUBAERIAL	VOLCANIC ROCK	ANDESITE, BASALTIC							53.43	168.13	3.8	9.61111	346	36
2004	[6992] HILDRETH W. (2004)	samp. 47	ALEUTIAN ARC / ALASKA PENINSULA / UPPER ALASKA PENINSULA / KATMAI GROUP / PACIFIC OCEAN			OUTCROP			SUBAERIAL	VOLCANIC ROCK	ANDESITE							58.36	-155.09	3.81	18.7826	432	23
1960	[8962] LEWIS R. Q. (1960)	samp. 1	ALEUTIAN ARC / CENTRAL ALEUTIAN ARC / RAT ISLAND / RAT FORMATION / PACIFIC OCEAN			OUTCROP			SUBAERIAL	VOLCANIC ROCK	ANDESITE, HORNBLENDE							51.8208	178.311	3.81	17.5	700	40
2009	[13782] MANGAN M. T. (2009)	samp. 05ELAC011	ALEUTIAN ARC / ALASKA PENINSULA / COLD BAY / EMMONS LAKE VOLCANIC CENTER / PACIFIC OCEAN			OUTCROP			SUBAERIAL	VOLCANIC ROCK	ANDESITE							55.3929	-162.068	3.81407	9.68306	304.059	31.4011
1996	[2247] JOHNSON K. E. (1996)	samp. 84AU-6	ALEUTIAN ARC / ALASKA PENINSULA / AUGUSTINE ISLAND / AUGUSTINE / PACIFIC OCEAN			OUTCROP			SUBAERIAL	VOLCANIC ROCK	DACITE							59.37	-153.5	3.82	18.7916	339	18.04
1996	[2247] JOHNSON K. E. (1996)	samp. 84AU-20	ALEUTIAN ARC / ALASKA PENINSULA / AUGUSTINE ISLAND / AUGUSTINE / PACIFIC OCEAN			OUTCROP			SUBAERIAL	VOLCANIC ROCK	DACITE							59.37	-153.5	3.82	18.0283	331	18.36
1992	[2218] MILLER D. M. (1992)	samp. LUM33	ALEUTIAN ARC / SECOND ALEUTIAN ARC / UMNAK / RECHESHNOI / PACIFIC OCEAN			OUTCROP			SUBAERIAL	VOLCANIC ROCK	ANDESITE							53.2458	-168.541	3.82	13.4762	283	21
2004	[6992] HILDRETH W. (2004)	samp. 813	ALEUTIAN ARC / ALASKA PENINSULA / UPPER ALASKA PENINSULA / KATMAI GROUP / PACIFIC OCEAN			OUTCROP			SUBAERIAL	VOLCANIC ROCK	ANDESITE							58.36	-155.09	3.82	16	352	22
1990	[2224] ROMICK J. D. (1990)	samp. AK81-52	ALEUTIAN ARC / SECOND ALEUTIAN ARC / AKUTAN / AKUTAN / AKUTAN VOLCANICS / PACIFIC OCEAN			OUTCROP			SUBAERIAL	VOLCANIC ROCK	BASALT							54.08	-165.92	3.82	12.2	366	30
2008	[11837] FINNEY B.(2008) [GeoRem4069]	samp. 00JLOK-29D	ALEUTIAN ARC / CENTRAL ALEUTIAN ARC / UMNAK / OKMOK / PACIFIC OCEAN			OUTCROP			SUBAERIAL	VOLCANIC ROCK	ANDESITE, BASALTIC							53.42	168.13	3.82	9.72973	360	37
2009	[13782] MANGAN M. T. (2009)	samp. 02S59M2	ALEUTIAN ARC / ALASKA PENINSULA / COLD BAY / EMMONS LAKE VOLCANIC CENTER - PAVLOF / PACIFIC OCEAN			OUTCROP			SUBAERIAL	VOLCANIC ROCK	ANDESITE, BASALTIC			HISTORICAL				55.4171	-161.744	3.82086	15.3905	404	26.25
2009	[13782] MANGAN M. T. (2009)	samp. 02S54M1	ALEUTIAN ARC / ALASKA PENINSULA / COLD BAY / EMMONS LAKE VOLCANIC CENTER - PAVLOF / PACIFIC OCEAN			OUTCROP			SUBAERIAL	VOLCANIC ROCK	ANDESITE, BASALTIC			HISTORICAL				55.4006	-161.808	3.83634	10.7789	292	27.09
1983	[2671] KAY S. M. (1983)	samp. FB245	ALEUTIAN ARC / CENTRAL ALEUTIAN ARC / ADAK / PACIFIC OCEAN			OUTCROP			SUBAERIAL	PLUTONIC ROCK	MONZODIORITE							51.84	-176.58	3.85	60.9167	731	12
1992	[2218] MILLER D. M. (1992)	samp. LUM15	ALEUTIAN ARC / SECOND ALEUTIAN ARC / UMNAK / RECHESHNOI / PACIFIC OCEAN			OUTCROP			SUBAERIAL	VOLCANIC ROCK	ANDESITE							53.33	-168.33	3.85	17.6667	318	18
2008	[11837] FINNEY B.(2008) [GeoRem4069]	samp. BF00CR4	ALEUTIAN ARC / CENTRAL ALEUTIAN ARC / UMNAK / OKMOK / CRATER CREEK SERIES / PACIFIC OCEAN			OUTCROP			SUBAERIAL	VOLCANIC ROCK	ANDESITE, BASALTIC							53.43	168.13	3.85	12.4	372	30
1990	[2224] ROMICK J. D. (1990)	samp. AK4-22	ALEUTIAN ARC / SECOND ALEUTIAN ARC / AKUTAN / AKUTAN / HOT SPRINGS BAY VOLCANICS / PACIFIC OCEAN			OUTCROP			SUBAERIAL	VOLCANIC ROCK	BASALT							54.08	-165.92	3.87	25.9524	545	21
2003	[6565] GEORGE R. M. M. (2003)	samp. PAV-86	ALEUTIAN ARC / ALASKA PENINSULA / COLD BAY / EMMONS LAKE VOLCANIC CENTER - PAVLOF / PACIFIC OCEAN			OUTCROP			SUBAQUATIC	VOLCANIC ROCK	NOT GIVEN							55.43	-161.92	3.87	16.2977	427	26.2
2001	[4867] BINDEMAN I. N. (2001)	samp. FC-3	ALEUTIAN ARC / SECOND ALEUTIAN ARC / UNIMAK / FISHER / PACIFIC OCEAN			OUTCROP			SUBAQUATIC	VOLCANIC ROCK	BASALT							54.75	-164.58	3.87	13.7778	496	36
2004	[7197] JICHA B. R. (2004)	samp. SH 131	ALEUTIAN ARC / SECOND ALEUTIAN ARC / UNIMAK / SHISHALDIN / PACIFIC OCEAN			OUTCROP			SUBAQUATIC	VOLCANIC ROCK	BASALT							54.75	-163.97	3.87	9.65596	421	43.6
1990	[2223] NYE C. J. (1990)	samp. AMS-A05	ALEUTIAN ARC / ALASKA PENINSULA / SPURR VOLCANIC COMPLEX / ANCESTRAL MOUNT SPURR / PACIFIC OCEAN			OUTCROP			SUBAERIAL	VOLCANIC ROCK	ANDESITE			PLEISTOCENE	UPPER			61.299	-152.251	3.88	28.6387	547	19.1
2009	[13782] MANGAN M. T. (2009)	samp. 05NYEL10	ALEUTIAN ARC / ALASKA PENINSULA / COLD BAY / EMMONS LAKE VOLCANIC CENTER / PACIFIC OCEAN			OUTCROP			SUBAERIAL	VOLCANIC ROCK	ANDESITE, BASALTIC			HOLOCENE				55.3974	-162.045	3.88891	12.858	328.901	25.5795
2004	[7197] JICHA B. R. (2004)	samp. SH 128	ALEUTIAN ARC / SECOND ALEUTIAN ARC / UNIMAK / SHISHALDIN / PACIFIC OCEAN			OUTCROP			SUBAQUATIC	VOLCANIC ROCK	BASALT							54.75	-163.97	3.89	34.1477	601	17.6
2009	[13782] MANGAN M. T. (2009)	samp. 03S71M1	ALEUTIAN ARC / ALASKA PENINSULA / COLD BAY / EMMONS LAKE VOLCANIC CENTER - PAVLOF SISTER / PACIFIC OCEAN			OUTCROP			SUBAERIAL	VOLCANIC ROCK	ANDESITE, BASALTIC			HOLOCENE				55.477	-161.838	3.89345	16.9828	379.789	22.3632
1990	[2223] NYE C. J. (1990)	samp. AMS-A06	ALEUTIAN ARC / ALASKA PENINSULA / SPURR VOLCANIC COMPLEX / ANCESTRAL MOUNT SPURR / PACIFIC OCEAN			OUTCROP			SUBAERIAL	VOLCANIC ROCK	ANDESITE			PLEISTOCENE	UPPER			61.299	-152.251	3.9	27.4372	546	19.9
1990	[2223] NYE C. J. (1990)	samp. PF-46	ALEUTIAN ARC / ALASKA PENINSULA / SPURR VOLCANIC COMPLEX / PACIFIC OCEAN			OUTCROP			SUBAERIAL	VOLCANIC ROCK	ANDESITE							61.299	-152.251	3.9	29.8936	562	18.8
2002	[5769] SCHILLING J.- G. (2002)	samp. 97S-CN-28	ALEUTIAN ARC / SECOND ALEUTIAN ARC / UNIMAK / SHISHALDIN / PACIFIC OCEAN			OUTCROP			SUBAQUATIC	VOLCANIC ROCK	BASALT							54.75	-163.97	3.9	14.9376	524.16	35.09
1982	[2503] MARSH B. D. (1982)	samp. 2	ALEUTIAN ARC / CENTRAL ALEUTIAN ARC / ATKA / ATKA / PACIFIC OCEAN			OUTCROP			SUBAERIAL	VOLCANIC ROCK	ANDESITE, BASALTIC							52.08	-174.67	3.92	25	575	23
1996	[2247] JOHNSON K. E. (1996)	samp. 75AU22	ALEUTIAN ARC / ALASKA PENINSULA / AUGUSTINE ISLAND / AUGUSTINE / PACIFIC OCEAN			OUTCROP			SUBAERIAL	VOLCANIC ROCK	NOT GIVEN							59.37	-153.5	3.93	11.25	315	28
2009	[13782] MANGAN M. T. (2009)	samp. 05CW223-1	ALEUTIAN ARC / ALASKA PENINSULA / COLD BAY / EMMONS LAKE VOLCANIC CENTER / PACIFIC OCEAN			OUTCROP			SUBAERIAL	VOLCANIC ROCK	ANDESITE, BASALTIC			HOLOCENE				55.3918	-162.059	3.93003	12.862	324.146	25.2017
1992	[2218] MILLER D. M. (1992)	samp. QCB8	ALEUTIAN ARC / SECOND ALEUTIAN ARC / UMNAK / OKMOK / PACIFIC OCEAN			OUTCROP			SUBAERIAL	VOLCANIC ROCK	BASALT	8250	8250					53.5	-168.17	3.95	13.6429	382	28
1977	[2214] KAY R. W. (1977)	samp. SAR18	ALEUTIAN ARC / SECOND ALEUTIAN ARC / UNIMAK / WESTDAHL / PACIFIC OCEAN			OUTCROP			SUBAERIAL	VOLCANIC ROCK	THOLEIITE							54.85	-164.83	3.97	19.8	396	20
1992	[2218] MILLER D. M. (1992)	samp. LUM17	ALEUTIAN ARC / SECOND ALEUTIAN ARC / UMNAK / RECHESHNOI / PACIFIC OCEAN			OUTCROP			SUBAERIAL	VOLCANIC ROCK	ANDESITE							53.2356	-168.528	3.98	18.7222	337	18
1983	[2671] KAY S. M. (1983)	samp. FB8-17	ALEUTIAN ARC / CENTRAL ALEUTIAN ARC / ADAK / PACIFIC OCEAN			OUTCROP			SUBAERIAL	PLUTONIC ROCK	GABBRO							51.84	-176.58	3.99	32.3043	743	23
2003	[6565] GEORGE R. M. M. (2003)	samp. NA94-5	ALEUTIAN ARC / ALASKA PENINSULA / COLD BAY / ANIAKCHAK / PACIFIC OCEAN			OUTCROP			SUBAERIAL	VOLCANIC ROCK	NOT GIVEN		3500					56.88	-158.17	3.99	15.7463	422	26.8
2004	[6859] GEORGE R. M. M. (2004)	samp. NA94-5	ALEUTIAN ARC / ALASKA PENINSULA / COLD BAY / ANIAKCHAK / PACIFIC OCEAN			OUTCROP			SUBAERIAL	VOLCANIC ROCK	NOT GIVEN							56.88	-158.17	3.99	15.7463	422	26.8
1992	[2218] MILLER D. M. (1992)	samp. QCB6	ALEUTIAN ARC / SECOND ALEUTIAN ARC / UMNAK / OKMOK / PACIFIC OCEAN			OUTCROP			SUBAERIAL	VOLCANIC ROCK	BASALT	8250	8250					53.5	-168.17	3.99	13.6786	383	28
2009	[14099] CHANG J. M. (2009)	samp. SG06-3	ALEUTIAN ARC / ALEUTIAN BACK ARC / PRIBILOF ISLANDS - ST. GEORGE / PACIFIC OCEAN			OUTCROP			SUBAERIAL	VOLCANIC ROCK	NOT GIVEN	1400000	2800000					56.6	-169.5	3.99974	14.9569	554.9	37.1
1996	[2247] JOHNSON K. E. (1996)	samp. 78A-10	ALEUTIAN ARC / ALASKA PENINSULA / AUGUSTINE ISLAND / AUGUSTINE / PACIFIC OCEAN			OUTCROP			SUBAERIAL	VOLCANIC ROCK	NOT GIVEN							59.37	-153.5	4	13.913	320	23
2004	[6859] GEORGE R. M. M. (2004)	samp. 96PS09	ALEUTIAN ARC / SECOND ALEUTIAN ARC / AKUTAN / AKUTAN / PACIFIC OCEAN			OUTCROP			SUBAERIAL	VOLCANIC ROCK	THOLEIITE							54.17	-165.92	4	14.9635	410	27.4
1977	[2214] KAY R. W. (1977)	samp. AB23	ALEUTIAN ARC / SECOND ALEUTIAN ARC / UMNAK / RECHESHNOI / PACIFIC OCEAN			OUTCROP			SUBAERIAL	VOLCANIC ROCK	ANDESITE							53.23	-168.8	4	10.6207	308	29
2008	[11837] FINNEY B.(2008) [GeoRem4069]	samp. BF00-B2	ALEUTIAN ARC / CENTRAL ALEUTIAN ARC / UMNAK / OKMOK / PACIFIC OCEAN			OUTCROP			SUBAERIAL	VOLCANIC ROCK	ANDESITE, BASALTIC							53.42	168.13	4	11.2667	338	30
2009	[13782] MANGAN M. T. (2009)	samp. 05S029T1	ALEUTIAN ARC / ALASKA PENINSULA / COLD BAY / EMMONS LAKE VOLCANIC CENTER - MOUNT EMMONS / PACIFIC OCEAN			OUTCROP			SUBAERIAL	VOLCANIC ROCK	ANDESITE			HOLOCENE				55.216	-162.038	4.00402	13.9254	356.284	25.5852	4.23	13.8084
2008	[11837] FINNEY B.(2008) [GeoRem4069]	samp. BF00CR5	ALEUTIAN ARC / CENTRAL ALEUTIAN ARC / UMNAK / OKMOK / CRATER CREEK SERIES / PACIFIC OCEAN			OUTCROP			SUBAERIAL	VOLCANIC ROCK	ANDESITE, BASALTIC							53.43	168.13	4.01	12.4	372	30
2008	[11837] FINNEY B.(2008) [GeoRem4069]	samp. BF00-B1	ALEUTIAN ARC / CENTRAL ALEUTIAN ARC / UMNAK / OKMOK / PACIFIC OCEAN			OUTCROP			SUBAERIAL	VOLCANIC ROCK	ANDESITE, BASALTIC							53.42	168.13	4.02	11.3	339	30
2008	[11837] FINNEY B.(2008) [GeoRem4069]	samp. JLOK32	ALEUTIAN ARC / CENTRAL ALEUTIAN ARC / UMNAK / OKMOK / PACIFIC OCEAN			OUTCROP			SUBAERIAL	VOLCANIC ROCK	ANDESITE, BASALTIC							53.42	168.13	4.02	9.67568	358	37
2008	[11837] FINNEY B.(2008) [GeoRem4069]	samp. JLOK17	ALEUTIAN ARC / CENTRAL ALEUTIAN ARC / UMNAK / OKMOK / PACIFIC OCEAN			OUTCROP			SUBAERIAL	VOLCANIC ROCK	ANDESITE, BASALTIC							53.42	168.13	4.03	9.69697	320	33
1996	[2247] JOHNSON K. E. (1996)	samp. 75AU-4	ALEUTIAN ARC / ALASKA PENINSULA / AUGUSTINE ISLAND / AUGUSTINE / PACIFIC OCEAN			OUTCROP			SUBAERIAL	VOLCANIC ROCK	NOT GIVEN							59.37	-153.5	4.04	13.6667	328	24
1992	[2218] MILLER D. M. (1992)	samp. 87-02-03	ALEUTIAN ARC / SECOND ALEUTIAN ARC / UMNAK / OKMOK / PACIFIC OCEAN			OUTCROP			SUBAERIAL	VOLCANIC ROCK	BASALT	8250	8250					53.5	-168.17	4.04	11.8	354	30
1983	[2671] KAY S. M. (1983)	samp. FB81L	ALEUTIAN ARC / CENTRAL ALEUTIAN ARC / ADAK / PACIFIC OCEAN			OUTCROP			SUBAERIAL	PLUTONIC ROCK	GABBRO							51.84	-176.58	4.05	172.333	1034	6
1992	[2565] SINGER B. S. (1992)	samp. B87-34	ALEUTIAN ARC / CENTRAL ALEUTIAN ARC / SEGUAM / SEGUAM / TURF POINT FORMATION / PACIFIC OCEAN			OUTCROP			SUBAERIAL	VOLCANIC ROCK	BASALT							52.29	-172.31	4.05	37.7	377	10
1978	[2504] MARSH B. D. (1978)	samp. CB-3	ALEUTIAN ARC / ALASKA PENINSULA / COLD BAY / MOUNT BALDY (MOUNT SIMEON) / PACIFIC OCEAN			OUTCROP			SUBAERIAL	VOLCANIC ROCK	ANDESITE							55.9	-162.78	4.05	35.3684	672	19
2002	[5183] MYERS J. D. (2002)	samp. AT-94	ALEUTIAN ARC / CENTRAL ALEUTIAN ARC / ATKA / KLIUCHEF / PACIFIC OCEAN			OUTCROP			SUBAERIAL	VOLCANIC ROCK	BASALT							52.33	-174.17	4.05	18.3942	504	27.4
2008	[11837] FINNEY B.(2008) [GeoRem4069]	samp. JLO29G	ALEUTIAN ARC / CENTRAL ALEUTIAN ARC / UMNAK / OKMOK / PACIFIC OCEAN			OUTCROP			SUBAERIAL	VOLCANIC ROCK	ANDESITE, BASALTIC							53.42	168.13	4.05	9.77778	352	36
2009	[13782] MANGAN M. T. (2009)	samp. 05NYEL01	ALEUTIAN ARC / ALASKA PENINSULA / COLD BAY / EMMONS LAKE VOLCANIC CENTER - MOUNT EMMONS / PACIFIC OCEAN			OUTCROP			SUBAERIAL	VOLCANIC ROCK	ANDESITE			HOLOCENE				55.3431	-162.045	4.05915	11.3846	332.484	29.2048
2006	[9411] JICHA B. R. (2006)	samp. SEG 03 19	ALEUTIAN ARC / CENTRAL ALEUTIAN ARC / SEGUAM / SEGUAM / PACIFIC OCEAN			OUTCROP			SUBAERIAL	VOLCANIC ROCK	ANDESITE, BASALTIC							52.32	-172.51	4.06	23.0714	323	14
1977	[2214] KAY R. W. (1977)	samp. SAR39	ALEUTIAN ARC / SECOND ALEUTIAN ARC / UNIMAK / WESTDAHL / PACIFIC OCEAN			OUTCROP			SUBAERIAL	VOLCANIC ROCK	THOLEIITE							54.63	-164.73	4.06	19.1	382	20
2008	[11837] FINNEY B.(2008) [GeoRem4069]	samp. BF00-I1	ALEUTIAN ARC / CENTRAL ALEUTIAN ARC / UMNAK / OKMOK / PACIFIC OCEAN			OUTCROP			SUBAERIAL	VOLCANIC ROCK	ANDESITE, BASALTIC							53.42	168.13	4.06	9.2	322	35
1999	[3855] MILLER T. P. (1999)	samp. 2	ALEUTIAN ARC / ALASKA PENINSULA / SOUTHWEST ALASKA PENINSULA / MOUNT DUTTON / PACIFIC OCEAN			OUTCROP			SUBAERIAL	VOLCANIC ROCK	ANDESITE			HOLOCENE				56.24	-159.19	4.07	24	384	16
2008	[11837] FINNEY B.(2008) [GeoRem4069]	samp. BF00CR6	ALEUTIAN ARC / CENTRAL ALEUTIAN ARC / UMNAK / OKMOK / CRATER CREEK SERIES / PACIFIC OCEAN			OUTCROP			SUBAERIAL	VOLCANIC ROCK	ANDESITE, BASALTIC							53.43	168.13	4.07	12.3	369	30
2009	[13782] MANGAN M. T. (2009)	samp. 05S102M1	ALEUTIAN ARC / ALASKA PENINSULA / COLD BAY / EMMONS LAKE VOLCANIC CENTER - MOUNT HAGUE / PACIFIC OCEAN			OUTCROP			SUBAERIAL	VOLCANIC ROCK	ANDESITE			HOLOCENE				55.3206	-162.038	4.07158	12.0797	339.565	28.1104
1992	[2218] MILLER D. M. (1992)	samp. QCB16	ALEUTIAN ARC / SECOND ALEUTIAN ARC / UMNAK / OKMOK / PACIFIC OCEAN			OUTCROP			SUBAERIAL	VOLCANIC ROCK	BASALT	8250	8250					53.4675	-168.09	4.08	9.76471	332	34
1992	[2218] MILLER D. M. (1992)	samp. LUM13	ALEUTIAN ARC / SECOND ALEUTIAN ARC / UMNAK / RECHESHNOI / PACIFIC OCEAN			OUTCROP			SUBAERIAL	VOLCANIC ROCK	ANDESITE							53.33	-168.33	4.09	18.2941	311	17
1992	[2218] MILLER D. M. (1992)	samp. QCB7	ALEUTIAN ARC / SECOND ALEUTIAN ARC / UMNAK / OKMOK / PACIFIC OCEAN			OUTCROP			SUBAERIAL	VOLCANIC ROCK	BASALT	8250	8250					53.4736	-168.088	4.09	13.5714	380	28
2008	[11837] FINNEY B.(2008) [GeoRem4069]	samp. BF00CR2	ALEUTIAN ARC / CENTRAL ALEUTIAN ARC / UMNAK / OKMOK / CRATER CREEK SERIES / PACIFIC OCEAN			OUTCROP			SUBAERIAL	VOLCANIC ROCK	ANDESITE, BASALTIC							53.43	168.13	4.09	8.81579	335	38
2008	[11837] FINNEY B.(2008) [GeoRem4069]	samp. BF00CRPS1	ALEUTIAN ARC / CENTRAL ALEUTIAN ARC / UMNAK / OKMOK / CRATER CREEK SERIES / PACIFIC OCEAN			OUTCROP			SUBAERIAL	VOLCANIC ROCK	ANDESITE, BASALTIC							53.43	168.13	4.09	8.94737	340	38
1990	[2223] NYE C. J. (1990)	samp. PCP-B02	ALEUTIAN ARC / ALASKA PENINSULA / SPURR VOLCANIC COMPLEX / PROTO-CRATER PEAK / PACIFIC OCEAN			OUTCROP			SUBAERIAL	VOLCANIC ROCK	ANDESITE	6000						61.299	-152.251	4.1	28.5	570	20
1992	[2218] MILLER D. M. (1992)	samp. 87-03-01	ALEUTIAN ARC / SECOND ALEUTIAN ARC / UMNAK / OKMOK / PACIFIC OCEAN			OUTCROP			SUBAERIAL	VOLCANIC ROCK	BASALT	8250	8250					53.5	-168.17	4.1	11.5	345	30
1992	[2218] MILLER D. M. (1992)	samp. QCB3	ALEUTIAN ARC / SECOND ALEUTIAN ARC / UMNAK / OKMOK / PACIFIC OCEAN			OUTCROP			SUBAERIAL	VOLCANIC ROCK	BASALT	8250	8250					53.5	-168.17	4.1	10	350	35
2009	[13782] MANGAN M. T. (2009)	samp. 05S097M3	ALEUTIAN ARC / ALASKA PENINSULA / COLD BAY / EMMONS LAKE VOLCANIC CENTER - DOUBLE CRATER / PACIFIC OCEAN			OUTCROP			SUBAERIAL	VOLCANIC ROCK	ANDESITE, BASALTIC			HOLOCENE				55.3929	-161.947	4.11775	12.5152	301.715	24.1079
2009	[13782] MANGAN M. T. (2009)	samp. 05S116C1	ALEUTIAN ARC / ALASKA PENINSULA / COLD BAY / EMMONS LAKE VOLCANIC CENTER - PAVLOF SISTER / PACIFIC OCEAN			OUTCROP			SUBAERIAL	VOLCANIC ROCK	ANDESITE, BASALTIC			HOLOCENE				55.4767	-161.816	4.11911	18.0308	379.576	21.0515
1992	[2218] MILLER D. M. (1992)	samp. QCB4	ALEUTIAN ARC / SECOND ALEUTIAN ARC / UMNAK / OKMOK / PACIFIC OCEAN			OUTCROP			SUBAERIAL	VOLCANIC ROCK	BASALT	8250	8250					53.5	-168.17	4.12	10.5152	347	33
1992	[2218] MILLER D. M. (1992)	samp. LUM39	ALEUTIAN ARC / SECOND ALEUTIAN ARC / UMNAK / RECHESHNOI / PACIFIC OCEAN			OUTCROP			SUBAERIAL	VOLCANIC ROCK	ANDESITE							53.33	-168.33	4.13	14.35	287	20
2004	[6992] HILDRETH W. (2004)	samp. 2711	ALEUTIAN ARC / ALASKA PENINSULA / UPPER ALASKA PENINSULA / KATMAI GROUP / PACIFIC OCEAN			OUTCROP			SUBAERIAL	VOLCANIC ROCK	ANDESITE							58.48	-154.3	4.13	12.75	306	24
2004	[7197] JICHA B. R. (2004)	samp. SB88-16	ALEUTIAN ARC / CENTRAL ALEUTIAN ARC / SEGUAM / SEGUAM / PACIFIC OCEAN			OUTCROP			SUBAERIAL	VOLCANIC ROCK	NOT GIVEN							52.2	-172.3	4.14	14.9099	331	22.2
2000	[3503] COOMBS M. L. (2000)	samp. 96NT17	ALEUTIAN ARC / ALASKA PENINSULA / UPPER ALASKA PENINSULA / SOUTHWEST TRIDENT / PACIFIC OCEAN			OUTCROP			SUBAERIAL	VOLCANIC ROCK	NOT GIVEN							58.2	-155.1	4.14	14.5652	335	23
1992	[2218] MILLER D. M. (1992)	samp. 87-08-14	ALEUTIAN ARC / SECOND ALEUTIAN ARC / UMNAK / OKMOK / PACIFIC OCEAN			OUTCROP			SUBAERIAL	VOLCANIC ROCK	BASALT	8250	8250					53.5	-168.17	4.14	10.2941	350	34
1992	[2218] MILLER D. M. (1992)	samp. 87-08-13	ALEUTIAN ARC / SECOND ALEUTIAN ARC / UMNAK / OKMOK / PACIFIC OCEAN			OUTCROP			SUBAERIAL	VOLCANIC ROCK	BASALT	8250	8250					53.5	-168.17	4.16	10.3824	353	34
2009	[13782] MANGAN M. T. (2009)	samp. 02S60M1	ALEUTIAN ARC / ALASKA PENINSULA / COLD BAY / EMMONS LAKE VOLCANIC CENTER - PAVLOF / PACIFIC OCEAN			OUTCROP			SUBAERIAL	VOLCANIC ROCK	ANDESITE, BASALTIC			HISTORICAL				55.3978	-161.756	4.16271	15.5653	391	25.12
1992	[2218] MILLER D. M. (1992)	samp. 87-08-12	ALEUTIAN ARC / SECOND ALEUTIAN ARC / UMNAK / OKMOK / PACIFIC OCEAN			OUTCROP			SUBAERIAL	VOLCANIC ROCK	BASALT	8250	8250					53.5	-168.17	4.17	11.0625	354	32
2009	[13782] MANGAN M. T. (2009)	samp. 03S79M2B	ALEUTIAN ARC / ALASKA PENINSULA / COLD BAY / EMMONS LAKE VOLCANIC CENTER / PACIFIC OCEAN			OUTCROP			SUBAERIAL	VOLCANIC ROCK	ANDESITE, BASALTIC			HOLOCENE				55.3451	-162.012	4.1705	11.3063	331.529	29.3224
1992	[2218] MILLER D. M. (1992)	samp. LUM9	ALEUTIAN ARC / SECOND ALEUTIAN ARC / UMNAK / RECHESHNOI / PACIFIC OCEAN			OUTCROP			SUBAERIAL	VOLCANIC ROCK	ANDESITE							53.33	-168.33	4.18	20.5294	349	17
1992	[2218] MILLER D. M. (1992)	samp. LF87-08-08	ALEUTIAN ARC / SECOND ALEUTIAN ARC / UMNAK / OKMOK / PACIFIC OCEAN			OUTCROP			SUBAERIAL	VOLCANIC ROCK	BASALT	8250	8250					53.5	-168.17	4.18	10.1429	355	35
2004	[6992] HILDRETH W. (2004)	samp. KNM-33	ALEUTIAN ARC / ALASKA PENINSULA / UPPER ALASKA PENINSULA / KATMAI GROUP / PACIFIC OCEAN			OUTCROP			SUBAERIAL	VOLCANIC ROCK	ANDESITE							58.36	-155.09	4.18	0.05375	21.5	400
2009	[13782] MANGAN M. T. (2009)	samp. 03S70M1	ALEUTIAN ARC / ALASKA PENINSULA / COLD BAY / EMMONS LAKE VOLCANIC CENTER - DOUBLE CRATER / PACIFIC OCEAN			OUTCROP			SUBAERIAL	VOLCANIC ROCK	ANDESITE, BASALTIC			HOLOCENE				55.392	-161.946	4.18775	11.7922	305.3	25.8899
1990	[2223] NYE C. J. (1990)	samp. AMS-B03	ALEUTIAN ARC / ALASKA PENINSULA / SPURR VOLCANIC COMPLEX / ANCESTRAL MOUNT SPURR / PACIFIC OCEAN			OUTCROP			SUBAERIAL	VOLCANIC ROCK	ANDESITE			PLEISTOCENE	UPPER			61.299	-152.251	4.19	22.549	460	20.4
1992	[2218] MILLER D. M. (1992)	samp. QCB15	ALEUTIAN ARC / SECOND ALEUTIAN ARC / UMNAK / OKMOK / PACIFIC OCEAN			OUTCROP			SUBAERIAL	VOLCANIC ROCK	BASALT	8250	8250					53.5	-168.17	4.19	8.51282	332	39
2009	[13782] MANGAN M. T. (2009)	samp. 03S74M1	ALEUTIAN ARC / ALASKA PENINSULA / COLD BAY / EMMONS LAKE VOLCANIC CENTER - PAVLOF / PACIFIC OCEAN			OUTCROP			SUBAERIAL	VOLCANIC ROCK	ANDESITE, BASALTIC			HISTORICAL				55.4283	-161.822	4.19583	15.5425	405.565	26.0938
2004	[6992] HILDRETH W. (2004)	samp. 2599	ALEUTIAN ARC / ALASKA PENINSULA / UPPER ALASKA PENINSULA / KATMAI GROUP / PACIFIC OCEAN			OUTCROP			SUBAERIAL	VOLCANIC ROCK	ANDESITE							58.48	-154.3	4.2	11.913	274	23
1992	[2218] MILLER D. M. (1992)	samp. QFF1	ALEUTIAN ARC / SECOND ALEUTIAN ARC / UMNAK / OKMOK / PACIFIC OCEAN			OUTCROP			SUBAERIAL	VOLCANIC ROCK	BASALT	8250	8250					53.5	-168.17	4.2	13.0741	353	27
2004	[7197] JICHA B. R. (2004)	samp. SH 7	ALEUTIAN ARC / SECOND ALEUTIAN ARC / UNIMAK / SHISHALDIN / PACIFIC OCEAN			OUTCROP			SUBAQUATIC	VOLCANIC ROCK	BASALT							54.75	-163.97	4.2	10.8216	461	42.6
2009	[13782] MANGAN M. T. (2009)	samp. 03S64M1	ALEUTIAN ARC / ALASKA PENINSULA / COLD BAY / EMMONS LAKE VOLCANIC CENTER / PACIFIC OCEAN			OUTCROP			SUBAERIAL	VOLCANIC ROCK	ANDESITE, BASALTIC			HOLOCENE				55.3368	-161.979	4.20594	13.6913	339.034	24.7627
2009	[13782] MANGAN M. T. (2009)	samp. 03S64M1	ALEUTIAN ARC / ALASKA PENINSULA / COLD BAY / EMMONS LAKE VOLCANIC CENTER / PACIFIC OCEAN			OUTCROP			SUBAERIAL	VOLCANIC ROCK	ANDESITE, BASALTIC			HOLOCENE				55.3368	-161.979	4.21	13.6914	339	24.76
1992	[2218] MILLER D. M. (1992)	samp. 87-20-11	ALEUTIAN ARC / SECOND ALEUTIAN ARC / UMNAK / OKMOK / PACIFIC OCEAN			OUTCROP			SUBAERIAL	VOLCANIC ROCK	BASALT	8250	8250					53.5	-168.17	4.21	9.77143	342	35
1990	[2224] ROMICK J. D. (1990)	samp. AK4-EJ	ALEUTIAN ARC / SECOND ALEUTIAN ARC / AKUTAN / AKUTAN / HOT SPRINGS BAY VOLCANICS / PACIFIC OCEAN			OUTCROP			SUBAERIAL	VOLCANIC ROCK	BASALT							54.08	-165.92	4.22	15.2692	397	26
2008	[11837] FINNEY B.(2008) [GeoRem4069]	samp. BF00-F1	ALEUTIAN ARC / CENTRAL ALEUTIAN ARC / UMNAK / OKMOK / PACIFIC OCEAN			OUTCROP			SUBAERIAL	VOLCANIC ROCK	ANDESITE, BASALTIC							53.43	168.13	4.22	11.4138	331	29
1992	[2218] MILLER D. M. (1992)	samp. 87-08-10	ALEUTIAN ARC / SECOND ALEUTIAN ARC / UMNAK / OKMOK / PACIFIC OCEAN			OUTCROP			SUBAERIAL	VOLCANIC ROCK	BASALT	8250	8250					53.5	-168.17	4.22	10.4857	367	35
2008	[11837] FINNEY B.(2008) [GeoRem4069]	samp. BF00CR1	ALEUTIAN ARC / CENTRAL ALEUTIAN ARC / UMNAK / OKMOK / CRATER CREEK SERIES / PACIFIC OCEAN			OUTCROP			SUBAERIAL	VOLCANIC ROCK	ANDESITE, BASALTIC							53.43	168.13	4.22	9.2973	344	37
1971	[2667] GATES O. (1971)	samp. 50P269	ALEUTIAN ARC / WESTERN ALEUTIAN ARC / AGATTU (NEAR ISLANDS) / PACIFIC OCEAN			OUTCROP			SUBAERIAL	VOLCANIC ROCK	DIABASE, QUARTZ							52.42	173.5	4.22	11.6667	700	60
2009	[13782] MANGAN M. T. (2009)	samp. 05S109M2	ALEUTIAN ARC / ALASKA PENINSULA / COLD BAY / EMMONS LAKE VOLCANIC CENTER - PAVLOF / PACIFIC OCEAN			OUTCROP			SUBAERIAL	VOLCANIC ROCK	ANDESITE, BASALTIC			HISTORICAL				55.379	-161.796	4.22585	14.1928	396.836	27.9603
2009	[13782] MANGAN M. T. (2009)	samp. 03S71M2	ALEUTIAN ARC / ALASKA PENINSULA / COLD BAY / EMMONS LAKE VOLCANIC CENTER - PAVLOF SISTER / PACIFIC OCEAN			OUTCROP			SUBAERIAL	VOLCANIC ROCK	ANDESITE, BASALTIC			HOLOCENE				55.4748	-161.844	4.22775	16.2108	370.967	22.8839
1990	[2223] NYE C. J. (1990)	samp. AMS-B04	ALEUTIAN ARC / ALASKA PENINSULA / SPURR VOLCANIC COMPLEX / ANCESTRAL MOUNT SPURR / PACIFIC OCEAN			OUTCROP			SUBAERIAL	VOLCANIC ROCK	ANDESITE			PLEISTOCENE	UPPER			61.299	-152.251	4.23	24.7059	504	20.4
1959	[2613] COATS R. R. (1959)	samp. 51P54	ALEUTIAN ARC / CENTRAL ALEUTIAN ARC / RAT ISLANDS / KISKA / KISKA HARBOR FORMATION / PACIFIC OCEAN			OUTCROP			SUBAERIAL	VOLCANIC ROCK	BASALT, OLIVINE							51.9938	177.527	4.23	13.3333	800	60
1983	[2671] KAY S. M. (1983)	samp. FB97	ALEUTIAN ARC / CENTRAL ALEUTIAN ARC / ADAK / PACIFIC OCEAN			OUTCROP			SUBAERIAL	PLUTONIC ROCK	GABBRO							51.84	-176.58	4.24	41.8333	753	18
2000	[3503] COOMBS M. L. (2000)	samp. 97NT12B	ALEUTIAN ARC / ALASKA PENINSULA / UPPER ALASKA PENINSULA / SOUTHWEST TRIDENT / PACIFIC OCEAN			OUTCROP			SUBAERIAL	VOLCANIC ROCK	ANDESITE							58.2	-155.1	4.24	15.0455	331	22
1992	[2218] MILLER D. M. (1992)	samp. 87-08-11	ALEUTIAN ARC / SECOND ALEUTIAN ARC / UMNAK / OKMOK / PACIFIC OCEAN			OUTCROP			SUBAERIAL	VOLCANIC ROCK	BASALT	8250	8250					53.5	-168.17	4.24	11.1562	357	32
1990	[2223] NYE C. J. (1990)	samp. PF-38	ALEUTIAN ARC / ALASKA PENINSULA / SPURR VOLCANIC COMPLEX / PACIFIC OCEAN			OUTCROP			SUBAERIAL	VOLCANIC ROCK	ANDESITE							61.299	-152.251	4.25	44.9655	652	14.5
2004	[6974] WINER G. S. (2004)	samp. SP98-27	ALEUTIAN ARC / ALEUTIAN BACK ARC / PRIBILOF ISLANDS - ST. PAUL / PACIFIC OCEAN			OUTCROP			SUBAERIAL	VOLCANIC ROCK	BASALT							57.08	-170.08	4.25	24.4643	685	28
1992	[2565] SINGER B. S. (1992)	samp. J87-59	ALEUTIAN ARC / CENTRAL ALEUTIAN ARC / SEGUAM / SEGUAM / TURF POINT FORMATION / PACIFIC OCEAN			OUTCROP			SUBAERIAL	VOLCANIC ROCK	BASALT, ANDESITIC							52.27	-172.58	4.27	21.4	321	15
1990	[2224] ROMICK J. D. (1990)	samp. AK81-5	ALEUTIAN ARC / SECOND ALEUTIAN ARC / AKUTAN / AKUTAN / AKUTAN VOLCANICS / PACIFIC OCEAN			OUTCROP			SUBAERIAL	VOLCANIC ROCK	BASALT							54.08	-165.92	4.27	28.3636	624	22
1992	[2218] MILLER D. M. (1992)	samp. QCB5	ALEUTIAN ARC / SECOND ALEUTIAN ARC / UMNAK / OKMOK / PACIFIC OCEAN			OUTCROP			SUBAERIAL	VOLCANIC ROCK	BASALT	8250	8250					53.5	-168.17	4.27	10.8788	359	33
1971	[2667] GATES O. (1971)	samp. 50P295	ALEUTIAN ARC / WESTERN ALEUTIAN ARC / ATTU / PACIFIC OCEAN			OUTCROP			SUBAERIAL	PLUTONIC ROCK	DIABASE, QUARTZ							52.92	173.18	4.27	5	400	80
1990	[2223] NYE C. J. (1990)	samp. CP-10	ALEUTIAN ARC / ALASKA PENINSULA / SPURR VOLCANIC COMPLEX / CRATER PEAK / PACIFIC OCEAN			OUTCROP			SUBAERIAL	VOLCANIC ROCK	ANDESITE							61.299	-152.251	4.28	47.651	710	14.9
1990	[2223] NYE C. J. (1990)	samp. CP-12	ALEUTIAN ARC / ALASKA PENINSULA / SPURR VOLCANIC COMPLEX / CRATER PEAK / PACIFIC OCEAN			OUTCROP			SUBAERIAL	VOLCANIC ROCK	ANDESITE							61.299	-152.251	4.29	49.7203	711	14.3
1990	[2223] NYE C. J. (1990)	samp. PCP-A05	ALEUTIAN ARC / ALASKA PENINSULA / SPURR VOLCANIC COMPLEX / PROTO-CRATER PEAK / PACIFIC OCEAN			OUTCROP			SUBAERIAL	VOLCANIC ROCK	ANDESITE	6000						61.299	-152.251	4.29	28.4264	560	19.7
2004	[6992] HILDRETH W. (2004)	samp. 170	ALEUTIAN ARC / ALASKA PENINSULA / UPPER ALASKA PENINSULA / KATMAI GROUP / PACIFIC OCEAN			OUTCROP			SUBAERIAL	VOLCANIC ROCK	ANDESITE							58.36	-155.09	4.29	17.6667	371	21
2004	[6859] GEORGE R. M. M. (2004)	samp. 94CNA11	ALEUTIAN ARC / ALASKA PENINSULA / COLD BAY / ANIAKCHAK / PACIFIC OCEAN			OUTCROP			SUBAERIAL	VOLCANIC ROCK	NOT GIVEN							56.88	-158.17	4.29	10.6077	384	36.2
2009	[13782] MANGAN M. T. (2009)	samp. 05S125M1	ALEUTIAN ARC / ALASKA PENINSULA / COLD BAY / EMMONS LAKE VOLCANIC CENTER - PAVLOF / PACIFIC OCEAN			OUTCROP			SUBAERIAL	VOLCANIC ROCK	ANDESITE, BASALTIC			HISTORICAL				55.4481	-161.944	4.29825	13.6357	389.08	28.5339
1999	[3855] MILLER T. P. (1999)	samp. 21	ALEUTIAN ARC / ALASKA PENINSULA / SOUTHWEST ALASKA PENINSULA / MOUNT DUTTON / PACIFIC OCEAN			OUTCROP			SUBAERIAL	VOLCANIC ROCK	NOT GIVEN			HOLOCENE				56.24	-159.19	4.3	23	391	17
1990	[2223] NYE C. J. (1990)	samp. CP-11	ALEUTIAN ARC / ALASKA PENINSULA / SPURR VOLCANIC COMPLEX / CRATER PEAK / PACIFIC OCEAN			OUTCROP			SUBAERIAL	VOLCANIC ROCK	ANDESITE							61.299	-152.251	4.3	48.5714	714	14.7
1994	[2576] NYE C. J. (1994)	samp. RDSS-1G	ALEUTIAN ARC / ALASKA PENINSULA / UPPER ALASKA PENINSULA / REDOUBT / PACIFIC OCEAN			OUTCROP			SUBAERIAL	PLUTONIC ROCK	GABBRO							60.5	-152.77	4.3	35.1887	550	15.63
2001	[4867] BINDEMAN I. N. (2001)	samp. FC-30	ALEUTIAN ARC / SECOND ALEUTIAN ARC / UNIMAK / FISHER / PACIFIC OCEAN			OUTCROP			SUBAQUATIC	VOLCANIC ROCK	BASALT							54.75	-164.58	4.3	20.4444	552	27
1992	[2218] MILLER D. M. (1992)	samp. 87-20-04	ALEUTIAN ARC / SECOND ALEUTIAN ARC / UMNAK / OKMOK / PACIFIC OCEAN			OUTCROP			SUBAERIAL	VOLCANIC ROCK	BASALT	8250	8250					53.5	-168.17	4.3	9.43243	349	37
1959	[2613] COATS R. R. (1959)	samp. 51N23	ALEUTIAN ARC / CENTRAL ALEUTIAN ARC / RAT ISLANDS / KISKA / VEGA BAY FORMATION / PACIFIC OCEAN			OUTCROP			SUBAERIAL	PLUTONIC ROCK	GABBRO							51.9472	177.37	4.31	25	1000	40
2009	[13782] MANGAN M. T. (2009)	samp. 02S48F2	ALEUTIAN ARC / ALASKA PENINSULA / COLD BAY / EMMONS LAKE VOLCANIC CENTER - PAVLOF / PACIFIC OCEAN			OUTCROP			SUBAERIAL	VOLCANIC ROCK	ANDESITE, BASALTIC			HISTORICAL				55.3952	-161.862	4.31407	16.2609	354	21.77
2009	[13782] MANGAN M. T. (2009)	samp. 00S22F1	ALEUTIAN ARC / ALASKA PENINSULA / COLD BAY / EMMONS LAKE VOLCANIC CENTER / PACIFIC OCEAN			OUTCROP			SUBAERIAL	VOLCANIC ROCK	ANDESITE			HOLOCENE				55.3155	-162	4.33957	10.1858	316.38	31.061
1971	[2667] GATES O. (1971)	samp. 50P286	ALEUTIAN ARC / WESTERN ALEUTIAN ARC / ATTU / MASSACRE BAY FORMATION / PACIFIC OCEAN			OUTCROP			SUBAERIAL	VOLCANIC ROCK	ANDESITE							52.92	173.18	4.34	100	2000	20
1996	[2247] JOHNSON K. E. (1996)	samp. 78A-7	ALEUTIAN ARC / ALASKA PENINSULA / AUGUSTINE ISLAND / AUGUSTINE / PACIFIC OCEAN			OUTCROP			SUBAERIAL	VOLCANIC ROCK	NOT GIVEN							59.37	-153.5	4.35	16.1818	356	22
1983	[2671] KAY S. M. (1983)	samp. FB95	ALEUTIAN ARC / CENTRAL ALEUTIAN ARC / ADAK / PACIFIC OCEAN			OUTCROP			SUBAERIAL	PLUTONIC ROCK	MONZODIORITE							51.84	-176.58	4.35	28.6364	630	22
1986	[2240] MYERS J. D. (1986)	samp. AT-70	ALEUTIAN ARC / CENTRAL ALEUTIAN ARC / ATKA / PACIFIC OCEAN			OUTCROP			SUBAERIAL	VOLCANIC ROCK	BASALT							52.08	-174.67	4.36	33.1383	623	18.8
1983	[2671] KAY S. M. (1983)	samp. FB18	ALEUTIAN ARC / CENTRAL ALEUTIAN ARC / ADAK / PACIFIC OCEAN			OUTCROP			SUBAERIAL	PLUTONIC ROCK	MONZODIORITE							51.84	-176.58	4.36	34.6842	659	19
1992	[2218] MILLER D. M. (1992)	samp. QCB1	ALEUTIAN ARC / SECOND ALEUTIAN ARC / UMNAK / OKMOK / PACIFIC OCEAN			OUTCROP			SUBAERIAL	VOLCANIC ROCK	BASALT	8250	8250					53.5	-168.17	4.36	10.3429	362	35
2009	[13782] MANGAN M. T. (2009)	samp. 02S46F7	ALEUTIAN ARC / ALASKA PENINSULA / COLD BAY / EMMONS LAKE VOLCANIC CENTER - PAVLOF / PACIFIC OCEAN			OUTCROP			SUBAERIAL	VOLCANIC ROCK	ANDESITE, BASALTIC			HISTORICAL				55.4494	-161.923	4.36298	13.0118	375	28.82
2009	[13782] MANGAN M. T. (2009)	samp. 02S56M2	ALEUTIAN ARC / ALASKA PENINSULA / COLD BAY / EMMONS LAKE VOLCANIC CENTER - PAVLOF / PACIFIC OCEAN			OUTCROP			SUBAERIAL	VOLCANIC ROCK	ANDESITE, BASALTIC			HISTORICAL				55.4504	-161.928	4.36655	13.248	383	28.91
2009	[13624] JICHA B. R. (2009)	samp. KON-07-02	ALEUTIAN ARC / ALASKA PENINSULA / KONIUJI / KONIUJI / PACIFIC OCEAN			OUTCROP			SUBAERIAL	VOLCANIC ROCK	ANDESITE, BASALTIC							52.2222	-175.132	4.37	26.6146	511	19.2
2003	[6565] GEORGE R. M. M. (2003)	samp. 92CNA22	ALEUTIAN ARC / ALASKA PENINSULA / COLD BAY / ANIAKCHAK / PACIFIC OCEAN			OUTCROP			SUBAERIAL	VOLCANIC ROCK	NOT GIVEN		3500					56.88	-158.17	4.37	15.3086	372	24.3
2004	[6859] GEORGE R. M. M. (2004)	samp. 92CNA22	ALEUTIAN ARC / ALASKA PENINSULA / COLD BAY / ANIAKCHAK / PACIFIC OCEAN			OUTCROP			SUBAERIAL	VOLCANIC ROCK	NOT GIVEN							56.88	-158.17	4.37	15.3086	372	24.3
2008	[11837] FINNEY B.(2008) [GeoRem4069]	samp. BF00CR7	ALEUTIAN ARC / CENTRAL ALEUTIAN ARC / UMNAK / OKMOK / CRATER CREEK SERIES / PACIFIC OCEAN			OUTCROP			SUBAERIAL	VOLCANIC ROCK	ANDESITE, BASALTIC							53.43	168.13	4.37	9.97059	339	34
1983	[2671] KAY S. M. (1983)	samp. FB81C	ALEUTIAN ARC / CENTRAL ALEUTIAN ARC / ADAK / PACIFIC OCEAN			OUTCROP			SUBAERIAL	PLUTONIC ROCK	GABBRO							51.84	-176.58	4.38	105.667	951	9
1990	[2223] NYE C. J. (1990)	samp. PCP-A06	ALEUTIAN ARC / ALASKA PENINSULA / SPURR VOLCANIC COMPLEX / PROTO-CRATER PEAK / PACIFIC OCEAN			OUTCROP			SUBAERIAL	VOLCANIC ROCK	ANDESITE	6000						61.299	-152.251	4.41	28.6154	558	19.5
1996	[2247] JOHNSON K. E. (1996)	samp. 75AU-16H	ALEUTIAN ARC / ALASKA PENINSULA / AUGUSTINE ISLAND / AUGUSTINE / PACIFIC OCEAN			OUTCROP			SUBAERIAL	VOLCANIC ROCK	NOT GIVEN							59.37	-153.5	4.41	14.5455	320	22
1990	[2223] NYE C. J. (1990)	samp. PF-54	ALEUTIAN ARC / ALASKA PENINSULA / SPURR VOLCANIC COMPLEX / PACIFIC OCEAN			OUTCROP			SUBAERIAL	VOLCANIC ROCK	ANDESITE							61.299	-152.251	4.42	61.4545	676	11
1992	[2218] MILLER D. M. (1992)	samp. 87-20-07	ALEUTIAN ARC / SECOND ALEUTIAN ARC / UMNAK / OKMOK / PACIFIC OCEAN			OUTCROP			SUBAERIAL	VOLCANIC ROCK	BASALT	8250	8250					53.5	-168.17	4.42	11.3125	362	32
2009	[13782] MANGAN M. T. (2009)	samp. 03S86T2	ALEUTIAN ARC / ALASKA PENINSULA / COLD BAY / EMMONS LAKE VOLCANIC CENTER / PACIFIC OCEAN			OUTCROP			SUBAERIAL	VOLCANIC ROCK	ANDESITE, BASALTIC			HOLOCENE				55.3409	-162.129	4.42567	12.5602	355.089	28.271
2004	[7197] JICHA B. R. (2004)	samp. SB88-21	ALEUTIAN ARC / CENTRAL ALEUTIAN ARC / SEGUAM / SEGUAM / PACIFIC OCEAN			OUTCROP			SUBAERIAL	VOLCANIC ROCK	NOT GIVEN							52.2	-172.3	4.43	18.9286	318	16.8
1996	[2247] JOHNSON K. E. (1996)	samp. 84AU-5	ALEUTIAN ARC / ALASKA PENINSULA / AUGUSTINE ISLAND / AUGUSTINE / PACIFIC OCEAN			OUTCROP			SUBAERIAL	VOLCANIC ROCK	DACITE							59.37	-153.5	4.43	18.0354	336	18.63
1992	[2218] MILLER D. M. (1992)	samp. QCB2	ALEUTIAN ARC / SECOND ALEUTIAN ARC / UMNAK / OKMOK / PACIFIC OCEAN			OUTCROP			SUBAERIAL	VOLCANIC ROCK	BASALT	8250	8250					53.5	-168.17	4.44	10.7273	354	33
2009	[13782] MANGAN M. T. (2009)	samp. 03S80M1	ALEUTIAN ARC / ALASKA PENINSULA / COLD BAY / EMMONS LAKE VOLCANIC CENTER - PAVLOF / PACIFIC OCEAN			OUTCROP			SUBAERIAL	VOLCANIC ROCK	ANDESITE, BASALTIC			HISTORICAL				55.4389	-161.946	4.44561	13.4826	383.602	28.4515
2009	[13782] MANGAN M. T. (2009)	samp. 03S76M1	ALEUTIAN ARC / ALASKA PENINSULA / COLD BAY / EMMONS LAKE VOLCANIC CENTER - PAVLOF / PACIFIC OCEAN			OUTCROP			SUBAERIAL	VOLCANIC ROCK	BASALT			HISTORICAL				55.4176	-161.834	4.45824	15.6377	401.336	25.6646
1990	[2556] BROPHY J. G. (1990)	samp. 25	ALEUTIAN ARC / CENTRAL ALEUTIAN ARC / KANAGA / KANAGA / PACIFIC OCEAN			OUTCROP			SUBAERIAL	VOLCANIC ROCK	ANDESITE			RECENT				51.75	-177.33	4.46	11.1667	335	30
1996	[2247] JOHNSON K. E. (1996)	samp. 84AU-26	ALEUTIAN ARC / ALASKA PENINSULA / AUGUSTINE ISLAND / AUGUSTINE / PACIFIC OCEAN			OUTCROP			SUBAERIAL	VOLCANIC ROCK	DACITE							59.37	-153.5	4.46	19.9452	364	18.25
1996	[2247] JOHNSON K. E. (1996)	samp. 75AU-5	ALEUTIAN ARC / ALASKA PENINSULA / AUGUSTINE ISLAND / AUGUSTINE / PACIFIC OCEAN			OUTCROP			SUBAERIAL	VOLCANIC ROCK	NOT GIVEN							59.37	-153.5	4.46	14.9091	328	22
1977	[2214] KAY R. W. (1977)	samp. UM5	ALEUTIAN ARC / SECOND ALEUTIAN ARC / UMNAK / OKMOK / PACIFIC OCEAN			OUTCROP			SUBAERIAL	VOLCANIC ROCK	THOLEIITE							53.42	-167.92	4.46	14.1154	367	26
2009	[13782] MANGAN M. T. (2009)	samp. 03S81M1	ALEUTIAN ARC / ALASKA PENINSULA / COLD BAY / EMMONS LAKE VOLCANIC CENTER - PAVLOF / PACIFIC OCEAN			OUTCROP			SUBAERIAL	VOLCANIC ROCK	ANDESITE, BASALTIC			HISTORICAL				55.45	-161.915	4.46957	15.522	399.335	25.727
2004	[6992] HILDRETH W. (2004)	samp. 2601	ALEUTIAN ARC / ALASKA PENINSULA / UPPER ALASKA PENINSULA / KATMAI GROUP / PACIFIC OCEAN			OUTCROP			SUBAERIAL	VOLCANIC ROCK	ANDESITE							58.48	-154.3	4.47	12.9565	298	23
2009	[13782] MANGAN M. T. (2009)	samp. 03S80N2	ALEUTIAN ARC / ALASKA PENINSULA / COLD BAY / EMMONS LAKE VOLCANIC CENTER - PAVLOF / PACIFIC OCEAN			OUTCROP			SUBAERIAL	VOLCANIC ROCK	ANDESITE, BASALTIC			HISTORICAL				55.4471	-161.952	4.47003	13.5747	390.611	28.7749
2008	[11837] FINNEY B.(2008) [GeoRem4069]	samp. BF00CR3	ALEUTIAN ARC / CENTRAL ALEUTIAN ARC / UMNAK / OKMOK / CRATER CREEK SERIES / PACIFIC OCEAN			OUTCROP			SUBAERIAL	VOLCANIC ROCK	ANDESITE, BASALTIC							53.43	168.13	4.48	9.48571	332	35
2009	[13782] MANGAN M. T. (2009)	samp. 02S46F5	ALEUTIAN ARC / ALASKA PENINSULA / COLD BAY / EMMONS LAKE VOLCANIC CENTER - PAVLOF / PACIFIC OCEAN			OUTCROP			SUBAERIAL	VOLCANIC ROCK	ANDESITE, BASALTIC			HISTORICAL				55.4477	-161.916	4.48141	16.1847	403	24.9
2009	[13782] MANGAN M. T. (2009)	samp. 05S121M1	ALEUTIAN ARC / ALASKA PENINSULA / COLD BAY / EMMONS LAKE VOLCANIC CENTER / PACIFIC OCEAN			OUTCROP			SUBAERIAL	VOLCANIC ROCK	ANDESITE, BASALTIC							55.3703	-162.102	4.48257	12.4382	329.446	26.4867
2009	[13782] MANGAN M. T. (2009)	samp. 05NYEL20	ALEUTIAN ARC / ALASKA PENINSULA / COLD BAY / EMMONS LAKE VOLCANIC CENTER - PAVLOF / PACIFIC OCEAN			OUTCROP			SUBAERIAL	VOLCANIC ROCK	BASALT			HISTORICAL				55.368	-161.886	4.48404	19.1177	437.153	22.8664
1980	[2211] PERFIT M. R. (1980)	samp. 32	ALEUTIAN ARC / SECOND ALEUTIAN ARC / UNALASKA / PACIFIC OCEAN			OUTCROP			SUBAERIAL	PLUTONIC ROCK	DIORITE							53.67	166.67	4.5	19.3636	426	22
2004	[6992] HILDRETH W. (2004)	samp. 2187	ALEUTIAN ARC / ALASKA PENINSULA / UPPER ALASKA PENINSULA / KATMAI GROUP / PACIFIC OCEAN			OUTCROP			SUBAERIAL	VOLCANIC ROCK	ANDESITE							58.36	-155.09	4.5	0.0506494	19.5	385
2009	[13782] MANGAN M. T. (2009)	samp. 05S029T2	ALEUTIAN ARC / ALASKA PENINSULA / COLD BAY / EMMONS LAKE VOLCANIC CENTER - MOUNT EMMONS / PACIFIC OCEAN			OUTCROP			SUBAERIAL	VOLCANIC ROCK	ANDESITE			HOLOCENE				55.2149	-162.05	4.50119	15.7707	363.079	23.0224	4.71892	20.4132
2009	[13782] MANGAN M. T. (2009)	samp. 02S46F6	ALEUTIAN ARC / ALASKA PENINSULA / COLD BAY / EMMONS LAKE VOLCANIC CENTER - PAVLOF / PACIFIC OCEAN			OUTCROP			SUBAERIAL	VOLCANIC ROCK	ANDESITE, BASALTIC			HISTORICAL				55.4494	-161.917	4.50505	16.3704	396	24.19
2000	[3503] COOMBS M. L. (2000)	samp. 97NT20	ALEUTIAN ARC / ALASKA PENINSULA / UPPER ALASKA PENINSULA / SOUTHWEST TRIDENT / PACIFIC OCEAN			OUTCROP			SUBAERIAL	VOLCANIC ROCK	NOT GIVEN							58.2	-155.1	4.51	15.8182	348	22
1977	[2214] KAY R. W. (1977)	samp. B1927	ALEUTIAN ARC / SECOND ALEUTIAN ARC / BOGOSLOF / PACIFIC OCEAN			OUTCROP			SUBAERIAL	VOLCANIC ROCK	ANDESITE							53.94	-168.04	4.54	54.2	813	15
1990	[2223] NYE C. J. (1990)	samp. PF-05	ALEUTIAN ARC / ALASKA PENINSULA / SPURR VOLCANIC COMPLEX / PACIFIC OCEAN			OUTCROP			SUBAERIAL	VOLCANIC ROCK	ANDESITE							61.299	-152.251	4.54	36.7702	592	16.1
1990	[2556] BROPHY J. G. (1990)	samp. 22	ALEUTIAN ARC / CENTRAL ALEUTIAN ARC / KANAGA / KANAGA / PACIFIC OCEAN			OUTCROP			SUBAERIAL	VOLCANIC ROCK	ANDESITE			RECENT				51.75	-177.33	4.56	11.8438	379	32
1990	[2223] NYE C. J. (1990)	samp. PUM-16	ALEUTIAN ARC / ALASKA PENINSULA / SPURR VOLCANIC COMPLEX / CRATER PEAK / PACIFIC OCEAN			OUTCROP			SUBAERIAL	VOLCANIC ROCK	ANDESITE							61.299	-152.251	4.56	40.5063	640	15.8
1986	[2240] MYERS J. D. (1986)	samp. AT-80	ALEUTIAN ARC / CENTRAL ALEUTIAN ARC / ATKA / PACIFIC OCEAN			OUTCROP			SUBAERIAL	VOLCANIC ROCK	BASALT							52.08	-174.67	4.56	33.5165	610	18.2
1992	[2218] MILLER D. M. (1992)	samp. 87-20-09	ALEUTIAN ARC / SECOND ALEUTIAN ARC / UMNAK / OKMOK / PACIFIC OCEAN			OUTCROP			SUBAERIAL	VOLCANIC ROCK	BASALT	8250	8250					53.5	-168.17	4.56	11.6897	339	29
1990	[2223] NYE C. J. (1990)	samp. CP-02	ALEUTIAN ARC / ALASKA PENINSULA / SPURR VOLCANIC COMPLEX / CRATER PEAK / PACIFIC OCEAN			OUTCROP			SUBAERIAL	VOLCANIC ROCK	ANDESITE							61.299	-152.251	4.57	38.2424	631	16.5
2003	[6565] GEORGE R. M. M. (2003)	samp. 85CNS17	ALEUTIAN ARC / ALASKA PENINSULA / SPURR VOLCANIC COMPLEX / ANCESTRAL MOUNT SPURR / PACIFIC OCEAN			OUTCROP			SUBAERIAL	VOLCANIC ROCK	NOT GIVEN							61.299	-152.251	4.58	40.2703	745	18.5
2001	[4867] BINDEMAN I. N. (2001)	samp. FC-54	ALEUTIAN ARC / SECOND ALEUTIAN ARC / UNIMAK / FISHER / PACIFIC OCEAN			OUTCROP			SUBAQUATIC	VOLCANIC ROCK	BASALT							54.75	-164.58	4.58	17.2069	499	29
1971	[2667] GATES O. (1971)	samp. 49P53	ALEUTIAN ARC / WESTERN ALEUTIAN ARC / ATTU / PACIFIC OCEAN			OUTCROP			SUBAERIAL	PLUTONIC ROCK	DIABASE, QUARTZ							52.92	173.18	4.58	20	800	40
2004	[6992] HILDRETH W. (2004)	samp. 2600	ALEUTIAN ARC / ALASKA PENINSULA / UPPER ALASKA PENINSULA / KATMAI GROUP / PACIFIC OCEAN			OUTCROP			SUBAERIAL	VOLCANIC ROCK	ANDESITE							58.48	-154.3	4.58	0.0466859	16.2	347
1992	[2218] MILLER D. M. (1992)	samp. QAF45	ALEUTIAN ARC / SECOND ALEUTIAN ARC / UMNAK / OKMOK / PACIFIC OCEAN			OUTCROP			SUBAERIAL	VOLCANIC ROCK	BASALT	8250	8250					53.5	-168.17	4.59	23.6471	402	17
1996	[2247] JOHNSON K. E. (1996)	samp. 84AU-15	ALEUTIAN ARC / ALASKA PENINSULA / AUGUSTINE ISLAND / AUGUSTINE / PACIFIC OCEAN			OUTCROP			SUBAERIAL	VOLCANIC ROCK	DACITE							59.37	-153.5	4.59	18.0804	324	17.92
2009	[13624] JICHA B. R. (2009)	samp. KON-07-01	ALEUTIAN ARC / ALASKA PENINSULA / KONIUJI / KONIUJI / PACIFIC OCEAN			OUTCROP			SUBAERIAL	VOLCANIC ROCK	ANDESITE, BASALTIC							52.2222	-175.132	4.59	25.5497	488	19.1
1996	[2247] JOHNSON K. E. (1996)	samp. 84AU-17	ALEUTIAN ARC / ALASKA PENINSULA / AUGUSTINE ISLAND / AUGUSTINE / PACIFIC OCEAN			OUTCROP			SUBAERIAL	VOLCANIC ROCK	ANDESITE							59.37	-153.5	4.6	18.8534	342	18.14
2009	[13782] MANGAN M. T. (2009)	samp. 02S49F1	ALEUTIAN ARC / ALASKA PENINSULA / COLD BAY / EMMONS LAKE VOLCANIC CENTER - PAVLOF / PACIFIC OCEAN			OUTCROP			SUBAERIAL	VOLCANIC ROCK	ANDESITE, BASALTIC			HISTORICAL				55.4145	-161.843	4.60788	18.2948	412	22.52
1990	[2223] NYE C. J. (1990)	samp. CP-01	ALEUTIAN ARC / ALASKA PENINSULA / SPURR VOLCANIC COMPLEX / CRATER PEAK / PACIFIC OCEAN			OUTCROP			SUBAERIAL	VOLCANIC ROCK	ANDESITE							61.299	-152.251	4.61	33.0058	571	17.3
1996	[2247] JOHNSON K. E. (1996)	samp. 75AU-11	ALEUTIAN ARC / ALASKA PENINSULA / AUGUSTINE ISLAND / AUGUSTINE / PACIFIC OCEAN			OUTCROP			SUBAERIAL	VOLCANIC ROCK	NOT GIVEN							59.37	-153.5	4.61	13.0833	314	24
2009	[13782] MANGAN M. T. (2009)	samp. 03S86M1	ALEUTIAN ARC / ALASKA PENINSULA / COLD BAY / EMMONS LAKE VOLCANIC CENTER - MOUNT EMMONS / PACIFIC OCEAN			OUTCROP			SUBAERIAL	VOLCANIC ROCK	ANDESITE, BASALTIC			HOLOCENE				55.3409	-162.13	4.63612	15.3763	362.293	23.5618
2008	[11837] FINNEY B.(2008) [GeoRem4069]	samp. BF00-1958F	ALEUTIAN ARC / CENTRAL ALEUTIAN ARC / UMNAK / OKMOK / PACIFIC OCEAN			OUTCROP			SUBAERIAL	VOLCANIC ROCK	BASALT							53.43	168.13	4.64	20.0526	381	19
2009	[13782] MANGAN M. T. (2009)	samp. 05S118T1	ALEUTIAN ARC / ALASKA PENINSULA / COLD BAY / EMMONS LAKE VOLCANIC CENTER - PAVLOF SISTER / PACIFIC OCEAN			OUTCROP			SUBAERIAL	VOLCANIC ROCK	ANDESITE, BASALTIC			HOLOCENE				55.4962	-161.861	4.64905	17.5642	369.85	21.0571
1980	[2211] PERFIT M. R. (1980)	samp. 32BGR	ALEUTIAN ARC / SECOND ALEUTIAN ARC / UNALASKA / PACIFIC OCEAN			OUTCROP			SUBAERIAL	PLUTONIC ROCK	GABBRO							53.67	166.67	4.65	14.5926	394	27
1990	[2223] NYE C. J. (1990)	samp. PCP-B03	ALEUTIAN ARC / ALASKA PENINSULA / SPURR VOLCANIC COMPLEX / PROTO-CRATER PEAK / PACIFIC OCEAN			OUTCROP			SUBAERIAL	VOLCANIC ROCK	ANDESITE	6000						61.299	-152.251	4.66	25.6481	554	21.6
1980	[2211] PERFIT M. R. (1980)	samp. U5-133	ALEUTIAN ARC / SECOND ALEUTIAN ARC / UNALASKA / UNALASKA FORMATION / PACIFIC OCEAN			OUTCROP			SUBAERIAL	VOLCANIC ROCK	ANDESITE							53.67	-166.67	4.66	24.1667	580	24
1990	[2223] NYE C. J. (1990)	samp. PCP-B07	ALEUTIAN ARC / ALASKA PENINSULA / SPURR VOLCANIC COMPLEX / PROTO-CRATER PEAK / PACIFIC OCEAN			OUTCROP			SUBAERIAL	VOLCANIC ROCK	ANDESITE	6000						61.299	-152.251	4.67	28.0102	549	19.6
1992	[2218] MILLER D. M. (1992)	samp. LUM18	ALEUTIAN ARC / SECOND ALEUTIAN ARC / UMNAK / RECHESHNOI / PACIFIC OCEAN			OUTCROP			SUBAERIAL	VOLCANIC ROCK	ANDESITE							53.33	-168.33	4.69	13.5417	325	24
2003	[6565] GEORGE R. M. M. (2003)	samp. SAR-7	ALEUTIAN ARC / SECOND ALEUTIAN ARC / UNIMAK / WESTDAHL / PACIFIC OCEAN			OUTCROP			SUBAERIAL	VOLCANIC ROCK	NOT GIVEN							54.53	-164.69	4.69	12.6644	366	28.9
2009	[13782] MANGAN M. T. (2009)	samp. 05S133M1B	ALEUTIAN ARC / ALASKA PENINSULA / COLD BAY / EMMONS LAKE VOLCANIC CENTER / PACIFIC OCEAN			OUTCROP			SUBAERIAL	VOLCANIC ROCK	ANDESITE, BASALTIC			HOLOCENE				55.3655	-162.011	4.69434	14.9053	333.613	22.3822
1992	[2565] SINGER B. S. (1992)	samp. B87-62	ALEUTIAN ARC / CENTRAL ALEUTIAN ARC / SEGUAM / SEGUAM / TURF POINT FORMATION / PACIFIC OCEAN			OUTCROP			SUBAERIAL	VOLCANIC ROCK	BASALT							52.27	-172.58	4.7	38.625	309	8
2009	[14099] CHANG J. M. (2009)	samp. SP98-51X	ALEUTIAN ARC / ALEUTIAN BACK ARC / PRIBILOF ISLANDS - ST. PAUL / PACIFIC OCEAN			OUTCROP			SUBAERIAL	VOLCANIC ROCK	NOT GIVEN	3000	540000					57.2	-170.4	4.7	67.9091	747	11
1992	[2565] SINGER B. S. (1992)	samp. J87-60	ALEUTIAN ARC / CENTRAL ALEUTIAN ARC / SEGUAM / SEGUAM / TURF POINT FORMATION / PACIFIC OCEAN			OUTCROP			SUBAERIAL	VOLCANIC ROCK	BASALT, ANDESITIC							52.27	-172.58	4.71	20.8571	292	14
2009	[13782] MANGAN M. T. (2009)	samp. 03S75M1	ALEUTIAN ARC / ALASKA PENINSULA / COLD BAY / EMMONS LAKE VOLCANIC CENTER - PAVLOF / PACIFIC OCEAN			OUTCROP			SUBAERIAL	VOLCANIC ROCK	ANDESITE, BASALTIC			HISTORICAL				55.4215	-161.82	4.71784	14.4225	395.696	27.436
1982	[2503] MARSH B. D. (1982)	samp. 1	ALEUTIAN ARC / CENTRAL ALEUTIAN ARC / ATKA / ATKA / PACIFIC OCEAN			OUTCROP			SUBAERIAL	VOLCANIC ROCK	BASALT, ANDESITIC							52.08	-174.67	4.72	15.3333	460	30
1994	[2576] NYE C. J. (1994)	samp. RDSS-4B	ALEUTIAN ARC / ALASKA PENINSULA / UPPER ALASKA PENINSULA / REDOUBT / PACIFIC OCEAN			OUTCROP			SUBAERIAL	PLUTONIC ROCK	GABBRO							60.5	-152.77	4.73	38.6417	495	12.81
1990	[2223] NYE C. J. (1990)	samp. CP-03	ALEUTIAN ARC / ALASKA PENINSULA / SPURR VOLCANIC COMPLEX / CRATER PEAK / PACIFIC OCEAN			OUTCROP			SUBAERIAL	VOLCANIC ROCK	ANDESITE							61.299	-152.251	4.73	45.3061	666	14.7
2006	[9411] JICHA B. R. (2006)	samp. SEG 04 42	ALEUTIAN ARC / CENTRAL ALEUTIAN ARC / SEGUAM / SEGUAM / PACIFIC OCEAN			OUTCROP			SUBAERIAL	VOLCANIC ROCK	ANDESITE, BASALTIC							52.2526	-172.607	4.74	15.3158	291	19
1990	[2224] ROMICK J. D. (1990)	samp. AK4-33	ALEUTIAN ARC / SECOND ALEUTIAN ARC / AKUTAN / AKUTAN / HOT SPRINGS BAY VOLCANICS / PACIFIC OCEAN			OUTCROP			SUBAERIAL	VOLCANIC ROCK	BASALT							54.08	-165.92	4.75	14	434	31
2000	[3503] COOMBS M. L. (2000)	samp. 96NT4A	ALEUTIAN ARC / ALASKA PENINSULA / UPPER ALASKA PENINSULA / SOUTHWEST TRIDENT / PACIFIC OCEAN			OUTCROP			SUBAERIAL	VOLCANIC ROCK	ANDESITE							58.2	-155.1	4.76	18.4737	351	19
1983	[2671] KAY S. M. (1983)	samp. FB44	ALEUTIAN ARC / CENTRAL ALEUTIAN ARC / ADAK / PACIFIC OCEAN			OUTCROP			SUBAERIAL	PLUTONIC ROCK	GABBRO							51.84	-176.58	4.77	58.3077	758	13
2008	[11837] FINNEY B.(2008) [GeoRem4069]	samp. BF00-A1	ALEUTIAN ARC / CENTRAL ALEUTIAN ARC / UMNAK / OKMOK / PACIFIC OCEAN			OUTCROP			SUBAERIAL	VOLCANIC ROCK	ANDESITE, BASALTIC							53.43	168.13	4.77	14.5	348	24
2000	[3503] COOMBS M. L. (2000)	samp. 97NT16	ALEUTIAN ARC / ALASKA PENINSULA / UPPER ALASKA PENINSULA / SOUTHWEST TRIDENT / PACIFIC OCEAN			OUTCROP			SUBAERIAL	VOLCANIC ROCK	NOT GIVEN							58.2	-155.1	4.78	18.5	370	20
1971	[2667] GATES O. (1971)	samp. 50W13	ALEUTIAN ARC / WESTERN ALEUTIAN ARC / AGATTU (NEAR ISLANDS) / PACIFIC OCEAN			OUTCROP			SUBAERIAL	VOLCANIC ROCK	BASALT							52.42	173.5	4.78	0.75	30	40
2009	[13782] MANGAN M. T. (2009)	samp. 99S15T4	ALEUTIAN ARC / ALASKA PENINSULA / COLD BAY / EMMONS LAKE VOLCANIC CENTER / PACIFIC OCEAN			OUTCROP			SUBAERIAL	PLUTONIC ROCK	NOT GIVEN							55.3637	-162.112	4.78924	20.7737	392	18.87
1992	[2565] SINGER B. S. (1992)	samp. B87-63	ALEUTIAN ARC / CENTRAL ALEUTIAN ARC / SEGUAM / SEGUAM / TURF POINT FORMATION / PACIFIC OCEAN			OUTCROP			SUBAERIAL	VOLCANIC ROCK	BASALT, ANDESITIC							52.27	-172.58	4.8	38.625	309	8
1990	[2223] NYE C. J. (1990)	samp. AMS-B01	ALEUTIAN ARC / ALASKA PENINSULA / SPURR VOLCANIC COMPLEX / ANCESTRAL MOUNT SPURR / PACIFIC OCEAN			OUTCROP			SUBAERIAL	VOLCANIC ROCK	ANDESITE			PLEISTOCENE	UPPER			61.299	-152.251	4.81	26.631	498	18.7
1994	[2576] NYE C. J. (1994)	samp. RDSS-1A	ALEUTIAN ARC / ALASKA PENINSULA / UPPER ALASKA PENINSULA / REDOUBT / PACIFIC OCEAN			OUTCROP			SUBAERIAL	PLUTONIC ROCK	GABBRO							60.5	-152.77	4.81	19.1561	513	26.78
1990	[2223] NYE C. J. (1990)	samp. PCP-B06	ALEUTIAN ARC / ALASKA PENINSULA / SPURR VOLCANIC COMPLEX / PROTO-CRATER PEAK / PACIFIC OCEAN			OUTCROP			SUBAERIAL	VOLCANIC ROCK	ANDESITE	6000						61.299	-152.251	4.83	28.1959	547	19.4
1990	[2223] NYE C. J. (1990)	samp. PCP-B05	ALEUTIAN ARC / ALASKA PENINSULA / SPURR VOLCANIC COMPLEX / PROTO-CRATER PEAK / PACIFIC OCEAN			OUTCROP			SUBAERIAL	VOLCANIC ROCK	ANDESITE	6000						61.299	-152.251	4.84	26.798	544	20.3
1990	[2223] NYE C. J. (1990)	samp. CP-09	ALEUTIAN ARC / ALASKA PENINSULA / SPURR VOLCANIC COMPLEX / CRATER PEAK / PACIFIC OCEAN			OUTCROP			SUBAERIAL	VOLCANIC ROCK	ANDESITE							61.299	-152.251	4.85	46.9014	666	14.2
1990	[2224] ROMICK J. D. (1990)	samp. AK4-47	ALEUTIAN ARC / SECOND ALEUTIAN ARC / AKUTAN / AKUTAN / HOT SPRINGS BAY VOLCANICS / PACIFIC OCEAN			OUTCROP			SUBAERIAL	VOLCANIC ROCK	BASALT							54.08	-165.92	4.85	21.04	526	25
1983	[2671] KAY S. M. (1983)	samp. FB63	ALEUTIAN ARC / CENTRAL ALEUTIAN ARC / ADAK / PACIFIC OCEAN			OUTCROP			SUBAERIAL	PLUTONIC ROCK	GABBRO							51.84	-176.58	4.86	56	728	13
1996	[2247] JOHNSON K. E. (1996)	samp. 84AU-14	ALEUTIAN ARC / ALASKA PENINSULA / AUGUSTINE ISLAND / AUGUSTINE / PACIFIC OCEAN			OUTCROP			SUBAERIAL	VOLCANIC ROCK	ANDESITE							59.37	-153.5	4.87	25.0864	363	14.47
1990	[2223] NYE C. J. (1990)	samp. PUM-17	ALEUTIAN ARC / ALASKA PENINSULA / SPURR VOLCANIC COMPLEX / CRATER PEAK / PACIFIC OCEAN			OUTCROP			SUBAERIAL	VOLCANIC ROCK	ANDESITE							61.299	-152.251	4.87	48.4932	708	14.6
1992	[2218] MILLER D. M. (1992)	samp. QCF1	ALEUTIAN ARC / SECOND ALEUTIAN ARC / UMNAK / OKMOK / PACIFIC OCEAN			OUTCROP			SUBAERIAL	VOLCANIC ROCK	BASALT	8250	8250					53.5	-168.17	4.9	20	420	21
2009	[13782] MANGAN M. T. (2009)	samp. 05S115T2	ALEUTIAN ARC / ALASKA PENINSULA / COLD BAY / EMMONS LAKE VOLCANIC CENTER - PAVLOF SISTER / PACIFIC OCEAN			OUTCROP			SUBAERIAL	VOLCANIC ROCK	ANDESITE, BASALTIC			HOLOCENE				55.4738	-161.811	4.91073	18.0377	371.374	20.5888
2009	[14099] CHANG J. M. (2009)	samp. SG05-43	ALEUTIAN ARC / ALEUTIAN BACK ARC / PRIBILOF ISLANDS - ST. GEORGE / PACIFIC OCEAN			OUTCROP			SUBAERIAL	VOLCANIC ROCK	NOT GIVEN	1400000	2800000					56.6	-169.5	4.92488	23.9754	683.3	28.5
1994	[2576] NYE C. J. (1994)	samp. 90AMM48I	ALEUTIAN ARC / ALASKA PENINSULA / UPPER ALASKA PENINSULA / REDOUBT / PACIFIC OCEAN			OUTCROP			SUBAERIAL	PLUTONIC ROCK	GABBRO							60.5	-152.77	4.93	22.73	383	16.85
1990	[2223] NYE C. J. (1990)	samp. PCP-B01	ALEUTIAN ARC / ALASKA PENINSULA / SPURR VOLCANIC COMPLEX / PROTO-CRATER PEAK / PACIFIC OCEAN			OUTCROP			SUBAERIAL	VOLCANIC ROCK	ANDESITE	6000						61.299	-152.251	4.93	33.5057	583	17.4
2008	[11837] FINNEY B.(2008) [GeoRem4069]	samp. BF00-1997F	ALEUTIAN ARC / CENTRAL ALEUTIAN ARC / UMNAK / OKMOK / PACIFIC OCEAN			OUTCROP			SUBAERIAL	VOLCANIC ROCK	ANDESITE, BASALTIC							53.43	168.13	4.93	12.6923	330	26
1990	[2223] NYE C. J. (1990)	samp. PF-03	ALEUTIAN ARC / ALASKA PENINSULA / SPURR VOLCANIC COMPLEX / PACIFIC OCEAN			OUTCROP			SUBAERIAL	VOLCANIC ROCK	ANDESITE							61.299	-152.251	4.95	36.319	592	16.3
2003	[6565] GEORGE R. M. M. (2003)	samp. UM21	ALEUTIAN ARC / SECOND ALEUTIAN ARC / UMNAK / OKMOK / PACIFIC OCEAN			OUTCROP			SUBAERIAL	VOLCANIC ROCK	NOT GIVEN							53.37	-168.03	4.97	17.0892	364	21.3
2009	[13782] MANGAN M. T. (2009)	samp. 05S126M1	ALEUTIAN ARC / ALASKA PENINSULA / COLD BAY / EMMONS LAKE VOLCANIC CENTER - PAVLOF SISTER / PACIFIC OCEAN			OUTCROP			SUBAERIAL	VOLCANIC ROCK	ANDESITE, BASALTIC			HOLOCENE				55.4696	-161.889	4.98969	17.7281	374.857	21.1447
1999	[3855] MILLER T. P. (1999)	samp. 22	ALEUTIAN ARC / ALASKA PENINSULA / SOUTHWEST ALASKA PENINSULA / MOUNT DUTTON / PACIFIC OCEAN			OUTCROP			SUBAERIAL	VOLCANIC ROCK	NOT GIVEN			HOLOCENE				56.24	-159.19	4.99	22.4118	381	17
1996	[2247] JOHNSON K. E. (1996)	samp. 84AU-100	ALEUTIAN ARC / ALASKA PENINSULA / AUGUSTINE ISLAND / AUGUSTINE / PACIFIC OCEAN			OUTCROP			SUBAERIAL	VOLCANIC ROCK	ANDESITE							59.37	-153.5	4.99	17.1338	324	18.91
1983	[2671] KAY S. M. (1983)	samp. FB6-12Q	ALEUTIAN ARC / CENTRAL ALEUTIAN ARC / ADAK / PACIFIC OCEAN			OUTCROP			SUBAERIAL	PLUTONIC ROCK	GABBRO							51.84	-176.58	4.99	37.1579	706	19
2009	[13782] MANGAN M. T. (2009)	samp. 02S61M1	ALEUTIAN ARC / ALASKA PENINSULA / COLD BAY / EMMONS LAKE VOLCANIC CENTER - PAVLOF / PACIFIC OCEAN			OUTCROP			SUBAERIAL	VOLCANIC ROCK	ANDESITE, BASALTIC			HISTORICAL				55.3901	-161.782	4.99549	16.9282	356	21.03
1976	[2607] SCHOLL D. W. (1976)	samp. 70-B49	ALEUTIAN ARC / CENTRAL ALEUTIAN ARC / ADAK / PACIFIC OCEAN	-1600	-1600	DREDGE			SUBAQUATIC	VOLCANIC ROCK	ANDESITE, AUGITE	7900000						55.7	-165.2	5	130	2600	20
1990	[2223] NYE C. J. (1990)	samp. PF-01	ALEUTIAN ARC / ALASKA PENINSULA / SPURR VOLCANIC COMPLEX / PACIFIC OCEAN			OUTCROP			SUBAERIAL	VOLCANIC ROCK	ANDESITE							61.299	-152.251	5.01	56.3636	682	12.1	5.29	23.7528
1990	[2224] ROMICK J. D. (1990)	samp. AK81-30	ALEUTIAN ARC / SECOND ALEUTIAN ARC / AKUTAN / AKUTAN / HOT SPRINGS BAY VOLCANICS / PACIFIC OCEAN			OUTCROP			SUBAERIAL	VOLCANIC ROCK	BASALT							54.08	-165.92	5.01	17	425	25
2003	[6565] GEORGE R. M. M. (2003)	samp. 97NT28	ALEUTIAN ARC / ALASKA PENINSULA / UPPER ALASKA PENINSULA / SOUTHWEST TRIDENT / PACIFIC OCEAN			OUTCROP			SUBAERIAL	VOLCANIC ROCK	NOT GIVEN							58.2	-155.1	5.02	8.26367	257	31.1
1999	[3855] MILLER T. P. (1999)	samp. 23	ALEUTIAN ARC / ALASKA PENINSULA / SOUTHWEST ALASKA PENINSULA / MOUNT DUTTON / PACIFIC OCEAN			OUTCROP			SUBAERIAL	VOLCANIC ROCK	NOT GIVEN			HOLOCENE				56.24	-159.19	5.04	21.3529	363	17
2004	[7197] JICHA B. R. (2004)	samp. KG 5	ALEUTIAN ARC / CENTRAL ALEUTIAN ARC / KANAGA / ROUNDHEAD / PACIFIC OCEAN			OUTCROP			SUBAERIAL	VOLCANIC ROCK	BASALT							51.87	-177.07	5.05	30.2762	548	18.1
1992	[2218] MILLER D. M. (1992)	samp. QCF3	ALEUTIAN ARC / SECOND ALEUTIAN ARC / UMNAK / OKMOK / PACIFIC OCEAN			OUTCROP			SUBAERIAL	VOLCANIC ROCK	BASALT	8250	8250					53.4042	-168.113	5.06	20.5	410	20
1992	[2218] MILLER D. M. (1992)	samp. QCF5	ALEUTIAN ARC / SECOND ALEUTIAN ARC / UMNAK / OKMOK / PACIFIC OCEAN			OUTCROP			SUBAERIAL	VOLCANIC ROCK	BASALT	8250	8250					53.5	-168.17	5.06	19.1364	421	22
1992	[2565] SINGER B. S. (1992)	samp. J87-68	ALEUTIAN ARC / CENTRAL ALEUTIAN ARC / SEGUAM / SEGUAM / TURF POINT FORMATION / PACIFIC OCEAN			OUTCROP			SUBAERIAL	VOLCANIC ROCK	BASALT, ANDESITIC							52.27	-172.58	5.08	27.5455	303	11
1990	[2556] BROPHY J. G. (1990)	samp. 21	ALEUTIAN ARC / CENTRAL ALEUTIAN ARC / KANAGA / KANAGA / PACIFIC OCEAN			OUTCROP			SUBAERIAL	VOLCANIC ROCK	ANDESITE			RECENT				51.75	-177.33	5.1	10.5714	370	35
2003	[6565] GEORGE R. M. M. (2003)	samp. KG21	ALEUTIAN ARC / CENTRAL ALEUTIAN ARC / KANAGA / KANAGA / PACIFIC OCEAN			OUTCROP			SUBAERIAL	VOLCANIC ROCK	NOT GIVEN							51.86	-177.1	5.1	17.1101	373	21.8
2004	[6992] HILDRETH W. (2004)	samp. 2424	ALEUTIAN ARC / ALASKA PENINSULA / UPPER ALASKA PENINSULA / KATMAI GROUP / PACIFIC OCEAN			OUTCROP			SUBAERIAL	VOLCANIC ROCK	ANDESITE							58.36	-155.09	5.12	17.4762	367	21
1983	[2671] KAY S. M. (1983)	samp. FB91	ALEUTIAN ARC / CENTRAL ALEUTIAN ARC / ADAK / PACIFIC OCEAN			OUTCROP			SUBAERIAL	PLUTONIC ROCK	GABBRO							51.84	-176.58	5.13	37.4737	712	19
1992	[2218] MILLER D. M. (1992)	samp. QAF70	ALEUTIAN ARC / SECOND ALEUTIAN ARC / UMNAK / OKMOK / PACIFIC OCEAN			OUTCROP			SUBAERIAL	VOLCANIC ROCK	BASALT	8250	8250					53.4028	-168.15	5.13	17.4286	366	21
2001	[4867] BINDEMAN I. N. (2001)	samp. FC-43	ALEUTIAN ARC / SECOND ALEUTIAN ARC / UNIMAK / FISHER / PACIFIC OCEAN			OUTCROP			SUBAQUATIC	VOLCANIC ROCK	BASALT							54.75	-164.58	5.13	18.2174	419	23
2009	[14099] CHANG J. M. (2009)	samp. SG05-63	ALEUTIAN ARC / ALEUTIAN BACK ARC / PRIBILOF ISLANDS - ST. GEORGE / PACIFIC OCEAN			OUTCROP			SUBAERIAL	VOLCANIC ROCK	NOT GIVEN	1400000	2800000					56.6	-169.5	5.14245	24.9049	655	26.3
1994	[2576] NYE C. J. (1994)	samp. RDSS-01F	ALEUTIAN ARC / ALASKA PENINSULA / UPPER ALASKA PENINSULA / REDOUBT / PACIFIC OCEAN			OUTCROP			SUBAERIAL	PLUTONIC ROCK	GABBRO							60.5	-152.77	5.15	40.2003	562	13.98
2008	[11837] FINNEY B.(2008) [GeoRem4069]	samp. BF00-C1	ALEUTIAN ARC / CENTRAL ALEUTIAN ARC / UMNAK / OKMOK / PACIFIC OCEAN			OUTCROP			SUBAERIAL	VOLCANIC ROCK	ANDESITE, BASALTIC							53.43	168.13	5.15	15.7917	379	24
2009	[14099] CHANG J. M. (2009)	samp. SG05-64	ALEUTIAN ARC / ALEUTIAN BACK ARC / PRIBILOF ISLANDS - ST. GEORGE / PACIFIC OCEAN			OUTCROP			SUBAERIAL	VOLCANIC ROCK	NOT GIVEN	1400000	2800000					56.6	-169.5	5.15185	24.531	632.9	25.8
2002	[5769] SCHILLING J.- G. (2002)	samp. 98S-PS31	ALEUTIAN ARC / SECOND ALEUTIAN ARC / UNIMAK / SHISHALDIN / PACIFIC OCEAN			OUTCROP			SUBAQUATIC	VOLCANIC ROCK	BASALT							54.75	-163.97	5.19	15.0009	527.13	35.14
1992	[2565] SINGER B. S. (1992)	samp. B87-57	ALEUTIAN ARC / CENTRAL ALEUTIAN ARC / SEGUAM / SEGUAM / PACIFIC OCEAN			OUTCROP			SUBAERIAL	VOLCANIC ROCK	BASALT							52.2	-172.3	5.2	45.5714	319	7
1992	[2565] SINGER B. S. (1992)	samp. J87-54	ALEUTIAN ARC / CENTRAL ALEUTIAN ARC / SEGUAM / SEGUAM / TURF POINT FORMATION / PACIFIC OCEAN			OUTCROP			SUBAERIAL	VOLCANIC ROCK	BASALT, ANDESITIC							52.27	-172.58	5.2	29.4167	353	12
2004	[7197] JICHA B. R. (2004)	samp. KG 21	ALEUTIAN ARC / CENTRAL ALEUTIAN ARC / KANAGA / KANAGA / PACIFIC OCEAN			OUTCROP			SUBAERIAL	VOLCANIC ROCK	ANDESITE, CALC-ALKALINE							51.86	-177.1	5.2	17.6442	367	20.8
2004	[6992] HILDRETH W. (2004)	samp. 2676	ALEUTIAN ARC / ALASKA PENINSULA / UPPER ALASKA PENINSULA / KATMAI GROUP / PACIFIC OCEAN			OUTCROP			SUBAERIAL	VOLCANIC ROCK	ANDESITE							58.42	-155.22	5.23	28.8824	491	17
1992	[2216] SINGER B. S. (1992)	samp. B87-59	ALEUTIAN ARC / CENTRAL ALEUTIAN ARC / SEGUAM / SEGUAM / TURF POINT FORMATION / PACIFIC OCEAN			OUTCROP			SUBAERIAL	VOLCANIC ROCK	BASALT			PLEISTOCENE	MIDDLE			52.25	-172.25	5.25	54.1667	325	6
1992	[2565] SINGER B. S. (1992)	samp. B87-55	ALEUTIAN ARC / CENTRAL ALEUTIAN ARC / SEGUAM / SEGUAM / TURF POINT FORMATION / PACIFIC OCEAN			OUTCROP			SUBAERIAL	VOLCANIC ROCK	BASALT, ANDESITIC							52.27	-172.58	5.25	24.5	294	12
2006	[9411] JICHA B. R. (2006)	samp. SEG 04 02	ALEUTIAN ARC / CENTRAL ALEUTIAN ARC / SEGUAM / MOUNDHILL / PACIFIC OCEAN			OUTCROP			SUBAERIAL	VOLCANIC ROCK	BASALT							52.35	-172.33	5.26	27.5385	358	13
1999	[3855] MILLER T. P. (1999)	samp. 24	ALEUTIAN ARC / ALASKA PENINSULA / SOUTHWEST ALASKA PENINSULA / MOUNT DUTTON / PACIFIC OCEAN			OUTCROP			SUBAERIAL	VOLCANIC ROCK	NOT GIVEN			HOLOCENE				56.24	-159.19	5.27	19.1579	364	19
2009	[13782] MANGAN M. T. (2009)	samp. 03S79M1	ALEUTIAN ARC / ALASKA PENINSULA / COLD BAY / EMMONS LAKE VOLCANIC CENTER / PACIFIC OCEAN			OUTCROP			SUBAERIAL	VOLCANIC ROCK	ANDESITE, BASALTIC			HOLOCENE				55.3443	-162.014	5.28667	19.1138	366.707	19.1854
1990	[2223] NYE C. J. (1990)	samp. 85CNS26	ALEUTIAN ARC / ALASKA PENINSULA / SPURR VOLCANIC COMPLEX / ANCESTRAL MOUNT SPURR / PACIFIC OCEAN			OUTCROP			SUBAERIAL	VOLCANIC ROCK	ANDESITE			PLEISTOCENE	UPPER			61.299	-152.251	5.29	34.1398	635	18.6
2004	[7197] JICHA B. R. (2004)	samp. KG 1	ALEUTIAN ARC / CENTRAL ALEUTIAN ARC / KANAGA / ROUNDHEAD / PACIFIC OCEAN			OUTCROP			SUBAERIAL	VOLCANIC ROCK	BASALT							51.87	-177.07	5.29	34.4944	614	17.8
2002	[5183] MYERS J. D. (2002)	samp. AT-53	ALEUTIAN ARC / CENTRAL ALEUTIAN ARC / ATKA / KLIUCHEF / PACIFIC OCEAN			OUTCROP			SUBAERIAL	VOLCANIC ROCK	BASALT							52.33	-174.17	5.29	25.0463	541	21.6
2004	[6974] WINER G. S. (2004)	samp. SP98-72	ALEUTIAN ARC / ALEUTIAN BACK ARC / PRIBILOF ISLANDS - ST. PAUL / PACIFIC OCEAN			OUTCROP			SUBAERIAL	VOLCANIC ROCK	BASALT							57.08	-170.08	5.29	31.9565	735	23
1983	[2671] KAY S. M. (1983)	samp. FB8-12M	ALEUTIAN ARC / CENTRAL ALEUTIAN ARC / ADAK / PACIFIC OCEAN			OUTCROP			SUBAERIAL	PLUTONIC ROCK	GABBRO							51.84	-176.58	5.3	40.7222	733	18
1978	[2504] MARSH B. D. (1978)	samp. BOG-3	ALEUTIAN ARC / SECOND ALEUTIAN ARC / BOGOSLOF / PACIFIC OCEAN			OUTCROP			SUBAERIAL	VOLCANIC ROCK	BASALT							53.95	-168.07	5.3	32.3462	841	26
1980	[2211] PERFIT M. R. (1980)	samp. 131	ALEUTIAN ARC / SECOND ALEUTIAN ARC / UNALASKA / UNALASKA FORMATION / PACIFIC OCEAN			OUTCROP			SUBAERIAL	VOLCANIC ROCK	ANDESITE							53.67	-166.67	5.32	19.3333	464	24
2006	[9411] JICHA B. R. (2006)	samp. SEG 04 09	ALEUTIAN ARC / CENTRAL ALEUTIAN ARC / SEGUAM / MOUNDHILL / PACIFIC OCEAN			OUTCROP			SUBAERIAL	VOLCANIC ROCK	BASALT							52.35	-172.33	5.33	25.2857	354	14
2009	[13782] MANGAN M. T. (2009)	samp. 03S73M1	ALEUTIAN ARC / ALASKA PENINSULA / COLD BAY / EMMONS LAKE VOLCANIC CENTER - PAVLOF SISTER / PACIFIC OCEAN			OUTCROP			SUBAERIAL	VOLCANIC ROCK	ANDESITE, BASALTIC			HOLOCENE				55.4489	-161.755	5.3396	19.2041	384.595	20.0268
2004	[7197] JICHA B. R. (2004)	samp. SB88-23	ALEUTIAN ARC / CENTRAL ALEUTIAN ARC / SEGUAM / SEGUAM / PACIFIC OCEAN			OUTCROP			SUBAERIAL	VOLCANIC ROCK	NOT GIVEN							52.2	-172.3	5.35	15.7979	297	18.8
1980	[2615] KAY R. W. (1980)	samp. STP-4	ALEUTIAN ARC / ALEUTIAN BACK ARC / PRIBILOF ISLANDS - ST. PAUL / PACIFIC OCEAN			OUTCROP			SUBAERIAL	VOLCANIC ROCK	BASALT, ALKALINE, OLIVINE							57.2	-170.37	5.35	36.2857	1016	28
2009	[13782] MANGAN M. T. (2009)	samp. 05S117T1	ALEUTIAN ARC / ALASKA PENINSULA / COLD BAY / EMMONS LAKE VOLCANIC CENTER - PAVLOF SISTER / PACIFIC OCEAN			OUTCROP			SUBAERIAL	VOLCANIC ROCK	ANDESITE, BASALTIC			HOLOCENE				55.4819	-161.816	5.35398	17.2391	359.204	20.8366
2009	[14099] CHANG J. M. (2009)	samp. SP98-26	ALEUTIAN ARC / ALEUTIAN BACK ARC / PRIBILOF ISLANDS - ST. PAUL / PACIFIC OCEAN			OUTCROP			SUBAERIAL	VOLCANIC ROCK	NOT GIVEN	3000	540000					57.2	-170.4	5.37	34.125	819	24
1994	[2576] NYE C. J. (1994)	samp. 90CNR05I	ALEUTIAN ARC / ALASKA PENINSULA / UPPER ALASKA PENINSULA / REDOUBT / PACIFIC OCEAN			OUTCROP			SUBAERIAL	PLUTONIC ROCK	GABBRO							60.5	-152.77	5.38	65.4249	562	8.59
1994	[2576] NYE C. J. (1994)	samp. RDSS-01C	ALEUTIAN ARC / ALASKA PENINSULA / UPPER ALASKA PENINSULA / REDOUBT / PACIFIC OCEAN			OUTCROP			SUBAERIAL	PLUTONIC ROCK	GABBRO							60.5	-152.77	5.38	25.6762	617	24.03
2004	[7197] JICHA B. R. (2004)	samp. SB87-9	ALEUTIAN ARC / CENTRAL ALEUTIAN ARC / SEGUAM / SEGUAM / PACIFIC OCEAN			OUTCROP			SUBAERIAL	VOLCANIC ROCK	NOT GIVEN							52.2	-172.3	5.39	16.25	273	16.8
1983	[2671] KAY S. M. (1983)	samp. FB83	ALEUTIAN ARC / CENTRAL ALEUTIAN ARC / ADAK / PACIFIC OCEAN			OUTCROP			SUBAERIAL	PLUTONIC ROCK	GABBRO							51.84	-176.58	5.4	31.3043	720	23
2009	[14099] CHANG J. M. (2009)	samp. SG06-4	ALEUTIAN ARC / ALEUTIAN BACK ARC / PRIBILOF ISLANDS - ST. GEORGE / PACIFIC OCEAN			OUTCROP			SUBAERIAL	VOLCANIC ROCK	NOT GIVEN	1400000	2800000					56.6	-169.5	5.41304	24.5092	664.2	27.1
2009	[13782] MANGAN M. T. (2009)	samp. 05S15N7	ALEUTIAN ARC / ALASKA PENINSULA / COLD BAY / EMMONS LAKE VOLCANIC CENTER / PACIFIC OCEAN			OUTCROP			SUBAERIAL	PLUTONIC ROCK	NOT GIVEN							55.3626	-162.115	5.41466	20.0589	400.135	19.948
2004	[6992] HILDRETH W. (2004)	samp. 2660	ALEUTIAN ARC / ALASKA PENINSULA / UPPER ALASKA PENINSULA / KATMAI GROUP / PACIFIC OCEAN			OUTCROP			SUBAERIAL	VOLCANIC ROCK	BASALT							58.5	-154.68	5.42	30.5625	489	16
2004	[7197] JICHA B. R. (2004)	samp. SH 129	ALEUTIAN ARC / SECOND ALEUTIAN ARC / UNIMAK / SHISHALDIN / PACIFIC OCEAN			OUTCROP			SUBAQUATIC	VOLCANIC ROCK	BASALT							54.75	-163.97	5.43	17.0656	442	25.9
1992	[2218] MILLER D. M. (1992)	samp. QDF3	ALEUTIAN ARC / SECOND ALEUTIAN ARC / UMNAK / OKMOK / PACIFIC OCEAN			OUTCROP			SUBAERIAL	VOLCANIC ROCK	BASALT	8250	8250					53.5	-168.17	5.44	21.3684	406	19
1977	[2214] KAY R. W. (1977)	samp. UM4	ALEUTIAN ARC / SECOND ALEUTIAN ARC / UMNAK / OKMOK / PACIFIC OCEAN			OUTCROP			SUBAERIAL	VOLCANIC ROCK	THOLEIITE							53.42	-167.88	5.45	19.2174	442	23
1994	[2576] NYE C. J. (1994)	samp. RDSS-4C	ALEUTIAN ARC / ALASKA PENINSULA / UPPER ALASKA PENINSULA / REDOUBT / PACIFIC OCEAN			OUTCROP			SUBAERIAL	PLUTONIC ROCK	GABBRO							60.5	-152.77	5.47	23.839	539	22.61
2002	[5769] SCHILLING J.- G. (2002)	samp. 99CNS1-1	ALEUTIAN ARC / SECOND ALEUTIAN ARC / UNIMAK / SHISHALDIN / PACIFIC OCEAN			OUTCROP			SUBAQUATIC	VOLCANIC ROCK	BASALT							54.75	-163.97	5.47	15.8457	525.92	33.19
2002	[5769] SCHILLING J.- G. (2002)	samp. 99SH8	ALEUTIAN ARC / SECOND ALEUTIAN ARC / UNIMAK / SHISHALDIN / PACIFIC OCEAN			OUTCROP			SUBAQUATIC	VOLCANIC ROCK	BASALT							54.668	-163.977	5.47	15.2381	523.43	34.35
2003	[6565] GEORGE R. M. M. (2003)	samp. 99SH 08	ALEUTIAN ARC / SECOND ALEUTIAN ARC / UNIMAK / SHISHALDIN / PACIFIC OCEAN			OUTCROP			SUBAQUATIC	VOLCANIC ROCK	NOT GIVEN							54.668	-163.977	5.47	14.6917	548	37.3
2009	[14099] CHANG J. M. (2009)	samp. SG01-036	ALEUTIAN ARC / ALEUTIAN BACK ARC / PRIBILOF ISLANDS - ST. GEORGE / PACIFIC OCEAN			OUTCROP			SUBAERIAL	VOLCANIC ROCK	NOT GIVEN	1400000	2800000					56.6	-169.5	5.48	17.037	460	27
1992	[2565] SINGER B. S. (1992)	samp. B87-9	ALEUTIAN ARC / CENTRAL ALEUTIAN ARC / SEGUAM / SEGUAM / TURF POINT FORMATION / PACIFIC OCEAN			OUTCROP			SUBAERIAL	VOLCANIC ROCK	ANDESITE							52.27	-172.58	5.49	23.6667	284	12
1983	[2671] KAY S. M. (1983)	samp. FB8-2	ALEUTIAN ARC / CENTRAL ALEUTIAN ARC / ADAK / PACIFIC OCEAN			OUTCROP			SUBAERIAL	PLUTONIC ROCK	MONZODIORITE							51.84	-176.58	5.5	47.8462	622	13
2009	[13782] MANGAN M. T. (2009)	samp. 05S101M1	ALEUTIAN ARC / ALASKA PENINSULA / COLD BAY / EMMONS LAKE VOLCANIC CENTER - MOUNT HAGUE / PACIFIC OCEAN			OUTCROP			SUBAERIAL	VOLCANIC ROCK	ANDESITE, BASALTIC			HOLOCENE				55.3578	-161.981	5.5085	18.0531	331.969	18.3885	5.755	20.6932
1994	[2576] NYE C. J. (1994)	samp. C03I	ALEUTIAN ARC / ALASKA PENINSULA / UPPER ALASKA PENINSULA / REDOUBT / PACIFIC OCEAN			OUTCROP			SUBAERIAL	PLUTONIC ROCK	GABBRO							60.5	-152.77	5.51	64.7059	495	7.65
1990	[2223] NYE C. J. (1990)	samp. PCP-A04	ALEUTIAN ARC / ALASKA PENINSULA / SPURR VOLCANIC COMPLEX / PROTO-CRATER PEAK / PACIFIC OCEAN			OUTCROP			SUBAERIAL	VOLCANIC ROCK	ANDESITE	6000						61.299	-152.251	5.51	27.9255	525	18.8
2003	[6565] GEORGE R. M. M. (2003)	samp. KAN5-8	ALEUTIAN ARC / CENTRAL ALEUTIAN ARC / KANAGA / KANAGA / PACIFIC OCEAN			OUTCROP			SUBAERIAL	VOLCANIC ROCK	NOT GIVEN							51.86	-177.1	5.51	16.6667	405	24.3
1990	[2223] NYE C. J. (1990)	samp. CP-08	ALEUTIAN ARC / ALASKA PENINSULA / SPURR VOLCANIC COMPLEX / CRATER PEAK / PACIFIC OCEAN			OUTCROP			SUBAERIAL	VOLCANIC ROCK	ANDESITE							61.299	-152.251	5.52	51.3605	755	14.7
2004	[7197] JICHA B. R. (2004)	samp. SH 130	ALEUTIAN ARC / SECOND ALEUTIAN ARC / UNIMAK / SHISHALDIN / PACIFIC OCEAN			OUTCROP			SUBAQUATIC	VOLCANIC ROCK	BASALT							54.75	-163.97	5.52	17.0412	455	26.7
2004	[6992] HILDRETH W. (2004)	samp. 813I	ALEUTIAN ARC / ALASKA PENINSULA / UPPER ALASKA PENINSULA / KATMAI GROUP / PACIFIC OCEAN			OUTCROP			SUBAERIAL	VOLCANIC ROCK	ANDESITE							58.36	-155.09	5.54	17.45	349	20
2009	[13782] MANGAN M. T. (2009)	samp. 05S110M1	ALEUTIAN ARC / ALASKA PENINSULA / COLD BAY / EMMONS LAKE VOLCANIC CENTER - PAVLOF SISTER / PACIFIC OCEAN			OUTCROP			SUBAERIAL	VOLCANIC ROCK	ANDESITE, BASALTIC			HOLOCENE				55.4411	-161.759	5.55278	14.5507	365.068	25.0894
2009	[13782] MANGAN M. T. (2009)	samp. 05S15N8	ALEUTIAN ARC / ALASKA PENINSULA / COLD BAY / EMMONS LAKE VOLCANIC CENTER / PACIFIC OCEAN			OUTCROP			SUBAERIAL	PLUTONIC ROCK	NOT GIVEN							55.3626	-162.115	5.56824	23.4776	456.87	19.4598
2009	[13782] MANGAN M. T. (2009)	samp. 05S096M2	ALEUTIAN ARC / ALASKA PENINSULA / COLD BAY / EMMONS LAKE VOLCANIC CENTER - MOUNT HAGUE / PACIFIC OCEAN			OUTCROP			SUBAERIAL	VOLCANIC ROCK	ANDESITE, BASALTIC			HOLOCENE				55.3874	-162.027	5.58796	18.1043	340.071	18.784
1992	[2216] SINGER B. S. (1992)	samp. J87-78	ALEUTIAN ARC / CENTRAL ALEUTIAN ARC / SEGUAM / SEGUAM / TURF POINT FORMATION / PACIFIC OCEAN			OUTCROP			SUBAERIAL	VOLCANIC ROCK	BASALT			PLEISTOCENE	MIDDLE			52.27	-172.58	5.59	36.1111	325	9
1992	[2218] MILLER D. M. (1992)	samp. 87-15-01	ALEUTIAN ARC / SECOND ALEUTIAN ARC / UMNAK / OKMOK / PACIFIC OCEAN			OUTCROP			SUBAERIAL	VOLCANIC ROCK	BASALT	8250	8250					53.5	-168.17	5.59	17.3	346	20
2009	[14099] CHANG J. M. (2009)	samp. SG01-033	ALEUTIAN ARC / ALEUTIAN BACK ARC / PRIBILOF ISLANDS - ST. GEORGE / PACIFIC OCEAN			OUTCROP			SUBAERIAL	VOLCANIC ROCK	NOT GIVEN	1400000	2800000					56.6	-169.5	5.61	18.24	456	25
2004	[6859] GEORGE R. M. M. (2004)	samp. 96PSXEN	ALEUTIAN ARC / SECOND ALEUTIAN ARC / AKUTAN / AKUTAN / PACIFIC OCEAN			OUTCROP			SUBAERIAL	VOLCANIC ROCK	BASALT, THOLEIITIC							54.17	-165.92	5.64	270	567	2.1
2009	[14099] CHANG J. M. (2009)	samp. SG06-2	ALEUTIAN ARC / ALEUTIAN BACK ARC / PRIBILOF ISLANDS - ST. GEORGE / PACIFIC OCEAN			OUTCROP			SUBAERIAL	VOLCANIC ROCK	NOT GIVEN	1400000	2800000					56.6	-169.5	5.64217	23.9676	666.3	27.8
2003	[6565] GEORGE R. M. M. (2003)	samp. 54-452	ALEUTIAN ARC / CENTRAL ALEUTIAN ARC / RAT ISLANDS / SEGULA / PACIFIC OCEAN			OUTCROP			SUBAERIAL	VOLCANIC ROCK	NOT GIVEN			HISTORICAL				52	178.13	5.65	24.4	427	17.5
1990	[2224] ROMICK J. D. (1990)	samp. AK4-2	ALEUTIAN ARC / SECOND ALEUTIAN ARC / AKUTAN / AKUTAN / HOT SPRINGS BAY VOLCANICS / PACIFIC OCEAN			OUTCROP			SUBAERIAL	VOLCANIC ROCK	BASALT							54.08	-165.92	5.67	16.0357	449	28
2006	[9411] JICHA B. R. (2006)	samp. SEG 04 35	ALEUTIAN ARC / CENTRAL ALEUTIAN ARC / SEGUAM / SEGUAM / PACIFIC OCEAN			OUTCROP			SUBAERIAL	VOLCANIC ROCK	ANDESITE, BASALTIC							52.3598	-172.538	5.68	17.5294	298	17
2009	[14099] CHANG J. M. (2009)	samp. SG06-18	ALEUTIAN ARC / ALEUTIAN BACK ARC / PRIBILOF ISLANDS - ST. GEORGE / PACIFIC OCEAN			OUTCROP			SUBAERIAL	VOLCANIC ROCK	NOT GIVEN	1400000	2800000					56.6	-169.5	5.68745	23.3521	663.2	28.4
2009	[14099] CHANG J. M. (2009)	samp. SP98-73	ALEUTIAN ARC / ALEUTIAN BACK ARC / PRIBILOF ISLANDS - ST. PAUL / PACIFIC OCEAN			OUTCROP			SUBAERIAL	VOLCANIC ROCK	NOT GIVEN	3000	540000					57.2	-170.4	5.69	38.0476	799	21
2009	[13782] MANGAN M. T. (2009)	samp. 02S53M1	ALEUTIAN ARC / ALASKA PENINSULA / COLD BAY / EMMONS LAKE VOLCANIC CENTER - PAVLOF / PACIFIC OCEAN			OUTCROP			SUBAERIAL	VOLCANIC ROCK	ANDESITE, BASALTIC			HISTORICAL				55.4147	-161.86	5.69901	18.8265	369	19.6
1983	[2671] KAY S. M. (1983)	samp. FB8-20	ALEUTIAN ARC / CENTRAL ALEUTIAN ARC / ADAK / PACIFIC OCEAN			OUTCROP			SUBAERIAL	PLUTONIC ROCK	GABBRO							51.84	-176.58	5.71	79.3	793	10
1992	[2218] MILLER D. M. (1992)	samp. LUM6	ALEUTIAN ARC / SECOND ALEUTIAN ARC / UMNAK / RECHESHNOI / PACIFIC OCEAN			OUTCROP			SUBAERIAL	VOLCANIC ROCK	ANDESITE							53.33	-168.33	5.71	25.2857	354	14
2003	[6565] GEORGE R. M. M. (2003)	samp. 99SJP01	ALEUTIAN ARC / CENTRAL ALEUTIAN ARC / SEGUAM / SEGUAM / TURF POINT FORMATION / PACIFIC OCEAN			OUTCROP			SUBAERIAL	VOLCANIC ROCK	NOT GIVEN			HISTORICAL				52.25	-172.25	5.73	20.8075	335	16.1
1978	[2504] MARSH B. D. (1978)	samp. BOG-5	ALEUTIAN ARC / SECOND ALEUTIAN ARC / BOGOSLOF / PACIFIC OCEAN			OUTCROP			SUBAERIAL	VOLCANIC ROCK	BASALT							53.95	-168.07	5.74	33	825	25
2004	[7197] JICHA B. R. (2004)	samp. KG 8	ALEUTIAN ARC / CENTRAL ALEUTIAN ARC / KANAGA / ROUNDHEAD / PACIFIC OCEAN			OUTCROP			SUBAERIAL	VOLCANIC ROCK	BASALT							51.87	-177.07	5.77	32.2472	574	17.8
1992	[2565] SINGER B. S. (1992)	samp. B87-65	ALEUTIAN ARC / CENTRAL ALEUTIAN ARC / SEGUAM / SEGUAM / TURF POINT FORMATION / PACIFIC OCEAN			OUTCROP			SUBAERIAL	VOLCANIC ROCK	BASALT, ANDESITIC							52.27	-172.58	5.79	32.8	328	10
1996	[2247] JOHNSON K. E. (1996)	samp. 84AU-101	ALEUTIAN ARC / ALASKA PENINSULA / AUGUSTINE ISLAND / AUGUSTINE / PACIFIC OCEAN			OUTCROP			SUBAERIAL	VOLCANIC ROCK	ANDESITE							59.37	-153.5	5.79	16.8478	310	18.4
1992	[2218] MILLER D. M. (1992)	samp. LUM8	ALEUTIAN ARC / SECOND ALEUTIAN ARC / UMNAK / RECHESHNOI / PACIFIC OCEAN			OUTCROP			SUBAERIAL	VOLCANIC ROCK	ANDESITE							53.33	-168.33	5.81	24.5714	344	14
2004	[6992] HILDRETH W. (2004)	samp. 2603B	ALEUTIAN ARC / ALASKA PENINSULA / UPPER ALASKA PENINSULA / KATMAI GROUP / PACIFIC OCEAN			OUTCROP			SUBAERIAL	VOLCANIC ROCK	NOT GIVEN							58.64	-154.47	5.81	24.375	390	16
2009	[14099] CHANG J. M. (2009)	samp. SG05-62	ALEUTIAN ARC / ALEUTIAN BACK ARC / PRIBILOF ISLANDS - ST. GEORGE / PACIFIC OCEAN			OUTCROP			SUBAERIAL	VOLCANIC ROCK	NOT GIVEN	1400000	2800000					56.6	-169.5	5.81096	19.2602	518.1	26.9
1992	[2218] MILLER D. M. (1992)	samp. QCF2	ALEUTIAN ARC / SECOND ALEUTIAN ARC / UMNAK / OKMOK / PACIFIC OCEAN			OUTCROP			SUBAERIAL	VOLCANIC ROCK	BASALT	8250	8250					53.5	-168.17	5.83	20.15	403	20
2009	[14099] CHANG J. M. (2009)	samp. SG01-016	ALEUTIAN ARC / ALEUTIAN BACK ARC / PRIBILOF ISLANDS - ST. GEORGE / PACIFIC OCEAN			OUTCROP			SUBAERIAL	VOLCANIC ROCK	NOT GIVEN	1400000	2800000					56.6	-169.5	5.83	18.3913	423	23
2008	[11837] FINNEY B.(2008) [GeoRem4069]	samp. BF00-D1	ALEUTIAN ARC / CENTRAL ALEUTIAN ARC / UMNAK / OKMOK / PACIFIC OCEAN			OUTCROP			SUBAERIAL	VOLCANIC ROCK	ANDESITE, BASALTIC							53.43	168.13	5.84	20.5789	391	19
1986	[2238] NYE C. J. (1986)	samp. AS4	ALEUTIAN ARC / SECOND ALEUTIAN ARC / UMNAK / OKMOK / PACIFIC OCEAN			OUTCROP			SUBAERIAL	VOLCANIC ROCK	THOLEIITE							53.42	-168.13	5.85	28.4706	484	17
1992	[2218] MILLER D. M. (1992)	samp. QDF2	ALEUTIAN ARC / SECOND ALEUTIAN ARC / UMNAK / OKMOK / PACIFIC OCEAN			OUTCROP			SUBAERIAL	VOLCANIC ROCK	BASALT	8250	8250					53.5	-168.17	5.85	20.25	405	20
1990	[2224] ROMICK J. D. (1990)	samp. AK81-102	ALEUTIAN ARC / SECOND ALEUTIAN ARC / AKUTAN / AKUTAN / AKUTAN VOLCANICS / PACIFIC OCEAN			OUTCROP			SUBAERIAL	VOLCANIC ROCK	BASALT							54.08	-165.92	5.85	21	462	22
2009	[13782] MANGAN M. T. (2009)	samp. 05NYEL21	ALEUTIAN ARC / ALASKA PENINSULA / COLD BAY / EMMONS LAKE VOLCANIC CENTER - LITTLE PAVLOF / PACIFIC OCEAN			OUTCROP			SUBAERIAL	VOLCANIC ROCK	ANDESITE, BASALTIC			HISTORICAL				55.3677	-161.874	5.87561	18.048	357.541	19.8106
2009	[13782] MANGAN M. T. (2009)	samp. 05NYEL21	ALEUTIAN ARC / ALASKA PENINSULA / COLD BAY / EMMONS LAKE VOLCANIC CENTER - PAVLOF / PACIFIC OCEAN			OUTCROP			SUBAERIAL	VOLCANIC ROCK	BASALT			HISTORICAL				55.3677	-161.874	5.87561	18.048	357.541	19.8106
2009	[14099] CHANG J. M. (2009)	samp. SG01-037	ALEUTIAN ARC / ALEUTIAN BACK ARC / PRIBILOF ISLANDS - ST. GEORGE / PACIFIC OCEAN			OUTCROP			SUBAERIAL	VOLCANIC ROCK	NOT GIVEN	1400000	2800000					56.6	-169.5	5.9	17.3077	450	26
2009	[14099] CHANG J. M. (2009)	samp. SG06-9	ALEUTIAN ARC / ALEUTIAN BACK ARC / PRIBILOF ISLANDS - ST. GEORGE / PACIFIC OCEAN			OUTCROP			SUBAERIAL	VOLCANIC ROCK	NOT GIVEN	1400000	2800000					56.6	-169.5	5.90352	19.8008	477.2	24.1
1992	[2216] SINGER B. S. (1992)	samp. J87-80	ALEUTIAN ARC / CENTRAL ALEUTIAN ARC / SEGUAM / SEGUAM / TURF POINT FORMATION / PACIFIC OCEAN			OUTCROP			SUBAERIAL	VOLCANIC ROCK	BASALT			PLEISTOCENE	MIDDLE			52.27	-172.58	5.91	49.3333	296	6
1999	[3855] MILLER T. P. (1999)	samp. 3	ALEUTIAN ARC / ALASKA PENINSULA / SOUTHWEST ALASKA PENINSULA / MOUNT DUTTON / PACIFIC OCEAN			OUTCROP			SUBAERIAL	VOLCANIC ROCK	ANDESITE			HOLOCENE				56.24	-159.19	5.92	31.5	378	12
1980	[2211] PERFIT M. R. (1980)	samp. 160	ALEUTIAN ARC / SECOND ALEUTIAN ARC / UNALASKA / PACIFIC OCEAN			OUTCROP			SUBAERIAL	PLUTONIC ROCK	GABBRO							53.67	166.67	5.92	19.8636	437	22
2009	[14099] CHANG J. M. (2009)	samp. SG01-014	ALEUTIAN ARC / ALEUTIAN BACK ARC / PRIBILOF ISLANDS - ST. GEORGE / PACIFIC OCEAN			OUTCROP			SUBAERIAL	VOLCANIC ROCK	NOT GIVEN	1400000	2800000					56.6	-169.5	5.93	17.7083	425	24
1971	[2667] GATES O. (1971)	samp. 50P293	ALEUTIAN ARC / WESTERN ALEUTIAN ARC / ATTU / PACIFIC OCEAN			OUTCROP			SUBAERIAL	VOLCANIC ROCK	NOT GIVEN							52.92	173.18	5.95	26.6667	800	30
2005	[8487] DREHER S. T. (2005)	samp. ACAF1A4	ALEUTIAN ARC / ALASKA PENINSULA / COLD BAY / ANIAKCHAK / PACIFIC OCEAN			OUTCROP			SUBAERIAL	VOLCANIC ROCK	ANDESITE	3400	3400					56.88	-158.17	5.95	11.7914	441	37.4
2009	[14099] CHANG J. M. (2009)	samp. SG05-51	ALEUTIAN ARC / ALEUTIAN BACK ARC / PRIBILOF ISLANDS - ST. GEORGE / PACIFIC OCEAN			OUTCROP			SUBAERIAL	VOLCANIC ROCK	NOT GIVEN	1400000	2800000					56.6	-169.5	5.95454	23.3265	685.8	29.4
1983	[2671] KAY S. M. (1983)	samp. FB73	ALEUTIAN ARC / CENTRAL ALEUTIAN ARC / ADAK / PACIFIC OCEAN			OUTCROP			SUBAERIAL	PLUTONIC ROCK	GABBRO							51.84	-176.58	5.98	38.1111	686	18
2009	[14099] CHANG J. M. (2009)	samp. SG01-015	ALEUTIAN ARC / ALEUTIAN BACK ARC / PRIBILOF ISLANDS - ST. GEORGE / PACIFIC OCEAN			OUTCROP			SUBAERIAL	VOLCANIC ROCK	NOT GIVEN	1400000	2800000					56.6	-169.5	6	18.1739	418	23
2004	[6974] WINER G. S. (2004)	samp. SP98-47	ALEUTIAN ARC / ALEUTIAN BACK ARC / PRIBILOF ISLANDS - ST. PAUL / PACIFIC OCEAN			OUTCROP			SUBAERIAL	VOLCANIC ROCK	BASALT							57.08	-170.08	6.01	32.6364	718	22	6.14956	26.4348
1992	[2216] SINGER B. S. (1992)	samp. J87-77	ALEUTIAN ARC / CENTRAL ALEUTIAN ARC / SEGUAM / SEGUAM / TURF POINT FORMATION / PACIFIC OCEAN			OUTCROP			SUBAERIAL	VOLCANIC ROCK	BASALT			PLEISTOCENE	MIDDLE			52.27	-172.58	6.02	64.2	321	5
1992	[2565] SINGER B. S. (1992)	samp. J87-79	ALEUTIAN ARC / CENTRAL ALEUTIAN ARC / SEGUAM / SEGUAM / TURF POINT FORMATION / PACIFIC OCEAN			OUTCROP			SUBAERIAL	VOLCANIC ROCK	BASALT							52.27	-172.58	6.02	33.1	331	10
1986	[2238] NYE C. J. (1986)	samp. ID12	ALEUTIAN ARC / SECOND ALEUTIAN ARC / UMNAK / OKMOK / PACIFIC OCEAN	1829	1829	OUTCROP			SUBAERIAL	VOLCANIC ROCK	THOLEIITE							53.37	-168.03	6.02	21.8182	480	22
2009	[14099] CHANG J. M. (2009)	samp. SG05-29	ALEUTIAN ARC / ALEUTIAN BACK ARC / PRIBILOF ISLANDS - ST. GEORGE / PACIFIC OCEAN			OUTCROP			SUBAERIAL	VOLCANIC ROCK	NOT GIVEN	1400000	2800000					56.6	-169.5	6.02485	17.8347	442.3	24.8
2004	[7197] JICHA B. R. (2004)	samp. SJ87-79	ALEUTIAN ARC / CENTRAL ALEUTIAN ARC / SEGUAM / SEGUAM / PACIFIC OCEAN			OUTCROP			SUBAERIAL	VOLCANIC ROCK	NOT GIVEN							52.2	-172.3	6.04	26.4348	304	11.5
2009	[14099] CHANG J. M. (2009)	samp. SG01-013	ALEUTIAN ARC / ALEUTIAN BACK ARC / PRIBILOF ISLANDS - ST. GEORGE / PACIFIC OCEAN			OUTCROP			SUBAERIAL	VOLCANIC ROCK	NOT GIVEN	1400000	2800000					56.6	-169.5	6.04	17.7205	426	24.04
2009	[14099] CHANG J. M. (2009)	samp. SG05-45	ALEUTIAN ARC / ALEUTIAN BACK ARC / PRIBILOF ISLANDS - ST. GEORGE / PACIFIC OCEAN			OUTCROP			SUBAERIAL	VOLCANIC ROCK	NOT GIVEN	1400000	2800000					56.6	-169.5	6.04655	23.8696	658.8	27.6
2009	[14099] CHANG J. M. (2009)	samp. SG05-38	ALEUTIAN ARC / ALEUTIAN BACK ARC / PRIBILOF ISLANDS - ST. GEORGE / PACIFIC OCEAN			OUTCROP			SUBAERIAL	VOLCANIC ROCK	NOT GIVEN	1400000	2800000					56.6	-169.5	6.05581	18.2655	412.8	22.6
1990	[2223] NYE C. J. (1990)	samp. PCP-A01	ALEUTIAN ARC / ALASKA PENINSULA / SPURR VOLCANIC COMPLEX / PROTO-CRATER PEAK / PACIFIC OCEAN			OUTCROP			SUBAERIAL	VOLCANIC ROCK	ANDESITE	6000						61.299	-152.251	6.06	41.8841	578	13.8
1990	[2223] NYE C. J. (1990)	samp. AMS-A04	ALEUTIAN ARC / ALASKA PENINSULA / SPURR VOLCANIC COMPLEX / ANCESTRAL MOUNT SPURR / PACIFIC OCEAN			OUTCROP			SUBAERIAL	VOLCANIC ROCK	ANDESITE			PLEISTOCENE	UPPER			61.299	-152.251	6.07	38.9143	681	17.5
2009	[14099] CHANG J. M. (2009)	samp. SG05-39	ALEUTIAN ARC / ALEUTIAN BACK ARC / PRIBILOF ISLANDS - ST. GEORGE / PACIFIC OCEAN			OUTCROP			SUBAERIAL	VOLCANIC ROCK	NOT GIVEN	1400000	2800000					56.6	-169.5	6.07657	18.0087	416	23.1
1992	[2218] MILLER D. M. (1992)	samp. QDF1	ALEUTIAN ARC / SECOND ALEUTIAN ARC / UMNAK / OKMOK / PACIFIC OCEAN			OUTCROP			SUBAERIAL	VOLCANIC ROCK	BASALT	8250	8250					53.5	-168.17	6.08	19.15	383	20
1980	[2211] PERFIT M. R. (1980)	samp. 169H	ALEUTIAN ARC / SECOND ALEUTIAN ARC / UNALASKA / PACIFIC OCEAN			OUTCROP			SUBAERIAL	PLUTONIC ROCK	GABBRO							53.67	166.67	6.1	22.8	456	20
2004	[7197] JICHA B. R. (2004)	samp. KG 4	ALEUTIAN ARC / CENTRAL ALEUTIAN ARC / KANAGA / ROUNDHEAD / PACIFIC OCEAN			OUTCROP			SUBAERIAL	VOLCANIC ROCK	BASALT							51.87	-177.07	6.11	37.5758	620	16.5
1992	[2216] SINGER B. S. (1992)	samp. B87-58	ALEUTIAN ARC / CENTRAL ALEUTIAN ARC / SEGUAM / SEGUAM / TURF POINT FORMATION / PACIFIC OCEAN			OUTCROP			SUBAERIAL	VOLCANIC ROCK	BASALT			PLEISTOCENE	MIDDLE			52.25	-172.25	6.13	53	318	6
1983	[2671] KAY S. M. (1983)	samp. FB64	ALEUTIAN ARC / CENTRAL ALEUTIAN ARC / ADAK / PACIFIC OCEAN			OUTCROP			SUBAERIAL	PLUTONIC ROCK	GABBRO							51.84	-176.58	6.13	36.0625	577	16
1992	[2565] SINGER B. S. (1992)	samp. B87-60	ALEUTIAN ARC / CENTRAL ALEUTIAN ARC / SEGUAM / SEGUAM / TURF POINT FORMATION / PACIFIC OCEAN			OUTCROP			SUBAERIAL	VOLCANIC ROCK	BASALT							52.27	-172.58	6.14	54	324	6
2009	[14099] CHANG J. M. (2009)	samp. SG01-035	ALEUTIAN ARC / ALEUTIAN BACK ARC / PRIBILOF ISLANDS - ST. GEORGE / PACIFIC OCEAN			OUTCROP			SUBAERIAL	VOLCANIC ROCK	NOT GIVEN	1400000	2800000					56.6	-169.5	6.14	17.375	417	24
2009	[14099] CHANG J. M. (2009)	samp. SG01-001	ALEUTIAN ARC / ALEUTIAN BACK ARC / PRIBILOF ISLANDS - ST. GEORGE / PACIFIC OCEAN			OUTCROP			SUBAERIAL	VOLCANIC ROCK	NOT GIVEN	1400000	2800000					56.6	-169.5	6.14	17.16	429	25
2009	[14099] CHANG J. M. (2009)	samp. SG06-6	ALEUTIAN ARC / ALEUTIAN BACK ARC / PRIBILOF ISLANDS - ST. GEORGE / PACIFIC OCEAN			OUTCROP			SUBAERIAL	VOLCANIC ROCK	NOT GIVEN	1400000	2800000					56.6	-169.5	6.14956	18.1176	462	25.5
2009	[14099] CHANG J. M. (2009)	samp. SG01-019	ALEUTIAN ARC / ALEUTIAN BACK ARC / PRIBILOF ISLANDS - ST. GEORGE / PACIFIC OCEAN			OUTCROP			SUBAERIAL	VOLCANIC ROCK	NOT GIVEN	1400000	2800000					56.6	-169.5	6.15	19.5455	430	22
2009	[14099] CHANG J. M. (2009)	samp. SG06-11	ALEUTIAN ARC / ALEUTIAN BACK ARC / PRIBILOF ISLANDS - ST. GEORGE / PACIFIC OCEAN			OUTCROP			SUBAERIAL	VOLCANIC ROCK	NOT GIVEN	1400000	2800000					56.6	-169.5	6.16328	18.7958	451.1	24
2009	[14099] CHANG J. M. (2009)	samp. SG06-10	ALEUTIAN ARC / ALEUTIAN BACK ARC / PRIBILOF ISLANDS - ST. GEORGE / PACIFIC OCEAN			OUTCROP			SUBAERIAL	VOLCANIC ROCK	NOT GIVEN	1400000	2800000					56.6	-169.5	6.18404	19.3376	452.5	23.4
1990	[2223] NYE C. J. (1990)	samp. PCP-A02	ALEUTIAN ARC / ALASKA PENINSULA / SPURR VOLCANIC COMPLEX / PROTO-CRATER PEAK / PACIFIC OCEAN			OUTCROP			SUBAERIAL	VOLCANIC ROCK	ANDESITE	6000						61.299	-152.251	6.19	39.5035	557	14.1
2009	[14099] CHANG J. M. (2009)	samp. SG01-018	ALEUTIAN ARC / ALEUTIAN BACK ARC / PRIBILOF ISLANDS - ST. GEORGE / PACIFIC OCEAN			OUTCROP			SUBAERIAL	VOLCANIC ROCK	NOT GIVEN	1400000	2800000					56.6	-169.5	6.19	17.48	437	25
2009	[14099] CHANG J. M. (2009)	samp. SG01-012	ALEUTIAN ARC / ALEUTIAN BACK ARC / PRIBILOF ISLANDS - ST. GEORGE / PACIFIC OCEAN			OUTCROP			SUBAERIAL	VOLCANIC ROCK	NOT GIVEN	1400000	2800000					56.6	-169.5	6.2	17.4583	419	24
2009	[14099] CHANG J. M. (2009)	samp. SG01-028	ALEUTIAN ARC / ALEUTIAN BACK ARC / PRIBILOF ISLANDS - ST. GEORGE / PACIFIC OCEAN			OUTCROP			SUBAERIAL	VOLCANIC ROCK	NOT GIVEN	1400000	2800000					56.6	-169.5	6.2	16.6	415	25
2009	[14099] CHANG J. M. (2009)	samp. SG06-19	ALEUTIAN ARC / ALEUTIAN BACK ARC / PRIBILOF ISLANDS - ST. GEORGE / PACIFIC OCEAN			OUTCROP			SUBAERIAL	VOLCANIC ROCK	NOT GIVEN	1400000	2800000					56.6	-169.5	6.20794	45.1066	1100.6	24.4
2002	[5183] MYERS J. D. (2002)	samp. AT-112	ALEUTIAN ARC / CENTRAL ALEUTIAN ARC / ATKA / ATKA / PACIFIC OCEAN			OUTCROP			SUBAERIAL	VOLCANIC ROCK	BASALT							52.08	-174.67	6.21	34.6914	562	16.2
2009	[14099] CHANG J. M. (2009)	samp. SG01-002	ALEUTIAN ARC / ALEUTIAN BACK ARC / PRIBILOF ISLANDS - ST. GEORGE / PACIFIC OCEAN			OUTCROP			SUBAERIAL	VOLCANIC ROCK	NOT GIVEN	1400000	2800000					56.6	-169.5	6.23	16.84	421	25
2009	[14099] CHANG J. M. (2009)	samp. SG06-17	ALEUTIAN ARC / ALEUTIAN BACK ARC / PRIBILOF ISLANDS - ST. GEORGE / PACIFIC OCEAN			OUTCROP			SUBAERIAL	VOLCANIC ROCK	NOT GIVEN	1400000	2800000					56.6	-169.5	6.27091	23.8912	680.9	28.5
2009	[14099] CHANG J. M. (2009)	samp. SG06-12	ALEUTIAN ARC / ALEUTIAN BACK ARC / PRIBILOF ISLANDS - ST. GEORGE / PACIFIC OCEAN			OUTCROP			SUBAERIAL	VOLCANIC ROCK	NOT GIVEN	1400000	2800000					56.6	-169.5	6.29735	44.3808	1060.7	23.9
2009	[14099] CHANG J. M. (2009)	samp. SG06-5	ALEUTIAN ARC / ALEUTIAN BACK ARC / PRIBILOF ISLANDS - ST. GEORGE / PACIFIC OCEAN			OUTCROP			SUBAERIAL	VOLCANIC ROCK	NOT GIVEN	1400000	2800000					56.6	-169.5	6.31866	18.0324	445.4	24.7
1992	[2565] SINGER B. S. (1992)	samp. J87-76	ALEUTIAN ARC / CENTRAL ALEUTIAN ARC / SEGUAM / SEGUAM / TURF POINT FORMATION / PACIFIC OCEAN			OUTCROP			SUBAERIAL	VOLCANIC ROCK	BASALT							52.27	-172.58	6.32	50.3333	302	6
1980	[2211] PERFIT M. R. (1980)	samp. 66B	ALEUTIAN ARC / SECOND ALEUTIAN ARC / UNALASKA / PACIFIC OCEAN			OUTCROP			SUBAERIAL	PLUTONIC ROCK	GABBRO							53.67	166.67	6.39	67.7778	610	9
2004	[6974] WINER G. S. (2004)	samp. SP98-57	ALEUTIAN ARC / ALEUTIAN BACK ARC / PRIBILOF ISLANDS - ST. PAUL / PACIFIC OCEAN			OUTCROP			SUBAERIAL	VOLCANIC ROCK	BASALT							57.08	-170.08	6.4	28.7391	661	23
1983	[2671] KAY S. M. (1983)	samp. FB65	ALEUTIAN ARC / CENTRAL ALEUTIAN ARC / ADAK / PACIFIC OCEAN			OUTCROP			SUBAERIAL	PLUTONIC ROCK	GABBRO							51.84	-176.58	6.41	45.8333	550	12
2009	[14099] CHANG J. M. (2009)	samp. SP98-23	ALEUTIAN ARC / ALEUTIAN BACK ARC / PRIBILOF ISLANDS - ST. PAUL / PACIFIC OCEAN			OUTCROP			SUBAERIAL	VOLCANIC ROCK	NOT GIVEN	3000	540000					57.2	-170.4	6.46	39.5833	950	24
2006	[9411] JICHA B. R. (2006)	samp. SEG 03 74	ALEUTIAN ARC / CENTRAL ALEUTIAN ARC / SEGUAM / SEGUAM / PACIFIC OCEAN			OUTCROP			SUBAERIAL	VOLCANIC ROCK	BASALT							52.3042	-172.375	6.48	28.6364	315	11
1990	[2223] NYE C. J. (1990)	samp. PCP-A03	ALEUTIAN ARC / ALASKA PENINSULA / SPURR VOLCANIC COMPLEX / PROTO-CRATER PEAK / PACIFIC OCEAN			OUTCROP			SUBAERIAL	VOLCANIC ROCK	ANDESITE	6000						61.299	-152.251	6.5	43.3333	585	13.5
2009	[13782] MANGAN M. T. (2009)	samp. 05S15N12	ALEUTIAN ARC / ALASKA PENINSULA / COLD BAY / EMMONS LAKE VOLCANIC CENTER / PACIFIC OCEAN			OUTCROP			SUBAERIAL	PLUTONIC ROCK	NOT GIVEN							55.3626	-162.115	6.50653	32.0827	497.926	15.5201	6.705	28.2955
2004	[6992] HILDRETH W. (2004)	samp. 2603A	ALEUTIAN ARC / ALASKA PENINSULA / UPPER ALASKA PENINSULA / KATMAI GROUP / PACIFIC OCEAN			OUTCROP			SUBAERIAL	VOLCANIC ROCK	NOT GIVEN							58.64	-154.47	6.53	0.0193694	8.6	444
1992	[2565] SINGER B. S. (1992)	samp. J87-63	ALEUTIAN ARC / CENTRAL ALEUTIAN ARC / SEGUAM / SEGUAM / TURF POINT FORMATION / PACIFIC OCEAN			OUTCROP			SUBAERIAL	VOLCANIC ROCK	BASALT							52.27	-172.58	6.55	42.5714	298	7
1990	[2223] NYE C. J. (1990)	samp. CP-07	ALEUTIAN ARC / ALASKA PENINSULA / SPURR VOLCANIC COMPLEX / CRATER PEAK / PACIFIC OCEAN			OUTCROP			SUBAERIAL	VOLCANIC ROCK	ANDESITE							61.299	-152.251	6.57	44.4366	631	14.2
1990	[2223] NYE C. J. (1990)	samp. CP-05	ALEUTIAN ARC / ALASKA PENINSULA / SPURR VOLCANIC COMPLEX / CRATER PEAK / PACIFIC OCEAN			OUTCROP			SUBAERIAL	VOLCANIC ROCK	ANDESITE							61.299	-152.251	6.6	37.4359	584	15.6
1992	[2216] SINGER B. S. (1992)	samp. B87-32	ALEUTIAN ARC / CENTRAL ALEUTIAN ARC / SEGUAM / SEGUAM / TURF POINT FORMATION / PACIFIC OCEAN			OUTCROP			SUBAERIAL	VOLCANIC ROCK	BASALT			PLEISTOCENE	MIDDLE			52.25	-172.25	6.63	26.1789	322	12.3
2009	[14099] CHANG J. M. (2009)	samp. SG05-40	ALEUTIAN ARC / ALEUTIAN BACK ARC / PRIBILOF ISLANDS - ST. GEORGE / PACIFIC OCEAN			OUTCROP			SUBAERIAL	VOLCANIC ROCK	NOT GIVEN	1400000	2800000					56.6	-169.5	6.63643	18.6667	420	22.5
2004	[6992] HILDRETH W. (2004)	samp. 2509	ALEUTIAN ARC / ALASKA PENINSULA / UPPER ALASKA PENINSULA / KATMAI GROUP / PACIFIC OCEAN			OUTCROP			SUBAERIAL	VOLCANIC ROCK	BASALT							58.5	-154.68	6.65	0.0179262	10.2	569
1990	[2223] NYE C. J. (1990)	samp. CP-06	ALEUTIAN ARC / ALASKA PENINSULA / SPURR VOLCANIC COMPLEX / CRATER PEAK / PACIFIC OCEAN			OUTCROP			SUBAERIAL	VOLCANIC ROCK	ANDESITE							61.299	-152.251	6.66	45.7778	618	13.5
1990	[2223] NYE C. J. (1990)	samp. CP-04	ALEUTIAN ARC / ALASKA PENINSULA / SPURR VOLCANIC COMPLEX / CRATER PEAK / PACIFIC OCEAN			OUTCROP			SUBAERIAL	VOLCANIC ROCK	ANDESITE							61.299	-152.251	6.69	36.7105	558	15.2
2009	[14099] CHANG J. M. (2009)	samp. SP98-49	ALEUTIAN ARC / ALEUTIAN BACK ARC / PRIBILOF ISLANDS - ST. PAUL / PACIFIC OCEAN			OUTCROP			SUBAERIAL	VOLCANIC ROCK	NOT GIVEN	3000	540000					57.2	-170.4	6.72	29.5909	651	22
1990	[2672] KAY S. M. (1990)	samp. HB10	ALEUTIAN ARC / CENTRAL ALEUTIAN ARC / ADAK / PACIFIC OCEAN			OUTCROP			SUBAERIAL	PLUTONIC ROCK	GABBRO							51.92	-176.75	6.76	35.0476	736	21
2005	[8487] DREHER S. T. (2005)	samp. 99AC35	ALEUTIAN ARC / ALASKA PENINSULA / COLD BAY / ANIAKCHAK / PACIFIC OCEAN			OUTCROP			SUBAERIAL	VOLCANIC ROCK	ANDESITE	3400	3400					56.88	-158.17	6.78	13.6522	471	34.5
2004	[6992] HILDRETH W. (2004)	samp. 2503	ALEUTIAN ARC / ALASKA PENINSULA / UPPER ALASKA PENINSULA / KATMAI GROUP / PACIFIC OCEAN			OUTCROP			SUBAERIAL	VOLCANIC ROCK	BASALT							58.04	-156.14	6.79	0.0192308	10	520
1992	[2216] SINGER B. S. (1992)	samp. J87-64	ALEUTIAN ARC / CENTRAL ALEUTIAN ARC / SEGUAM / SEGUAM / TURF POINT FORMATION / PACIFIC OCEAN			OUTCROP			SUBAERIAL	VOLCANIC ROCK	BASALT			PLEISTOCENE	MIDDLE			52.27	-172.58	6.8	0.0225676	6.68	296
2004	[6974] WINER G. S. (2004)	samp. SP98-58	ALEUTIAN ARC / ALEUTIAN BACK ARC / PRIBILOF ISLANDS - ST. PAUL / PACIFIC OCEAN			OUTCROP			SUBAERIAL	VOLCANIC ROCK	BASALT							57.08	-170.08	6.8	27	648	24
2009	[14099] CHANG J. M. (2009)	samp. SG06-13	ALEUTIAN ARC / ALEUTIAN BACK ARC / PRIBILOF ISLANDS - ST. GEORGE / PACIFIC OCEAN			OUTCROP			SUBAERIAL	VOLCANIC ROCK	NOT GIVEN	1400000	2800000					56.6	-169.5	6.80361	24.4609	594.4	24.3
1992	[2216] SINGER B. S. (1992)	samp. B87-37	ALEUTIAN ARC / CENTRAL ALEUTIAN ARC / SEGUAM / SEGUAM / TURF POINT FORMATION / PACIFIC OCEAN			OUTCROP			SUBAERIAL	VOLCANIC ROCK	BASALT			PLEISTOCENE	MIDDLE			52.25	-172.25	6.85	66.8	334	5
2009	[14099] CHANG J. M. (2009)	samp. SP98-18	ALEUTIAN ARC / ALEUTIAN BACK ARC / PRIBILOF ISLANDS - ST. PAUL / PACIFIC OCEAN			OUTCROP			SUBAERIAL	VOLCANIC ROCK	NOT GIVEN	3000	540000					57.2	-170.4	6.91	38.913	895	23
2004	[6992] HILDRETH W. (2004)	samp. 2671C	ALEUTIAN ARC / ALASKA PENINSULA / UPPER ALASKA PENINSULA / KATMAI GROUP / PACIFIC OCEAN			OUTCROP			SUBAERIAL	VOLCANIC ROCK	NOT GIVEN							58.64	-154.47	6.93	25	400	16
2004	[7197] JICHA B. R. (2004)	samp. KG 3	ALEUTIAN ARC / CENTRAL ALEUTIAN ARC / KANAGA / ROUNDHEAD / PACIFIC OCEAN			OUTCROP			SUBAERIAL	VOLCANIC ROCK	BASALT							51.87	-177.07	7.01	34.7904	581	16.7	7.27	27.913
2006	[9411] JICHA B. R. (2006)	samp. SEG 03 29	ALEUTIAN ARC / CENTRAL ALEUTIAN ARC / SEGUAM / SEGUAM / PACIFIC OCEAN			OUTCROP			SUBAERIAL	VOLCANIC ROCK	BASALT							52.32	-172.51	7.04	27.8182	306	11
2003	[6565] GEORGE R. M. M. (2003)	samp. 96PN08	ALEUTIAN ARC / SECOND ALEUTIAN ARC / UNALASKA / MAKUSHIN / PACIFIC OCEAN			OUTCROP			SUBAERIAL	VOLCANIC ROCK	NOT GIVEN			HISTORICAL				53.67	-166.67	7.06	34.3931	595	17.3
2004	[7197] JICHA B. R. (2004)	samp. SJ88-6	ALEUTIAN ARC / CENTRAL ALEUTIAN ARC / SEGUAM / SEGUAM / PACIFIC OCEAN			OUTCROP			SUBAERIAL	VOLCANIC ROCK	NOT GIVEN							52.2	-172.3	7.07	21.25	289	13.6
1986	[2238] NYE C. J. (1986)	samp. OK2	ALEUTIAN ARC / SECOND ALEUTIAN ARC / UMNAK / OKMOK / PACIFIC OCEAN	1829	1829	OUTCROP			SUBAERIAL	VOLCANIC ROCK	THOLEIITE							53.37	-168.03	7.1	30	480	16
2004	[6992] HILDRETH W. (2004)	samp. 2515	ALEUTIAN ARC / ALASKA PENINSULA / UPPER ALASKA PENINSULA / KATMAI GROUP / PACIFIC OCEAN			OUTCROP			SUBAERIAL	VOLCANIC ROCK	BASALT							58.41	-155.26	7.1	0.998254	343	343.6
1992	[2216] SINGER B. S. (1992)	samp. B87-29	ALEUTIAN ARC / CENTRAL ALEUTIAN ARC / SEGUAM / SEGUAM / TURF POINT FORMATION / PACIFIC OCEAN			OUTCROP			SUBAERIAL	VOLCANIC ROCK	BASALT			PLEISTOCENE	MIDDLE			52.25	-172.25	7.14	25.6923	334	13
1999	[7673] FEELEY T. C. (1999)	samp. SWPT1	ALEUTIAN ARC / ALEUTIAN BACK ARC / PRIBILOF ISLANDS - ST. PAUL / PACIFIC OCEAN			OUTCROP			SUBAERIAL	VOLCANIC ROCK	BASALT			QUATERNARY				57.15	-170.4	7.2	32.2381	677	21
1990	[2223] NYE C. J. (1990)	samp. AMS-B07	ALEUTIAN ARC / ALASKA PENINSULA / SPURR VOLCANIC COMPLEX / ANCESTRAL MOUNT SPURR / PACIFIC OCEAN			OUTCROP			SUBAERIAL	VOLCANIC ROCK	ANDESITE			PLEISTOCENE	UPPER			61.299	-152.251	7.26	25.847	473	18.3
1999	[7673] FEELEY T. C. (1999)	samp. SWPT3	ALEUTIAN ARC / ALEUTIAN BACK ARC / PRIBILOF ISLANDS - ST. PAUL / PACIFIC OCEAN			OUTCROP			SUBAERIAL	VOLCANIC ROCK	BASALT			QUATERNARY				57.15	-170.4	7.27	30.7273	676	22
2004	[7197] JICHA B. R. (2004)	samp. SB87-22	ALEUTIAN ARC / CENTRAL ALEUTIAN ARC / SEGUAM / SEGUAM / PACIFIC OCEAN			OUTCROP			SUBAERIAL	VOLCANIC ROCK	NOT GIVEN							52.2	-172.3	7.27	22.8261	315	13.8
2004	[6974] WINER G. S. (2004)	samp. SP98-78	ALEUTIAN ARC / ALEUTIAN BACK ARC / PRIBILOF ISLANDS - ST. PAUL / PACIFIC OCEAN			OUTCROP			SUBAERIAL	VOLCANIC ROCK	BASALT							57.08	-170.08	7.36	40.4783	931	23
1999	[7673] FEELEY T. C. (1999)	samp. SWPT2	ALEUTIAN ARC / ALEUTIAN BACK ARC / PRIBILOF ISLANDS - ST. PAUL / PACIFIC OCEAN			OUTCROP			SUBAERIAL	VOLCANIC ROCK	BASALT			QUATERNARY				57.15	-170.4	7.4	32.0476	673	21
1999	[7673] FEELEY T. C. (1999)	samp. FXH1	ALEUTIAN ARC / ALEUTIAN BACK ARC / PRIBILOF ISLANDS - ST. PAUL / PACIFIC OCEAN			OUTCROP			SUBAERIAL	VOLCANIC ROCK	BASALT			QUATERNARY				57.17	-170.39	7.4	32.2381	677	21
2004	[6992] HILDRETH W. (2004)	samp. 2594	ALEUTIAN ARC / ALASKA PENINSULA / UPPER ALASKA PENINSULA / KATMAI GROUP / PACIFIC OCEAN			OUTCROP			SUBAERIAL	VOLCANIC ROCK	BASALT							58.58	-154.53	7.41	0.0141544	7.7	544
2009	[14099] CHANG J. M. (2009)	samp. SP98-56	ALEUTIAN ARC / ALEUTIAN BACK ARC / PRIBILOF ISLANDS - ST. PAUL / PACIFIC OCEAN			OUTCROP			SUBAERIAL	VOLCANIC ROCK	NOT GIVEN	3000	540000					57.2	-170.4	7.42	27.913	642	23
1977	[2214] KAY R. W. (1977)	samp. UM10	ALEUTIAN ARC / SECOND ALEUTIAN ARC / UMNAK / OKMOK / PACIFIC OCEAN			OUTCROP			SUBAERIAL	VOLCANIC ROCK	THOLEIITE							53.42	-167.85	7.45	55.7	557	10
2009	[14099] CHANG J. M. (2009)	samp. 23MW1-2	ALEUTIAN ARC / ALEUTIAN BACK ARC / PRIBILOF ISLANDS - ST. GEORGE / PACIFIC OCEAN			OUTCROP			SUBAERIAL	VOLCANIC ROCK	BASANITE	1400000	2800000					56.6017	-169.541	7.45	16.4815	445	27
2009	[14099] CHANG J. M. (2009)	samp. SG06-15	ALEUTIAN ARC / ALEUTIAN BACK ARC / PRIBILOF ISLANDS - ST. GEORGE / PACIFIC OCEAN			OUTCROP			SUBAERIAL	VOLCANIC ROCK	NOT GIVEN	1400000	2800000					56.6	-169.5	7.47112	22.405	542.2	24.2
2009	[14099] CHANG J. M. (2009)	samp. 24MW1-2	ALEUTIAN ARC / ALEUTIAN BACK ARC / PRIBILOF ISLANDS - ST. GEORGE / PACIFIC OCEAN			OUTCROP			SUBAERIAL	VOLCANIC ROCK	NOT GIVEN	1400000	2800000					56.6028	-169.542	7.52	17.04	426	25	8.14	20.087
2004	[6974] WINER G. S. (2004)	samp. SP98-04	ALEUTIAN ARC / ALEUTIAN BACK ARC / PRIBILOF ISLANDS - ST. PAUL / PACIFIC OCEAN			OUTCROP			SUBAERIAL	VOLCANIC ROCK	BASALT							57.08	-170.08	7.54	22.2917	535	24
1992	[2565] SINGER B. S. (1992)	samp. B87-30	ALEUTIAN ARC / CENTRAL ALEUTIAN ARC / SEGUAM / SEGUAM / TURF POINT FORMATION / PACIFIC OCEAN			OUTCROP			SUBAERIAL	VOLCANIC ROCK	BASALT							52.29	-172.31	7.55	30.7273	338	11
2004	[6974] WINER G. S. (2004)	samp. SP98-46	ALEUTIAN ARC / ALEUTIAN BACK ARC / PRIBILOF ISLANDS - ST. PAUL / PACIFIC OCEAN			OUTCROP			SUBAERIAL	VOLCANIC ROCK	BASALT							57.08	-170.08	7.56	28.8636	635	22
2009	[14099] CHANG J. M. (2009)	samp. 24MW1-3	ALEUTIAN ARC / ALEUTIAN BACK ARC / PRIBILOF ISLANDS - ST. GEORGE / PACIFIC OCEAN			OUTCROP			SUBAERIAL	VOLCANIC ROCK	NOT GIVEN	1400000	2800000					56.6028	-169.542	7.56	16.3462	425	26
1992	[2218] MILLER D. M. (1992)	samp. LUM37	ALEUTIAN ARC / SECOND ALEUTIAN ARC / UMNAK / RECHESHNOI / PACIFIC OCEAN			OUTCROP			SUBAERIAL	VOLCANIC ROCK	ANDESITE, HYPERSTHENE							53.33	-168.33	7.67	26.5	477	18
2009	[14099] CHANG J. M. (2009)	samp. 23MW3-3	ALEUTIAN ARC / ALEUTIAN BACK ARC / PRIBILOF ISLANDS - ST. GEORGE / PACIFIC OCEAN			OUTCROP			SUBAERIAL	VOLCANIC ROCK	NOT GIVEN	1400000	2800000					56.6	-169.5	7.73	17.24	431	25
1992	[2565] SINGER B. S. (1992)	samp. B87-36	ALEUTIAN ARC / CENTRAL ALEUTIAN ARC / SEGUAM / SEGUAM / TURF POINT FORMATION / PACIFIC OCEAN			OUTCROP			SUBAERIAL	VOLCANIC ROCK	BASALT							52.29	-172.31	7.78	40.3333	363	9
2004	[6992] HILDRETH W. (2004)	samp. 1000	ALEUTIAN ARC / ALASKA PENINSULA / UPPER ALASKA PENINSULA / KATMAI GROUP / PACIFIC OCEAN			OUTCROP			SUBAERIAL	VOLCANIC ROCK	BASALT							58.59	-154.56	7.79	0.0265455	14.6	550
2009	[14099] CHANG J. M. (2009)	samp. SG05-54	ALEUTIAN ARC / ALEUTIAN BACK ARC / PRIBILOF ISLANDS - ST. GEORGE / PACIFIC OCEAN			OUTCROP			SUBAERIAL	VOLCANIC ROCK	NOT GIVEN	1400000	2800000					56.6	-169.5	7.95724	17	435.2	25.6
2009	[14099] CHANG J. M. (2009)	samp. MW1-3	ALEUTIAN ARC / ALEUTIAN BACK ARC / PRIBILOF ISLANDS - ST. GEORGE / PACIFIC OCEAN			OUTCROP			SUBAERIAL	VOLCANIC ROCK	NOT GIVEN	1400000	2800000					56.6	-169.5	7.99	16.3846	426	26
1992	[2565] SINGER B. S. (1992)	samp. J87-36	ALEUTIAN ARC / CENTRAL ALEUTIAN ARC / SEGUAM / SEGUAM / TURF POINT FORMATION / PACIFIC OCEAN			OUTCROP			SUBAERIAL	VOLCANIC ROCK	BASALT							52.29	-172.31	8.01	39.375	315	8
2009	[14099] CHANG J. M. (2009)	samp. SG05-25	ALEUTIAN ARC / ALEUTIAN BACK ARC / PRIBILOF ISLANDS - ST. GEORGE / PACIFIC OCEAN			OUTCROP			SUBAERIAL	VOLCANIC ROCK	NOT GIVEN	1400000	2800000					56.6	-169.5	8.01983	20.2415	536.4	26.5
1986	[2238] NYE C. J. (1986)	samp. ID18	ALEUTIAN ARC / SECOND ALEUTIAN ARC / UMNAK / OKMOK / PACIFIC OCEAN	1829	1829	OUTCROP			SUBAERIAL	VOLCANIC ROCK	THOLEIITE							53.37	-168.03	8.05	25.8125	413	16
2004	[6974] WINER G. S. (2004)	samp. SP98-75	ALEUTIAN ARC / ALEUTIAN BACK ARC / PRIBILOF ISLANDS - ST. PAUL / PACIFIC OCEAN			OUTCROP			SUBAERIAL	VOLCANIC ROCK	BASALT							57.08	-170.08	8.05	34	714	21
1992	[2218] MILLER D. M. (1992)	samp. LUM34	ALEUTIAN ARC / SECOND ALEUTIAN ARC / UMNAK / RECHESHNOI / PACIFIC OCEAN			OUTCROP			SUBAERIAL	VOLCANIC ROCK	ANDESITE, HYPERSTHENE							53.33	-168.33	8.14	22.1667	399	18
2009	[14099] CHANG J. M. (2009)	samp. 2MW1-1	ALEUTIAN ARC / ALEUTIAN BACK ARC / PRIBILOF ISLANDS - ST. GEORGE / PACIFIC OCEAN			OUTCROP			SUBAERIAL	VOLCANIC ROCK	NOT GIVEN	1400000	2800000					56.6037	-169.546	8.14	16.2308	422	26
1990	[2672] KAY S. M. (1990)	samp. HB55	ALEUTIAN ARC / CENTRAL ALEUTIAN ARC / ADAK / PACIFIC OCEAN			OUTCROP			SUBAERIAL	PLUTONIC ROCK	GABBRO							51.92	-176.75	8.16	28.7273	632	22
2009	[14099] CHANG J. M. (2009)	samp. SG05-17	ALEUTIAN ARC / ALEUTIAN BACK ARC / PRIBILOF ISLANDS - ST. GEORGE / PACIFIC OCEAN			OUTCROP			SUBAERIAL	VOLCANIC ROCK	BASANITE	1400000	2800000					56.6	-169.5	8.19734	30.0804	1010.7	33.6
1980	[2211] PERFIT M. R. (1980)	samp. 189H	ALEUTIAN ARC / SECOND ALEUTIAN ARC / UNALASKA / PACIFIC OCEAN			OUTCROP			SUBAERIAL	PLUTONIC ROCK	GABBRO							53.67	166.67	8.23	128	640	5
2009	[14099] CHANG J. M. (2009)	samp. SP98-31	ALEUTIAN ARC / ALEUTIAN BACK ARC / PRIBILOF ISLANDS - ST. PAUL / PACIFIC OCEAN			OUTCROP			SUBAERIAL	VOLCANIC ROCK	NOT GIVEN	3000	540000					57.2	-170.4	8.23	33.1905	697	21
2009	[14099] CHANG J. M. (2009)	samp. SG05-13	ALEUTIAN ARC / ALEUTIAN BACK ARC / PRIBILOF ISLANDS - ST. GEORGE / PACIFIC OCEAN			OUTCROP			SUBAERIAL	VOLCANIC ROCK	NOT GIVEN	1400000	2800000					56.6	-169.5	8.25424	23.7191	557.4	23.5
2009	[14099] CHANG J. M. (2009)	samp. SG01-010	ALEUTIAN ARC / ALEUTIAN BACK ARC / PRIBILOF ISLANDS - ST. GEORGE / PACIFIC OCEAN			OUTCROP			SUBAERIAL	VOLCANIC ROCK	NOT GIVEN	1400000	2800000					56.6	-169.5	8.32	18.125	435	24
2009	[14099] CHANG J. M. (2009)	samp. SG01-027	ALEUTIAN ARC / ALEUTIAN BACK ARC / PRIBILOF ISLANDS - ST. GEORGE / PACIFIC OCEAN			OUTCROP			SUBAERIAL	VOLCANIC ROCK	NOT GIVEN	1400000	2800000					56.6	-169.5	8.35	19.7391	454	23
2009	[14099] CHANG J. M. (2009)	samp. SG01-024	ALEUTIAN ARC / ALEUTIAN BACK ARC / PRIBILOF ISLANDS - ST. GEORGE / PACIFIC OCEAN			OUTCROP			SUBAERIAL	VOLCANIC ROCK	NOT GIVEN	1400000	2800000					56.6	-169.5	8.4	20.087	462	23
2005	[8487] DREHER S. T. (2005)	samp. NA94-7	ALEUTIAN ARC / ALASKA PENINSULA / COLD BAY / ANIAKCHAK / PACIFIC OCEAN			OUTCROP			SUBAERIAL	VOLCANIC ROCK	BASALT	3400	3400					56.88	-158.17	8.4	12.9836	396	30.5
2009	[14099] CHANG J. M. (2009)	samp. SG01-038	ALEUTIAN ARC / ALEUTIAN BACK ARC / PRIBILOF ISLANDS - ST. GEORGE / PACIFIC OCEAN			OUTCROP			SUBAERIAL	VOLCANIC ROCK	NOT GIVEN	1400000	2800000					56.6	-169.5	8.44	16	432	27
2009	[14099] CHANG J. M. (2009)	samp. SG05-50	ALEUTIAN ARC / ALEUTIAN BACK ARC / PRIBILOF ISLANDS - ST. GEORGE / PACIFIC OCEAN			OUTCROP			SUBAERIAL	VOLCANIC ROCK	NOT GIVEN	1400000	2800000					56.6	-169.5	8.44947	16.9724	431.1	25.4
2009	[14099] CHANG J. M. (2009)	samp. SG05-65	ALEUTIAN ARC / ALEUTIAN BACK ARC / PRIBILOF ISLANDS - ST. GEORGE / PACIFIC OCEAN			OUTCROP			SUBAERIAL	VOLCANIC ROCK	NOT GIVEN	1400000	2800000					56.6	-169.5	8.45247	16.8704	364.4	21.6
2003	[6565] GEORGE R. M. M. (2003)	samp. 97NT18	ALEUTIAN ARC / ALASKA PENINSULA / UPPER ALASKA PENINSULA / SOUTHWEST TRIDENT / PACIFIC OCEAN			OUTCROP			SUBAERIAL	VOLCANIC ROCK	NOT GIVEN							58.2	-155.1	8.5	16.3964	364	22.2
2009	[14099] CHANG J. M. (2009)	samp. SG01-005	ALEUTIAN ARC / ALEUTIAN BACK ARC / PRIBILOF ISLANDS - ST. GEORGE / PACIFIC OCEAN			OUTCROP			SUBAERIAL	VOLCANIC ROCK	NOT GIVEN	1400000	2800000					56.6	-169.5	8.5	17.3333	416	24
2001	[4867] BINDEMAN I. N. (2001)	samp. SH-15	ALEUTIAN ARC / SECOND ALEUTIAN ARC / UNIMAK / SHISHALDIN / PACIFIC OCEAN			OUTCROP			SUBAQUATIC	VOLCANIC ROCK	BASALT							54.75	-163.97	8.53	37.8571	530	14	8.77	21.1992
2009	[14099] CHANG J. M. (2009)	samp. SG05-53	ALEUTIAN ARC / ALEUTIAN BACK ARC / PRIBILOF ISLANDS - ST. GEORGE / PACIFIC OCEAN			OUTCROP			SUBAERIAL	VOLCANIC ROCK	NOT GIVEN	1400000	2800000					56.6	-169.5	8.55817	17.5224	429.3	24.5
2009	[14099] CHANG J. M. (2009)	samp. SG01-023	ALEUTIAN ARC / ALEUTIAN BACK ARC / PRIBILOF ISLANDS - ST. GEORGE / PACIFIC OCEAN			OUTCROP			SUBAERIAL	VOLCANIC ROCK	NOT GIVEN	1400000	2800000					56.6	-169.5	8.57	21.1364	465	22
2009	[14099] CHANG J. M. (2009)	samp. SG01-039	ALEUTIAN ARC / ALEUTIAN BACK ARC / PRIBILOF ISLANDS - ST. GEORGE / PACIFIC OCEAN			OUTCROP			SUBAERIAL	VOLCANIC ROCK	NOT GIVEN	1400000	2800000					56.6	-169.5	8.57	17.68	442	25
1986	[2238] NYE C. J. (1986)	samp. ID25	ALEUTIAN ARC / SECOND ALEUTIAN ARC / UMNAK / OKMOK / PACIFIC OCEAN	1829	1829	OUTCROP			SUBAERIAL	VOLCANIC ROCK	THOLEIITE							53.37	-168.03	8.62	34.6154	450	13
1980	[2615] KAY R. W. (1980)	samp. STG-5	ALEUTIAN ARC / ALEUTIAN BACK ARC / PRIBILOF ISLANDS - ST. GEORGE / PACIFIC OCEAN			OUTCROP			SUBAERIAL	VOLCANIC ROCK	BASANITE, OLIVINE							56.62	-169.55	8.64	45.1818	994	22
2009	[14099] CHANG J. M. (2009)	samp. SG01-021	ALEUTIAN ARC / ALEUTIAN BACK ARC / PRIBILOF ISLANDS - ST. GEORGE / PACIFIC OCEAN			OUTCROP			SUBAERIAL	VOLCANIC ROCK	NOT GIVEN	1400000	2800000					56.6	-169.5	8.66	20.6522	475	23
2004	[7197] JICHA B. R. (2004)	samp. SH 15	ALEUTIAN ARC / SECOND ALEUTIAN ARC / UNIMAK / SHISHALDIN / PACIFIC OCEAN			OUTCROP			SUBAQUATIC	VOLCANIC ROCK	BASALT							54.75	-163.97	8.71	26.6486	493	18.5
2004	[6992] HILDRETH W. (2004)	samp. 2449	ALEUTIAN ARC / ALASKA PENINSULA / UPPER ALASKA PENINSULA / KATMAI GROUP / PACIFIC OCEAN			OUTCROP			SUBAERIAL	VOLCANIC ROCK	NOT GIVEN							58.39	-155.23	8.73	0.0173116	8.5	491
2009	[14099] CHANG J. M. (2009)	samp. SP98-52	ALEUTIAN ARC / ALEUTIAN BACK ARC / PRIBILOF ISLANDS - ST. PAUL / PACIFIC OCEAN			OUTCROP			SUBAERIAL	VOLCANIC ROCK	NOT GIVEN	3000	540000					57.2	-170.4	8.74	33.8182	744	22
2003	[6565] GEORGE R. M. M. (2003)	samp. K81-7A	ALEUTIAN ARC / CENTRAL ALEUTIAN ARC / KASATOCHI / KASATOCHI / PACIFIC OCEAN			OUTCROP			SUBAERIAL	VOLCANIC ROCK	NOT GIVEN							52.17	-175.5	8.77	38.209	512	13.4
2009	[14099] CHANG J. M. (2009)	samp. SG05-24	ALEUTIAN ARC / ALEUTIAN BACK ARC / PRIBILOF ISLANDS - ST. GEORGE / PACIFIC OCEAN			OUTCROP			SUBAERIAL	VOLCANIC ROCK	NOT GIVEN	1400000	2800000					56.6	-169.5	8.77845	21.1992	532.1	25.1
2009	[14099] CHANG J. M. (2009)	samp. 24MW1-1	ALEUTIAN ARC / ALEUTIAN BACK ARC / PRIBILOF ISLANDS - ST. GEORGE / PACIFIC OCEAN			OUTCROP			SUBAERIAL	VOLCANIC ROCK	BASALT, ALKALINE	1400000	2800000					56.6028	-169.542	8.8	20.5926	556	27
2009	[14099] CHANG J. M. (2009)	samp. SG05-49	ALEUTIAN ARC / ALEUTIAN BACK ARC / PRIBILOF ISLANDS - ST. GEORGE / PACIFIC OCEAN			OUTCROP			SUBAERIAL	VOLCANIC ROCK	NOT GIVEN	1400000	2800000					56.6	-169.5	8.80511	17.9463	434.3	24.2
2009	[14099] CHANG J. M. (2009)	samp. SP98-19	ALEUTIAN ARC / ALEUTIAN BACK ARC / PRIBILOF ISLANDS - ST. PAUL / PACIFIC OCEAN			OUTCROP			SUBAERIAL	VOLCANIC ROCK	NOT GIVEN	3000	540000					57.2	-170.4	8.89	24.5238	515	21
2009	[14099] CHANG J. M. (2009)	samp. SG01-029	ALEUTIAN ARC / ALEUTIAN BACK ARC / PRIBILOF ISLANDS - ST. GEORGE / PACIFIC OCEAN			OUTCROP			SUBAERIAL	VOLCANIC ROCK	NOT GIVEN	1400000	2800000					56.6	-169.5	8.89	20.3182	447	22
1980	[2615] KAY R. W. (1980)	samp. STP-7M	ALEUTIAN ARC / ALEUTIAN BACK ARC / PRIBILOF ISLANDS - ST. PAUL / PACIFIC OCEAN			OUTCROP			SUBAERIAL	VOLCANIC ROCK	BASALT, ALKALINE, OLIVINE							57.17	-170.42	8.9	23.913	550	23
1993	[9296] DAVIS A. S. (1993)	samp. 44-13	ALEUTIAN ARC / NAVARIN BASIN / DREDGE 44 / BERING SEA / PACIFIC OCEAN	120	122	DREDGE			SUBAQUATIC	VOLCANIC ROCK	BASANITE			QUATERNARY				58.65	-177.215	8.91	32.875	789	24
2009	[14099] CHANG J. M. (2009)	samp. SG05-46	ALEUTIAN ARC / ALEUTIAN BACK ARC / PRIBILOF ISLANDS - ST. GEORGE / PACIFIC OCEAN			OUTCROP			SUBAERIAL	VOLCANIC ROCK	NOT GIVEN	1400000	2800000					56.6	-169.5	8.92249	16.4327	402.6	24.5
2009	[14099] CHANG J. M. (2009)	samp. SG05-47	ALEUTIAN ARC / ALEUTIAN BACK ARC / PRIBILOF ISLANDS - ST. GEORGE / PACIFIC OCEAN			OUTCROP			SUBAERIAL	VOLCANIC ROCK	NOT GIVEN	1400000	2800000					56.6	-169.5	8.94497	18.2917	439	24
1993	[9296] DAVIS A. S. (1993)	samp. 44-9	ALEUTIAN ARC / NAVARIN BASIN / DREDGE 44 / BERING SEA / PACIFIC OCEAN	120	122	DREDGE			SUBAQUATIC	VOLCANIC ROCK	BASANITE			QUATERNARY				58.65	-177.215	8.96	30.1765	513	17
2009	[14099] CHANG J. M. (2009)	samp. SG05-48	ALEUTIAN ARC / ALEUTIAN BACK ARC / PRIBILOF ISLANDS - ST. GEORGE / PACIFIC OCEAN			OUTCROP			SUBAERIAL	VOLCANIC ROCK	NOT GIVEN	1400000	2800000					56.6	-169.5	9.03837	18.1909	438.4	24.1	9.25	25.0331
2009	[14099] CHANG J. M. (2009)	samp. SG06-1	ALEUTIAN ARC / ALEUTIAN BACK ARC / PRIBILOF ISLANDS - ST. GEORGE / PACIFIC OCEAN			OUTCROP			SUBAERIAL	VOLCANIC ROCK	NOT GIVEN	1400000	2800000					56.6	-169.5	9.04899	21.7577	493.9	22.7
2009	[14099] CHANG J. M. (2009)	samp. SG05-36	ALEUTIAN ARC / ALEUTIAN BACK ARC / PRIBILOF ISLANDS - ST. GEORGE / PACIFIC OCEAN			OUTCROP			SUBAERIAL	VOLCANIC ROCK	NOT GIVEN	1400000	2800000					56.6	-169.5	9.12543	15.6483	369.3	23.6
1980	[8317] KIENLE J. (1980)	samp. JRC10B	ALEUTIAN ARC / ALASKA PENINSULA / UPPER ALASKA PENINSULA / PACIFIC OCEAN			OUTCROP			SUBAERIAL	VOLCANIC ROCK	BASALT							57.83	-156.51	9.13	21.4167	514	24
2004	[6992] HILDRETH W. (2004)	samp. 2687A	ALEUTIAN ARC / ALASKA PENINSULA / UPPER ALASKA PENINSULA / PACIFIC OCEAN			OUTCROP			SUBAERIAL	VOLCANIC ROCK	BASALT							57.83	-156.51	9.15	26.05	521	20
2004	[6992] HILDRETH W. (2004)	samp. 2688	ALEUTIAN ARC / ALASKA PENINSULA / UPPER ALASKA PENINSULA / PACIFIC OCEAN			OUTCROP			SUBAERIAL	VOLCANIC ROCK	BASALT							57.83	-156.51	9.2	27.5263	523	19
2003	[6565] GEORGE R. M. M. (2003)	samp. 97ND02	ALEUTIAN ARC / ALASKA PENINSULA / UPPER ALASKA PENINSULA / SOUTHWEST TRIDENT / PACIFIC OCEAN			OUTCROP			SUBAERIAL	VOLCANIC ROCK	NOT GIVEN							58.2	-155.1	9.2	17.6961	361	20.4
2009	[14099] CHANG J. M. (2009)	samp. SG05-52	ALEUTIAN ARC / ALEUTIAN BACK ARC / PRIBILOF ISLANDS - ST. GEORGE / PACIFIC OCEAN			OUTCROP			SUBAERIAL	VOLCANIC ROCK	NOT GIVEN	1400000	2800000					56.6	-169.5	9.20107	12.1107	295.5	24.4
1993	[9296] DAVIS A. S. (1993)	samp. 44-7	ALEUTIAN ARC / NAVARIN BASIN / DREDGE 44 / BERING SEA / PACIFIC OCEAN	120	122	DREDGE			SUBAQUATIC	VOLCANIC ROCK	BASANITE			QUATERNARY				58.65	-177.215	9.24	41.55	831	20
2003	[6565] GEORGE R. M. M. (2003)	samp. UK-25B	ALEUTIAN ARC / ALASKA PENINSULA / UPPER ALASKA PENINSULA / PACIFIC OCEAN			OUTCROP			SUBAERIAL	VOLCANIC ROCK	NOT GIVEN							57.83	-156.51	9.26	24.093	518	21.5
2004	[6992] HILDRETH W. (2004)	samp. 2674	ALEUTIAN ARC / ALASKA PENINSULA / UPPER ALASKA PENINSULA / KATMAI GROUP / PACIFIC OCEAN			OUTCROP			SUBAERIAL	VOLCANIC ROCK	NOT GIVEN							58.39	-155.23	9.28	26.875	430	16
2004	[6992] HILDRETH W. (2004)	samp. 2688A	ALEUTIAN ARC / ALASKA PENINSULA / UPPER ALASKA PENINSULA / PACIFIC OCEAN			OUTCROP			SUBAERIAL	VOLCANIC ROCK	BASALT							57.83	-156.51	9.32	27.7895	528	19
2009	[14099] CHANG J. M. (2009)	samp. SG01-009	ALEUTIAN ARC / ALEUTIAN BACK ARC / PRIBILOF ISLANDS - ST. GEORGE / PACIFIC OCEAN			OUTCROP			SUBAERIAL	VOLCANIC ROCK	NOT GIVEN	1400000	2800000					56.6	-169.5	9.37	18.6522	429	23
2009	[14099] CHANG J. M. (2009)	samp. SG05-10	ALEUTIAN ARC / ALEUTIAN BACK ARC / PRIBILOF ISLANDS - ST. GEORGE / PACIFIC OCEAN			OUTCROP			SUBAERIAL	VOLCANIC ROCK	BASANITE	1400000	2800000					56.6	-169.5	9.38306	28.7206	904.7	31.5
2003	[6565] GEORGE R. M. M. (2003)	samp. CNBC 01	ALEUTIAN ARC / ALASKA PENINSULA / ALASKA / BUZZARD CREEK / PACIFIC OCEAN			OUTCROP			SUBAERIAL	VOLCANIC ROCK	NOT GIVEN		3000					64	-149	9.39	24.1117	475	19.7
1993	[9296] DAVIS A. S. (1993)	samp. 44-11	ALEUTIAN ARC / NAVARIN BASIN / DREDGE 44 / BERING SEA / PACIFIC OCEAN	120	122	DREDGE			SUBAQUATIC	VOLCANIC ROCK	BASANITE			QUATERNARY				58.65	-177.215	9.4	44.2222	796	18
2004	[6974] WINER G. S. (2004)	samp. SP98-71	ALEUTIAN ARC / ALEUTIAN BACK ARC / PRIBILOF ISLANDS - ST. PAUL / PACIFIC OCEAN			OUTCROP			SUBAERIAL	VOLCANIC ROCK	BASALT							57.08	-170.08	9.43	25.9545	571	22
1993	[9296] DAVIS A. S. (1993)	samp. 44-12	ALEUTIAN ARC / NAVARIN BASIN / DREDGE 44 / BERING SEA / PACIFIC OCEAN	120	122	DREDGE			SUBAQUATIC	VOLCANIC ROCK	BASANITE			QUATERNARY				58.65	-177.215	9.47	41.9	838	20
1993	[9296] DAVIS A. S. (1993)	samp. 44-10	ALEUTIAN ARC / NAVARIN BASIN / DREDGE 44 / BERING SEA / PACIFIC OCEAN	120	122	DREDGE			SUBAQUATIC	VOLCANIC ROCK	BASANITE			QUATERNARY				58.65	-177.215	9.58	43.2632	822	19	9.93	20.4762
2004	[6992] HILDRETH W. (2004)	samp. 2687	ALEUTIAN ARC / ALASKA PENINSULA / UPPER ALASKA PENINSULA / PACIFIC OCEAN			OUTCROP			SUBAERIAL	VOLCANIC ROCK	BASALT							57.83	-156.51	9.59	26.05	521	20
2009	[14099] CHANG J. M. (2009)	samp. SP98-54	ALEUTIAN ARC / ALEUTIAN BACK ARC / PRIBILOF ISLANDS - ST. PAUL / PACIFIC OCEAN			OUTCROP			SUBAERIAL	VOLCANIC ROCK	NOT GIVEN	3000	540000					57.2	-170.4	9.66	29.2174	672	23
2009	[14099] CHANG J. M. (2009)	samp. SG05-18	ALEUTIAN ARC / ALEUTIAN BACK ARC / PRIBILOF ISLANDS - ST. GEORGE / PACIFIC OCEAN			OUTCROP			SUBAERIAL	VOLCANIC ROCK	BASALT, ALKALINE	1400000	2800000					56.6	-169.5	9.69181	19.7376	436.2	22.1
2009	[14099] CHANG J. M. (2009)	samp. SG01-020	ALEUTIAN ARC / ALEUTIAN BACK ARC / PRIBILOF ISLANDS - ST. GEORGE / PACIFIC OCEAN			OUTCROP			SUBAERIAL	VOLCANIC ROCK	BASALT, ALKALINE	1400000	2800000					56.6	-169.5	9.7	18.7391	431	23
2009	[14099] CHANG J. M. (2009)	samp. SG06-14	ALEUTIAN ARC / ALEUTIAN BACK ARC / PRIBILOF ISLANDS - ST. GEORGE / PACIFIC OCEAN			OUTCROP			SUBAERIAL	VOLCANIC ROCK	BASALT, ALKALINE	1400000	2800000					56.6	-169.5	9.71371	22.1406	551.3	24.9
2009	[14099] CHANG J. M. (2009)	samp. SG01-025	ALEUTIAN ARC / ALEUTIAN BACK ARC / PRIBILOF ISLANDS - ST. GEORGE / PACIFIC OCEAN			OUTCROP			SUBAERIAL	VOLCANIC ROCK	BASALT, ALKALINE	1400000	2800000					56.6	-169.5	9.87	19.1818	422	22
2009	[14099] CHANG J. M. (2009)	samp. SG01-034	ALEUTIAN ARC / ALEUTIAN BACK ARC / PRIBILOF ISLANDS - ST. GEORGE / PACIFIC OCEAN			OUTCROP			SUBAERIAL	VOLCANIC ROCK	BASALT, ALKALINE	1400000	2800000					56.6	-169.5	9.87	19.5455	430	22
2009	[14099] CHANG J. M. (2009)	samp. 23MW3-2	ALEUTIAN ARC / ALEUTIAN BACK ARC / PRIBILOF ISLANDS - ST. GEORGE / PACIFIC OCEAN			OUTCROP			SUBAERIAL	VOLCANIC ROCK	BASANITE	1400000	2800000					56.6	-169.5	9.88	27.4828	797	29
2009	[14099] CHANG J. M. (2009)	samp. 23MW3-1	ALEUTIAN ARC / ALEUTIAN BACK ARC / PRIBILOF ISLANDS - ST. GEORGE / PACIFIC OCEAN			OUTCROP			SUBAERIAL	VOLCANIC ROCK	BASANITE	1400000	2800000					56.6	-169.5	9.93	27.3793	794	29
2009	[14099] CHANG J. M. (2009)	samp. SG01-026	ALEUTIAN ARC / ALEUTIAN BACK ARC / PRIBILOF ISLANDS - ST. GEORGE / PACIFIC OCEAN			OUTCROP			SUBAERIAL	VOLCANIC ROCK	BASALT, ALKALINE	1400000	2800000					56.6	-169.5	9.94	20.4286	429	21
2009	[14099] CHANG J. M. (2009)	samp. SG01-006	ALEUTIAN ARC / ALEUTIAN BACK ARC / PRIBILOF ISLANDS - ST. GEORGE / PACIFIC OCEAN			OUTCROP			SUBAERIAL	VOLCANIC ROCK	BASANITE	1400000	2800000					56.6	-169.5	9.95	13.6098	558	41
2009	[14099] CHANG J. M. (2009)	samp. SP98-45	ALEUTIAN ARC / ALEUTIAN BACK ARC / PRIBILOF ISLANDS - ST. PAUL / PACIFIC OCEAN			OUTCROP			SUBAERIAL	VOLCANIC ROCK	NOT GIVEN	3000	540000					57.2	-170.4	9.99	20.7	414	20
2009	[14099] CHANG J. M. (2009)	samp. SG01-003	ALEUTIAN ARC / ALEUTIAN BACK ARC / PRIBILOF ISLANDS - ST. GEORGE / PACIFIC OCEAN			OUTCROP			SUBAERIAL	VOLCANIC ROCK	BASALT, ALKALINE	1400000	2800000					56.6	-169.5	9.99	20.4762	430	21
2009	[14099] CHANG J. M. (2009)	samp. SG05-58	ALEUTIAN ARC / ALEUTIAN BACK ARC / PRIBILOF ISLANDS - ST. GEORGE / PACIFIC OCEAN			OUTCROP			SUBAERIAL	VOLCANIC ROCK	BASALT, ALKALINE	1400000	2800000					56.6	-169.5	10.002	17.618	410.5	23.3
2009	[14099] CHANG J. M. (2009)	samp. SG05-60	ALEUTIAN ARC / ALEUTIAN BACK ARC / PRIBILOF ISLANDS - ST. GEORGE / PACIFIC OCEAN			OUTCROP			SUBAERIAL	VOLCANIC ROCK	BASALT, ALKALINE	1400000	2800000					56.6	-169.5	10.0406	18.2627	396.3	21.7
2009	[14099] CHANG J. M. (2009)	samp. SP98-41	ALEUTIAN ARC / ALEUTIAN BACK ARC / PRIBILOF ISLANDS - ST. PAUL / PACIFIC OCEAN			OUTCROP			SUBAERIAL	VOLCANIC ROCK	NOT GIVEN	3000	540000					57.2	-170.4	10.09	22.5714	474	21
1992	[2218] MILLER D. M. (1992)	samp. LUM21	ALEUTIAN ARC / SECOND ALEUTIAN ARC / UMNAK / RECHESHNOI / PACIFIC OCEAN			OUTCROP			SUBAERIAL	VOLCANIC ROCK	ANDESITE							53.2556	-168.546	10.1	35.0667	526	15
2005	[8487] DREHER S. T. (2005)	samp. 92CNA22	ALEUTIAN ARC / ALASKA PENINSULA / COLD BAY / ANIAKCHAK / PACIFIC OCEAN			OUTCROP			SUBAERIAL	VOLCANIC ROCK	BASALT	3400	3400					56.88	-158.17	10.1	15.3086	372	24.3
2009	[14099] CHANG J. M. (2009)	samp. SG01-031	ALEUTIAN ARC / ALEUTIAN BACK ARC / PRIBILOF ISLANDS - ST. GEORGE / PACIFIC OCEAN			OUTCROP			SUBAERIAL	VOLCANIC ROCK	BASALT, ALKALINE	1400000	2800000					56.6	-169.5	10.11	18.5	407	22
2009	[14099] CHANG J. M. (2009)	samp. SG01-008	ALEUTIAN ARC / ALEUTIAN BACK ARC / PRIBILOF ISLANDS - ST. GEORGE / PACIFIC OCEAN			OUTCROP			SUBAERIAL	VOLCANIC ROCK	BASALT, ALKALINE	1400000	2800000					56.6	-169.5	10.12	19.3636	426	22
2009	[14099] CHANG J. M. (2009)	samp. SG05-34	ALEUTIAN ARC / ALEUTIAN BACK ARC / PRIBILOF ISLANDS - ST. GEORGE / PACIFIC OCEAN			OUTCROP			SUBAERIAL	VOLCANIC ROCK	BASALT, ALKALINE	1400000	2800000					56.6	-169.5	10.14	20.6325	482.8	23.4
2009	[14099] CHANG J. M. (2009)	samp. 1MW1-1	ALEUTIAN ARC / ALEUTIAN BACK ARC / PRIBILOF ISLANDS - ST. GEORGE / PACIFIC OCEAN			OUTCROP			SUBAERIAL	VOLCANIC ROCK	BASANITE	1400000	2800000					56.6036	-169.547	10.17	26.3448	764	29
1993	[9296] DAVIS A. S. (1993)	samp. 44-8	ALEUTIAN ARC / NAVARIN BASIN / DREDGE 44 / BERING SEA / PACIFIC OCEAN	120	122	DREDGE			SUBAQUATIC	VOLCANIC ROCK	BASANITE			QUATERNARY				58.65	-177.215	10.2	26.5294	451	17
2009	[14099] CHANG J. M. (2009)	samp. SG05-61	ALEUTIAN ARC / ALEUTIAN BACK ARC / PRIBILOF ISLANDS - ST. GEORGE / PACIFIC OCEAN			OUTCROP			SUBAERIAL	VOLCANIC ROCK	BASALT, ALKALINE	1400000	2800000					56.6	-169.5	10.204	19.2644	400.7	20.8
2009	[14099] CHANG J. M. (2009)	samp. SG01-030	ALEUTIAN ARC / ALEUTIAN BACK ARC / PRIBILOF ISLANDS - ST. GEORGE / PACIFIC OCEAN			OUTCROP			SUBAERIAL	VOLCANIC ROCK	BASALT, ALKALINE	1400000	2800000					56.6	-169.5	10.23	17.25	414	24
2009	[14099] CHANG J. M. (2009)	samp. SG05-56	ALEUTIAN ARC / ALEUTIAN BACK ARC / PRIBILOF ISLANDS - ST. GEORGE / PACIFIC OCEAN			OUTCROP			SUBAERIAL	VOLCANIC ROCK	BASALT, ALKALINE	1400000	2800000					56.6	-169.5	10.2522	18.187	418.3	23
2009	[14099] CHANG J. M. (2009)	samp. SG05-21	ALEUTIAN ARC / ALEUTIAN BACK ARC / PRIBILOF ISLANDS - ST. GEORGE / PACIFIC OCEAN			OUTCROP			SUBAERIAL	VOLCANIC ROCK	BASALT, ALKALINE	1400000	2800000					56.6	-169.5	10.2588	15.7905	399.5	25.3
2009	[14099] CHANG J. M. (2009)	samp. 22.3MW12	ALEUTIAN ARC / ALEUTIAN BACK ARC / PRIBILOF ISLANDS - ST. GEORGE / PACIFIC OCEAN			OUTCROP			SUBAERIAL	VOLCANIC ROCK	BASANITE	1400000	2800000					56.6018	-169.55	10.26	27.4286	768	28
2009	[14099] CHANG J. M. (2009)	samp. SG05-19	ALEUTIAN ARC / ALEUTIAN BACK ARC / PRIBILOF ISLANDS - ST. GEORGE / PACIFIC OCEAN			OUTCROP			SUBAERIAL	VOLCANIC ROCK	BASANITE	1400000	2800000					56.6	-169.5	10.2797	22.3333	616.4	27.6
2009	[14099] CHANG J. M. (2009)	samp. SG05-06	ALEUTIAN ARC / ALEUTIAN BACK ARC / PRIBILOF ISLANDS - ST. GEORGE / PACIFIC OCEAN			OUTCROP			SUBAERIAL	VOLCANIC ROCK	BASALT, ALKALINE	1400000	2800000					56.6	-169.5	10.2815	21.2944	528.1	24.8
2009	[14099] CHANG J. M. (2009)	samp. SG05-55	ALEUTIAN ARC / ALEUTIAN BACK ARC / PRIBILOF ISLANDS - ST. GEORGE / PACIFIC OCEAN			OUTCROP			SUBAERIAL	VOLCANIC ROCK	BASALT, ALKALINE	1400000	2800000					56.6	-169.5	10.2954	17.987	413.7	23
2009	[14099] CHANG J. M. (2009)	samp. SG05-57	ALEUTIAN ARC / ALEUTIAN BACK ARC / PRIBILOF ISLANDS - ST. GEORGE / PACIFIC OCEAN			OUTCROP			SUBAERIAL	VOLCANIC ROCK	BASALT, ALKALINE	1400000	2800000					56.6	-169.5	10.3028	18.819	415.9	22.1
2009	[14099] CHANG J. M. (2009)	samp. SP98-40	ALEUTIAN ARC / ALEUTIAN BACK ARC / PRIBILOF ISLANDS - ST. PAUL / PACIFIC OCEAN			OUTCROP			SUBAERIAL	VOLCANIC ROCK	NOT GIVEN	3000	540000					57.2	-170.4	10.32	24.3333	511	21
2009	[14099] CHANG J. M. (2009)	samp. SG01-017	ALEUTIAN ARC / ALEUTIAN BACK ARC / PRIBILOF ISLANDS - ST. GEORGE / PACIFIC OCEAN			OUTCROP			SUBAERIAL	VOLCANIC ROCK	BASALT, ALKALINE	1400000	2800000					56.6	-169.5	10.34	20.9048	439	21
2009	[14099] CHANG J. M. (2009)	samp. 8MW1-2	ALEUTIAN ARC / ALEUTIAN BACK ARC / PRIBILOF ISLANDS - ST. GEORGE / PACIFIC OCEAN			OUTCROP			SUBAERIAL	VOLCANIC ROCK	BASANITE	1400000	2800000					56.6037	-169.546	10.36	26.7	801	30
2009	[14099] CHANG J. M. (2009)	samp. 18MW2-2	ALEUTIAN ARC / ALEUTIAN BACK ARC / PRIBILOF ISLANDS - ST. GEORGE / PACIFIC OCEAN			OUTCROP			SUBAERIAL	VOLCANIC ROCK	BASANITE	1400000	2800000					56.6025	-169.549	10.37	28.1724	817	29
2009	[14099] CHANG J. M. (2009)	samp. SG05-05	ALEUTIAN ARC / ALEUTIAN BACK ARC / PRIBILOF ISLANDS - ST. GEORGE / PACIFIC OCEAN			OUTCROP			SUBAERIAL	VOLCANIC ROCK	BASANITE	1400000	2800000					56.6	-169.5	10.376	29.9676	833.1	27.8
2009	[14099] CHANG J. M. (2009)	samp. 8MW1-1	ALEUTIAN ARC / ALEUTIAN BACK ARC / PRIBILOF ISLANDS - ST. GEORGE / PACIFIC OCEAN			OUTCROP			SUBAERIAL	VOLCANIC ROCK	BASANITE	1400000	2800000					56.6037	-169.546	10.41	27.5	770	28
2009	[14099] CHANG J. M. (2009)	samp. SG01-032	ALEUTIAN ARC / ALEUTIAN BACK ARC / PRIBILOF ISLANDS - ST. GEORGE / PACIFIC OCEAN			OUTCROP			SUBAERIAL	VOLCANIC ROCK	BASALT, ALKALINE	1400000	2800000					56.6	-169.5	10.42	20.85	417	20
2009	[14099] CHANG J. M. (2009)	samp. SG06-16	ALEUTIAN ARC / ALEUTIAN BACK ARC / PRIBILOF ISLANDS - ST. GEORGE / PACIFIC OCEAN			OUTCROP			SUBAERIAL	VOLCANIC ROCK	BASALT, ALKALINE	1400000	2800000					56.6	-169.5	10.4429	22.6347	495.7	21.9
2009	[14099] CHANG J. M. (2009)	samp. 18MW1-2	ALEUTIAN ARC / ALEUTIAN BACK ARC / PRIBILOF ISLANDS - ST. GEORGE / PACIFIC OCEAN			OUTCROP			SUBAERIAL	VOLCANIC ROCK	BASANITE	1400000	2800000					56.6022	-169.549	10.46	27.7143	776	28
2009	[14099] CHANG J. M. (2009)	samp. SG01-041	ALEUTIAN ARC / ALEUTIAN BACK ARC / PRIBILOF ISLANDS - ST. GEORGE / PACIFIC OCEAN			OUTCROP			SUBAERIAL	VOLCANIC ROCK	BASALT, ALKALINE	1400000	2800000					56.6	-169.5	10.47	16.9583	407	24
2009	[14099] CHANG J. M. (2009)	samp. SG05-41	ALEUTIAN ARC / ALEUTIAN BACK ARC / PRIBILOF ISLANDS - ST. GEORGE / PACIFIC OCEAN			OUTCROP			SUBAERIAL	VOLCANIC ROCK	BASALT, ALKALINE	1400000	2800000					56.6	-169.5	10.4845	22.3009	504	22.6
1993	[9296] DAVIS A. S. (1993)	samp. 44-6	ALEUTIAN ARC / NAVARIN BASIN / DREDGE 44 / BERING SEA / PACIFIC OCEAN	120	122	DREDGE			SUBAQUATIC	VOLCANIC ROCK	BASANITE			QUATERNARY				58.65	-177.215	10.5	41.619	874	21
2004	[6974] WINER G. S. (2004)	samp. SP98-53	ALEUTIAN ARC / ALEUTIAN BACK ARC / PRIBILOF ISLANDS - ST. PAUL / PACIFIC OCEAN			OUTCROP			SUBAERIAL	VOLCANIC ROCK	BASALT							57.08	-170.08	10.52	31.8571	669	21
2009	[14099] CHANG J. M. (2009)	samp. SG05-02	ALEUTIAN ARC / ALEUTIAN BACK ARC / PRIBILOF ISLANDS - ST. GEORGE / PACIFIC OCEAN			OUTCROP			SUBAERIAL	VOLCANIC ROCK	BASALT, ALKALINE	1400000	2800000					56.6	-169.5	10.5211	21.788	544.7	25
2009	[14099] CHANG J. M. (2009)	samp. SG01-007	ALEUTIAN ARC / ALEUTIAN BACK ARC / PRIBILOF ISLANDS - ST. GEORGE / PACIFIC OCEAN			OUTCROP			SUBAERIAL	VOLCANIC ROCK	BASANITE	1400000	2800000					56.6	-169.5	10.54	27.1071	759	28
2009	[14099] CHANG J. M. (2009)	samp. SP98-13	ALEUTIAN ARC / ALEUTIAN BACK ARC / PRIBILOF ISLANDS - ST. PAUL / PACIFIC OCEAN			OUTCROP			SUBAERIAL	VOLCANIC ROCK	NOT GIVEN	3000	540000					57.2	-170.4	10.55	26.4	528	20
2009	[14099] CHANG J. M. (2009)	samp. 18MW2-1	ALEUTIAN ARC / ALEUTIAN BACK ARC / PRIBILOF ISLANDS - ST. GEORGE / PACIFIC OCEAN			OUTCROP			SUBAERIAL	VOLCANIC ROCK	BASANITE	1400000	2800000					56.6025	-169.549	10.55	27.8966	809	29
2009	[14099] CHANG J. M. (2009)	samp. SG05-11	ALEUTIAN ARC / ALEUTIAN BACK ARC / PRIBILOF ISLANDS - ST. GEORGE / PACIFIC OCEAN			OUTCROP			SUBAERIAL	VOLCANIC ROCK	BASANITE	1400000	2800000					56.6	-169.5	10.5699	24.9371	713.2	28.6
2009	[14099] CHANG J. M. (2009)	samp. SG05-42	ALEUTIAN ARC / ALEUTIAN BACK ARC / PRIBILOF ISLANDS - ST. GEORGE / PACIFIC OCEAN			OUTCROP			SUBAERIAL	VOLCANIC ROCK	BASALT, ALKALINE	1400000	2800000					56.6	-169.5	10.582	21.3405	495.1	23.2
1993	[9296] DAVIS A. S. (1993)	samp. 44-3	ALEUTIAN ARC / NAVARIN BASIN / DREDGE 44 / BERING SEA / PACIFIC OCEAN	120	122	DREDGE			SUBAQUATIC	VOLCANIC ROCK	BASANITE			QUATERNARY				58.65	-177.215	10.6	53.8824	916	17
2009	[14099] CHANG J. M. (2009)	samp. SG05-32	ALEUTIAN ARC / ALEUTIAN BACK ARC / PRIBILOF ISLANDS - ST. GEORGE / PACIFIC OCEAN			OUTCROP			SUBAERIAL	VOLCANIC ROCK	BASANITE	1400000	2800000					56.6	-169.5	10.6044	27.856	676.9	24.3
2009	[14099] CHANG J. M. (2009)	samp. SG01-004	ALEUTIAN ARC / ALEUTIAN BACK ARC / PRIBILOF ISLANDS - ST. GEORGE / PACIFIC OCEAN			OUTCROP			SUBAERIAL	VOLCANIC ROCK	BASANITE	1400000	2800000					56.6	-169.5	10.62	26.5484	823	31
2009	[14099] CHANG J. M. (2009)	samp. SG05-12	ALEUTIAN ARC / ALEUTIAN BACK ARC / PRIBILOF ISLANDS - ST. GEORGE / PACIFIC OCEAN			OUTCROP			SUBAERIAL	VOLCANIC ROCK	BASANITE	1400000	2800000					56.6	-169.5	10.6631	26.5629	759.7	28.6
1999	[7673] FEELEY T. C. (1999)	samp. ERP1	ALEUTIAN ARC / ALEUTIAN BACK ARC / PRIBILOF ISLANDS - ST. PAUL / PACIFIC OCEAN			OUTCROP			SUBAERIAL	VOLCANIC ROCK	BASALT			QUATERNARY				57.08	-170.28	10.68	26.0476	547	21
2009	[14099] CHANG J. M. (2009)	samp. 18MW1-3	ALEUTIAN ARC / ALEUTIAN BACK ARC / PRIBILOF ISLANDS - ST. GEORGE / PACIFIC OCEAN			OUTCROP			SUBAERIAL	VOLCANIC ROCK	BASANITE	1400000	2800000					56.6022	-169.549	10.68	28.4815	769	27
2009	[14099] CHANG J. M. (2009)	samp. SG06-7	ALEUTIAN ARC / ALEUTIAN BACK ARC / PRIBILOF ISLANDS - ST. GEORGE / PACIFIC OCEAN			OUTCROP			SUBAERIAL	VOLCANIC ROCK	BASANITE	1400000	2800000					56.6	-169.5	10.6864	34.6556	935.7	27
2009	[14099] CHANG J. M. (2009)	samp. 22.3MW13	ALEUTIAN ARC / ALEUTIAN BACK ARC / PRIBILOF ISLANDS - ST. GEORGE / PACIFIC OCEAN			OUTCROP			SUBAERIAL	VOLCANIC ROCK	BASANITE	1400000	2800000					56.6018	-169.55	10.69	26.8571	752	28
2003	[6565] GEORGE R. M. M. (2003)	samp. 54-445	ALEUTIAN ARC / CENTRAL ALEUTIAN ARC / RAT ISLANDS / KISKA / PACIFIC OCEAN			OUTCROP			SUBAERIAL	VOLCANIC ROCK	NOT GIVEN			HISTORICAL				52	177.5	10.7	17.3684	264	15.2
1959	[2613] COATS R. R. (1959)	samp. 51P65	ALEUTIAN ARC / CENTRAL ALEUTIAN ARC / RAT ISLANDS / KISKA / VEGA BAY FORMATION / PACIFIC OCEAN			OUTCROP			SUBAERIAL	VOLCANIC ROCK	BASALT, OLIVINE							51.9643	177.423	10.7	12.5	500	40
2009	[14099] CHANG J. M. (2009)	samp. SG01-040	ALEUTIAN ARC / ALEUTIAN BACK ARC / PRIBILOF ISLANDS - ST. GEORGE / PACIFIC OCEAN			OUTCROP			SUBAERIAL	VOLCANIC ROCK	BASANITE	1400000	2800000					56.6	-169.5	10.71	27.8929	781	28
2009	[14099] CHANG J. M. (2009)	samp. SG05-23	ALEUTIAN ARC / ALEUTIAN BACK ARC / PRIBILOF ISLANDS - ST. GEORGE / PACIFIC OCEAN			OUTCROP			SUBAERIAL	VOLCANIC ROCK	BASALT, ALKALINE	1400000	2800000					56.6	-169.5	10.7287	20.183	474.3	23.5
2009	[14099] CHANG J. M. (2009)	samp. 22.3MW11	ALEUTIAN ARC / ALEUTIAN BACK ARC / PRIBILOF ISLANDS - ST. GEORGE / PACIFIC OCEAN			OUTCROP			SUBAERIAL	VOLCANIC ROCK	BASANITE	1400000	2800000					56.6018	-169.55	10.74	27.5	825	30
2001	[4867] BINDEMAN I. N. (2001)	samp. FC-57	ALEUTIAN ARC / SECOND ALEUTIAN ARC / UNIMAK / FISHER / PACIFIC OCEAN			OUTCROP			SUBAQUATIC	VOLCANIC ROCK	NOT GIVEN							54.75	-164.58	10.77	40.2857	564	14
2009	[14099] CHANG J. M. (2009)	samp. SG06-8	ALEUTIAN ARC / ALEUTIAN BACK ARC / PRIBILOF ISLANDS - ST. GEORGE / PACIFIC OCEAN			OUTCROP			SUBAERIAL	VOLCANIC ROCK	BASANITE	1400000	2800000					56.6	-169.5	10.7902	36.2835	947	26.1
2009	[14099] CHANG J. M. (2009)	samp. SG05-22	ALEUTIAN ARC / ALEUTIAN BACK ARC / PRIBILOF ISLANDS - ST. GEORGE / PACIFIC OCEAN			OUTCROP			SUBAERIAL	VOLCANIC ROCK	BASALT, ALKALINE	1400000	2800000					56.6	-169.5	10.7913	22.3102	546.6	24.5
1980	[2615] KAY R. W. (1980)	samp. STP-25	ALEUTIAN ARC / ALEUTIAN BACK ARC / PRIBILOF ISLANDS - ST. PAUL / PACIFIC OCEAN			OUTCROP			SUBAERIAL	VOLCANIC ROCK	BASALT, ALKALINE, OLIVINE							57.18	-170.28	10.84	20.7407	560	27
2009	[14099] CHANG J. M. (2009)	samp. SG01-011	ALEUTIAN ARC / ALEUTIAN BACK ARC / PRIBILOF ISLANDS - ST. GEORGE / PACIFIC OCEAN			OUTCROP			SUBAERIAL	VOLCANIC ROCK	BASANITE	1400000	2800000					56.6	-169.5	10.84	26.7742	830	31
2009	[14099] CHANG J. M. (2009)	samp. 23MW1-1	ALEUTIAN ARC / ALEUTIAN BACK ARC / PRIBILOF ISLANDS - ST. GEORGE / PACIFIC OCEAN			OUTCROP			SUBAERIAL	VOLCANIC ROCK	BASANITE	1400000	2800000					56.6017	-169.541	10.85	27.1034	786	29
1999	[7673] FEELEY T. C. (1999)	samp. KAM1	ALEUTIAN ARC / ALEUTIAN BACK ARC / PRIBILOF ISLANDS - ST. PAUL / PACIFIC OCEAN			OUTCROP			SUBAERIAL	VOLCANIC ROCK	BASALT			QUATERNARY				57.14	-170.27	10.87	29.05	581	20
2009	[14099] CHANG J. M. (2009)	samp. SG05-59	ALEUTIAN ARC / ALEUTIAN BACK ARC / PRIBILOF ISLANDS - ST. GEORGE / PACIFIC OCEAN			OUTCROP			SUBAERIAL	VOLCANIC ROCK	BASALT, ALKALINE	1400000	2800000					56.6	-169.5	10.8972	17.5179	392.4	22.4
2009	[14099] CHANG J. M. (2009)	samp. SG05-35	ALEUTIAN ARC / ALEUTIAN BACK ARC / PRIBILOF ISLANDS - ST. GEORGE / PACIFIC OCEAN			OUTCROP			SUBAERIAL	VOLCANIC ROCK	BASALT, ALKALINE	1400000	2800000					56.6	-169.5	10.905	21.5041	520.4	24.2
2009	[14099] CHANG J. M. (2009)	samp. SP98-51	ALEUTIAN ARC / ALEUTIAN BACK ARC / PRIBILOF ISLANDS - ST. PAUL / PACIFIC OCEAN			OUTCROP			SUBAERIAL	VOLCANIC ROCK	NOT GIVEN	3000	540000					57.2	-170.4	10.91	26.381	554	21
2009	[14099] CHANG J. M. (2009)	samp. 18MW1-1	ALEUTIAN ARC / ALEUTIAN BACK ARC / PRIBILOF ISLANDS - ST. GEORGE / PACIFIC OCEAN			OUTCROP			SUBAERIAL	VOLCANIC ROCK	BASANITE	1400000	2800000					56.6022	-169.549	10.92	26	754	29
2009	[14099] CHANG J. M. (2009)	samp. SP98-77	ALEUTIAN ARC / ALEUTIAN BACK ARC / PRIBILOF ISLANDS - ST. PAUL / PACIFIC OCEAN			OUTCROP			SUBAERIAL	VOLCANIC ROCK	NOT GIVEN	3000	540000					57.2	-170.4	11.04	34.8095	731	21
1999	[7673] FEELEY T. C. (1999)	samp. ERP2	ALEUTIAN ARC / ALEUTIAN BACK ARC / PRIBILOF ISLANDS - ST. PAUL / PACIFIC OCEAN			OUTCROP			SUBAERIAL	VOLCANIC ROCK	BASALT			QUATERNARY				57.08	-170.28	11.06	25.8095	542	21
2009	[14099] CHANG J. M. (2009)	samp. SG05-20	ALEUTIAN ARC / ALEUTIAN BACK ARC / PRIBILOF ISLANDS - ST. GEORGE / PACIFIC OCEAN			OUTCROP			SUBAERIAL	VOLCANIC ROCK	BASALT, ALKALINE	1400000	2800000					56.6	-169.5	11.1059	16.834	405.7	24.1
2009	[14099] CHANG J. M. (2009)	samp. SG05-28	ALEUTIAN ARC / ALEUTIAN BACK ARC / PRIBILOF ISLANDS - ST. GEORGE / PACIFIC OCEAN			OUTCROP			SUBAERIAL	VOLCANIC ROCK	BASANITE	1400000	2800000					56.6	-169.5	11.1677	29.8056	751.1	25.2
2009	[14099] CHANG J. M. (2009)	samp. 23MW1-3	ALEUTIAN ARC / ALEUTIAN BACK ARC / PRIBILOF ISLANDS - ST. GEORGE / PACIFIC OCEAN			OUTCROP			SUBAERIAL	VOLCANIC ROCK	BASANITE	1400000	2800000					56.6017	-169.541	11.18	28.5357	799	28
2009	[14099] CHANG J. M. (2009)	samp. SP98-33	ALEUTIAN ARC / ALEUTIAN BACK ARC / PRIBILOF ISLANDS - ST. PAUL / PACIFIC OCEAN			OUTCROP			SUBAERIAL	VOLCANIC ROCK	NOT GIVEN	3000	540000					57.2	-170.4	11.2	25.8636	569	22
2009	[14099] CHANG J. M. (2009)	samp. SG05-33	ALEUTIAN ARC / ALEUTIAN BACK ARC / PRIBILOF ISLANDS - ST. GEORGE / PACIFIC OCEAN			OUTCROP			SUBAERIAL	VOLCANIC ROCK	BASALT, ALKALINE	1400000	2800000					56.6	-169.5	11.384	21.6167	518.8	24
1986	[2238] NYE C. J. (1986)	samp. ID16	ALEUTIAN ARC / SECOND ALEUTIAN ARC / UMNAK / OKMOK / PACIFIC OCEAN	1829	1829	OUTCROP			SUBAERIAL	VOLCANIC ROCK	THOLEIITE							53.37	-168.03	11.42	28.1875	451	16
2009	[14099] CHANG J. M. (2009)	samp. SG05-44	ALEUTIAN ARC / ALEUTIAN BACK ARC / PRIBILOF ISLANDS - ST. GEORGE / PACIFIC OCEAN			OUTCROP			SUBAERIAL	VOLCANIC ROCK	BASANITE	1400000	2800000					56.6	-169.5	11.4299	31.864	796.6	25
2010	[14934] TURNER S. P. (2010)	samp. K0543	ALEUTIAN ARC / ALASKA PENINSULA / UPPER ALASKA PENINSULA / KATMAI GROUP / PACIFIC OCEAN			OUTCROP			SUBAERIAL	VOLCANIC ROCK	BASALT							58.3	-155.16	11.43	19.0141	270	14.2
2009	[14099] CHANG J. M. (2009)	samp. SG05-04	ALEUTIAN ARC / ALEUTIAN BACK ARC / PRIBILOF ISLANDS - ST. GEORGE / PACIFIC OCEAN			OUTCROP			SUBAERIAL	VOLCANIC ROCK	BASANITE	1400000	2800000					56.6	-169.5	11.4358	21.6954	655.2	30.2
2009	[14099] CHANG J. M. (2009)	samp. SG05-27	ALEUTIAN ARC / ALEUTIAN BACK ARC / PRIBILOF ISLANDS - ST. GEORGE / PACIFIC OCEAN			OUTCROP			SUBAERIAL	VOLCANIC ROCK	BASANITE	1400000	2800000					56.6	-169.5	11.575	27.2568	795.9	29.2
2009	[14099] CHANG J. M. (2009)	samp. SP98-10	ALEUTIAN ARC / ALEUTIAN BACK ARC / PRIBILOF ISLANDS - ST. PAUL / PACIFIC OCEAN			OUTCROP			SUBAERIAL	VOLCANIC ROCK	NOT GIVEN	3000	540000					57.2	-170.4	11.6	27	540	20
2009	[14099] CHANG J. M. (2009)	samp. SG05-31	ALEUTIAN ARC / ALEUTIAN BACK ARC / PRIBILOF ISLANDS - ST. GEORGE / PACIFIC OCEAN			OUTCROP			SUBAERIAL	VOLCANIC ROCK	BASANITE	1400000	2800000					56.6	-169.5	11.614	32.3209	866.2	26.8
2009	[14099] CHANG J. M. (2009)	samp. SG05-14	ALEUTIAN ARC / ALEUTIAN BACK ARC / PRIBILOF ISLANDS - ST. GEORGE / PACIFIC OCEAN			OUTCROP			SUBAERIAL	VOLCANIC ROCK	BASANITE	1400000	2800000					56.6	-169.5	11.6644	26.668	682.7	25.6
2009	[14099] CHANG J. M. (2009)	samp. SP98-14	ALEUTIAN ARC / ALEUTIAN BACK ARC / PRIBILOF ISLANDS - ST. PAUL / PACIFIC OCEAN			OUTCROP			SUBAERIAL	VOLCANIC ROCK	NOT GIVEN	3000	540000					57.2	-170.4	11.68	27.55	551	20
2009	[14099] CHANG J. M. (2009)	samp. SP98-42	ALEUTIAN ARC / ALEUTIAN BACK ARC / PRIBILOF ISLANDS - ST. PAUL / PACIFIC OCEAN			OUTCROP			SUBAERIAL	VOLCANIC ROCK	NOT GIVEN	3000	540000					57.2	-170.4	11.76	23.4091	515	22
2009	[14099] CHANG J. M. (2009)	samp. SG05-15	ALEUTIAN ARC / ALEUTIAN BACK ARC / PRIBILOF ISLANDS - ST. GEORGE / PACIFIC OCEAN			OUTCROP			SUBAERIAL	VOLCANIC ROCK	BASANITE	1400000	2800000					56.6	-169.5	11.7801	26.127	658.4	25.2
2009	[14099] CHANG J. M. (2009)	samp. SG05-16	ALEUTIAN ARC / ALEUTIAN BACK ARC / PRIBILOF ISLANDS - ST. GEORGE / PACIFIC OCEAN			OUTCROP			SUBAERIAL	VOLCANIC ROCK	BASANITE	1400000	2800000					56.6	-169.5	11.7859	25.996	649.9	25
2004	[6974] WINER G. S. (2004)	samp. SP98-22	ALEUTIAN ARC / ALEUTIAN BACK ARC / PRIBILOF ISLANDS - ST. PAUL / PACIFIC OCEAN			OUTCROP			SUBAERIAL	VOLCANIC ROCK	BASALT							57.08	-170.08	11.88	27.55	551	20
2009	[14099] CHANG J. M. (2009)	samp. SG05-26	ALEUTIAN ARC / ALEUTIAN BACK ARC / PRIBILOF ISLANDS - ST. GEORGE / PACIFIC OCEAN			OUTCROP			SUBAERIAL	VOLCANIC ROCK	BASANITE	1400000	2800000					56.6	-169.5	11.9014	24.8561	656.2	26.4
1999	[7673] FEELEY T. C. (1999)	samp. SWPB1	ALEUTIAN ARC / ALEUTIAN BACK ARC / PRIBILOF ISLANDS - ST. PAUL / PACIFIC OCEAN			OUTCROP			SUBAERIAL	VOLCANIC ROCK	BASALT			QUATERNARY				57.15	-170.4	11.95	35.5263	675	19
2004	[6974] WINER G. S. (2004)	samp. SP98-37	ALEUTIAN ARC / ALEUTIAN BACK ARC / PRIBILOF ISLANDS - ST. PAUL / PACIFIC OCEAN			OUTCROP			SUBAERIAL	VOLCANIC ROCK	BASALT							57.08	-170.08	11.95	35.5263	675	19
Download from GEOROC - Geochemical Database
Date of Query: Friday	November 16	2012
Please note: There is a List of your Query Criteria at the End of this Sheet.
[398] HART S. R. ; HETEROGENOUS MANTLE DOMAINS: SIGNATURES; GENESIS AND MIXING CHRONOLOGIES ; EARTH PLANET. SCI. LETT. 90 [1988] 273-296
[1214] SUN SHEN-SU ; LEAD ISOTOPIC STUDY OF YOUNG VOLCANIC ROCKS FROM MID-OCEAN RIDGES, OCEAN ISLANDS AND ISLAND ARCS ; PHIL. TRANS. ROY. SOC. LONDON A297 [1980] 409-445
[1885] WRIGHT F. E. ; OBSIDIAN FROM HRAFNTINNUHRYGGUR, ICELAND: ITS LITHOPHYSAE AND SURFACE MARKINGS ; BULL. GEOL. SOC. AM. 26 [1915] 255-286
[2195] TURNER S. P., MCDERMOTT F., HAWKESWORTH C. J., KEPEZHINSKAS P. K. ; A U-SERIES STUDY OF LAVAS FROM KAMCHATKA AND THE ALEUTIANS: CONSTRAINTS ON SOURCE COMPOSITION AND MELTING PROCESSES ; CONTRIB. MINERAL. PETROL. 133 [1998] 217-234
[2198] YOGODZINSKI G. M., KELEMEN P. B. ; SLAB MELTING IN THE ALEUTIANS: IMPLICATIONS OF AN ION PROBE STUDY OF CLINOPYROXENE IN PRIMITIVE ADAKITE AND BASALT ; EARTH PLANET. SCI. LETT. 158 [1998] 53-65
[2199] DELONG S. E. ; DISTRIBUTION OF RB, SR, AND NI IN IGNEOUS ROCKS, CENTRAL AND WESTERN ALEUTIAN ISLANDS, ALASKA ; GEOCHIM. COSMOCHIM. ACTA 38 [1974] 245-266
[2201] BYERS F. M. JR. ; PETROLOGY OF THREE VOLCANIC SUITES, UMNAK AND BOGOSLOF ISLANDS, ALEUTIAN ISLANDS, ALASKA ; BULL. GEOL. SOC. AM. 72 [1961] 93-128
[2204] NEWMAN S., MACDOUGALL J. D., FINKEL R. C. ; 230TH-238U DISEQUILIBRIUM IN ISLAND ARCS: EVIDENCE FROM THE ALEUTIANS AND THE MARIANAS ; NATURE 308 [1984] 268-270
[2206] KAY S. M., KAY R. W., CITRON G. P. ; TECTONIC CONTROLS ON THOLEIITIC AND CALC-ALKALINE MAGMATISM IN THE ALEUTIAN ARC ; J. GEOPHYS. RES. B87 [1982] 4051-4072
[2209] MCCULLOCH M. T., PERFIT M. R. ; 143ND/144ND, 87SR/86SR AND TRACE ELEMENT CONSTRAINTS ON THE PETROGENESIS OF ALEUTIAN ISLAND ARC MAGMAS ; EARTH PLANET. SCI. LETT. 56 [1981] 167-179
[2211] PERFIT M. R., BRUECKNER H. K., LAWRENCE J. R., KAY R. W. ; TRACE ELEMENT AND ISOTOPIC VARIATIONS IN A ZONED PLUTON AND ASSOCIATED VOLCANIC ROCKS, UNALASKA ISLAND, ALASKA: A MODEL FOR FRACTIONATION IN THE ALEUTIAN CALCALKALINE SUITE ; CONTRIB. MINERAL. PETROL. 73 [1980] 69-87
[2212] KAY R. W. ; ALEUTIAN MAGNESIAN ANDESITES: MELTS FROM SUBDUCTED PACIFIC OCEAN CRUST ; J. VOLCANOL. GEOTHERM. RES. 4 [1978] 117-132
[2213] KAY R. W., SUN SHEN-SU, LEE-HU C. N. ; PB AND SR ISOTOPES IN VOLCANIC ROCKS FROM THE ALEUTIAN ISLANDS AND PRIBILOF ISLANDS, ALASKA ; GEOCHIM. COSMOCHIM. ACTA 42 [1978] 263-274
[2214] KAY R. W. ; GEOCHEMICAL CONSTRAINTS ON THE ORIGIN OF ALEUTIAN MAGMAS| ISLAND ARCS, DEEP SEA TRENCHES AND BACK-ARC BASINS (TALWANI, M., PITMAN, W. C., III), AGU, WASHINGTON DC [1977] 229-242
[2215] EDSALL D. W. ; TRACE ELEMENTS IN TEPHRA AS INDICATORR OF MAGMATIC COMPOSITION IN THE ALEUTIAN ARC ; BULL. GEOL. SOC. AM. 87 [1976] 1269-1272
[2216] SINGER B. S., MYERS J. D., FROST C. D. ; MID-PLEISTOCENE BASALT FROM THE SEGUAM V OLCANIC CENTER, CENTRAL ALEUTIAN ARC, ALASKA: LOCAL LITHOSPHERIC STRUCTURES AND SOURCE VARIABILITY IN THE ALEUTIAN ARC ; J. GEOPHYS. RES. B97 [1992] 4561-4578
[2218] MILLER D. M., LANGMUIR C. H., GOLDSTEIN S. L., FRANKS A. L. ; THE IMPORTANCE OF PARENTAL MAGMA COMPOSITION TO CALC-ALKALINE AND THOLEIITIC EVOLUTION: EVIDENCE FROM UMNAK ISLAND IN THE ALEUTIANS ; J. GEOPHYS. RES. B97 [1992] 321-343
[2220] FOURNELLE J. H., MARSH B. D. ; SHISHALDIN VOLCANO: ALEUTIAN HIGH-ALUMINA BASALTS AND THE QUESTION OF PLAGIOCLASE ACCUMULATION ; GEOLOGY 19 [1991] 234-237
[2223] NYE C. J., TURNER D. L. ; PETROLOGY, GEOCHEMISTRY, AND AGE OF THE SPURR VOLCANIC COMPLEX, EASTERN ALEUTIAN ARC ; BULL. VOLCANOL. 52 [1990] 205-226
[2224] ROMICK J. D., PERFIT M. R., SWANSON S. E., SHUSTER R. D. ; MAGMATISM IN THE EASTERN ALEUTIAN ARC: TEMPORAL CHARACTERISTIC OF IGNEOUS ACTIVITY ON AKUTAN ISLAND ; CONTRIB. MINERAL. PETROL. 104 [1990] 700-721
[2225] BROPHY J. G. ; CAN HIGH-ALUMINA ARC BASALT BE DERIVED FROM LOW-ALUMINA ARC BASALT? EVIDENCE FROM KANAGA ISLAND, ALEUTIAN ARC, ALASKA ; GEOLOGY 17 [1989] 333-336
[2230] MONAGHAN M. C., KLEIN J., MEASURES C. I. ; THE ORIGIN OF 10BE IN ISLAND-ARC VOLCANIC ROCKS ; EARTH PLANET. SCI. LETT. 89 [1988] 288-298
[2231] KAY R. W., KAY S. M. ; CRUSTAL RECYCLING AND THE ALEUTIAN ARC ; GEOCHIM. COSMOCHIM. ACTA 52 [1988] 1351-1359
[2233] MYERS J. D., MARSH B. D. ; ALEUTIAN LEAD ISOTOPIC DATA: ADDITIONAL EVIDENCE FOR THE EVOLUTION OF LITHOSPHERIC PLUMBING SYSTEMS ; GEOCHIM. COSMOCHIM. ACTA 51 [1987] 1833-1842
[2234] RIEHLE J. R., YOUNT M. E., MILLER T. P. ; PETROGRAPHY, CHEMISTRY AND GEOLOGIC HISTORY OF YANTARNI VOLCANO, ALEUTIAN VOLCANIC ARC, ALASKA ; U. S. GEOL. SURV. BULL. 1761 [1987] 1-27
[2235] BROPHY J. G. ; THE COLD BAY VOLCANIC CENTER, ALEUTIAN VOLCANIC ARC: 2. IMPLICATIONS FOR FRACTIONATION AND MIXING MECHANISM IN CALC-ALKALINE ANDESITE GENESIS ; CONTRIB. MINERAL. PETROL. 97 [1987] 378-388
[2238] NYE C. J., REID M. R. ; GEOCHEMISTRY OF PRIMARY AND LEAST FRACTIONATED LAVAS FROM OKMOK VOLCANO, CENTRAL ALEUTIANS: IMPLICATIONS FOR ARC MAGMAGENESIS ; J. GEOPHYS. RES. B91 [1986] 10271-10287
[2239] KAY R. W., RUBENSTONE J. L., KAY S. M. ; ALEUTIAN TERRANES FROM ND ISOTOPES ; NATURE 322 [1986] 605-609
[2240] MYERS J. D., MARSH B. D., SINHA A. KRISHNA ; GEOCHEMICAL AND STRONTIUM ISOTOPIC CHARACTERISTICS OF PARENTAL ALEUTIAN ARC MAGMAS: EVIDENCE FROM THE BASALTIC LAVAS OF ATKA ; CONTRIB. MINERAL. PETROL. 94 [1986] 1-11
[2241] BROPHY J. G. ; THE COLD BAY VOLCANIC CENTER, ALEUTIAN VOLCANIC ARC: 1. IMPLICATIONS FOR THE ORIGIN OF HIGH-ALUMINA ARC BASALT ; CONTRIB. MINERAL. PETROL. 93 [1986] 368-380
[2242] VON DRACH V., MARSH B. D., WASSERBURG G. J. ; ND AND SR ISOTOPES IN THE ALEUTIAN MULTICOMPONENT PARENTHOOD OF ISLAND-ARC MAGMAS ; CONTRIB. MINERAL. PETROL. 92 [1986] 13-34
[2243] WESTGATE J. A., WALTER R. C., PEARCE G. W., GORTON M. P. ; DISTRIBUTION, STRATIGRAPHY, PETROCHEMISTRY AND PALEOMAGNETISM OF THE LATE PLEISTOCENE OLD CREW TEPHRA IN ALASKA AND THE YUKON ; CAN. J. EARTH SCI. 22 [1985] 893-906
[2244] DELONG S. E., PERFIT M. R., MCCULLOCH M. T., ACH J. ; MAGMATIC EVOLUTION OF SEMISOPOCHNOI ISLAND, ALASKA: TRACE-ELEMENT AND ISOTOPIC CONSTRAINTS ; J. GEOL. 93 [1985] 609-618
[2245] MYERS J. D., MARSH B. D., SINHA A. KRISHNA ; STRONTIUM ISOTOPIC AND SELECTED TRACE ELEMENT VARIATIONS BETWEEN TWO ALEUTIAN VOLCANIC CENTERS (ADAK AND ATKA): IMPLICATIONS FOR THE DEVELOPMENT OF ARC VOLCANIC PLUMBING SYSTEMS ; CONTRIB. MINERAL. PETROL. 91 [1985] 221-234
[2246] BORSUK A. M., TSVETKOV A. A., DMITRI Z. Z., ZHURAVLEV D. Z., CHERNYSHEV I. V. ; MAGMATIC EVOLUTION OF THE KOMANDORSKY ISLANDS IN THE ALEUTIAN ISLAND ARC ; GEOL. SB. 36 [1985] 523-554
[2247] JOHNSON K. E., HARMON R. S., RICHARDSON J. M., MOORBATH S., STRONG D. F. ; ISOTOPE AND TRACE ELEMENT GEOCHEMISTRY OF AUGUSTINE VOLCANO, ALASKA: IMPLICATIONS FOR MAGMATIC EVOLUTION ; J. PETROL. 37 [1996] 95-115
[2249] YOGODZINSKI G. M., KAY R. W., VOLYNETS M. P., KOLOSKOV A. V., KAY S. M. ; MAGNESIAN ANDESITE IN THE WESTERN ALEUTIAN KOMANDORSKY REGION, IMPLICATIONS FOR SLAB MELTING AND PROCESS IN THE MANTLE WEDGE ; BULL. GEOL. SOC. AM. 107 [1995] 505-519
[2251] MILLER D. M., GOLDSTEIN S. L., LANGMUIR C. H. ; CERIUM/LEAD AND LEAD ISOTOPE RATIOS IN ARC MAGMAS AND THE ENRICHMENT OF LEAD IN THE CONTINENTS ; NATURE 368 [1994] 514-520
[2252] MYERS J. D., FROST C. D. ; A PETROLOGIC RE-INVESTIGATION OF THE ADAK VOLCANIC CENTER, CENTRAL ALEUTIAN ARC, ALASKA ; J. VOLCANOL. GEOTHERM. RES. 60 [1994] 109-146
[2256] YOGODZINSKI G. M., RUBENSTONE J. L., KAY S. M., KAY R. W. ; MAGMATIC AND TECTONIC DEVELOPMENT OF THE WESTERN ALEUTIANS: AN OCEANIC ARC IN A STRIKE-SLIP SETTING ; J. GEOPHYS. RES. B98 [1993] 11807-11834
[2257] SINGER B. S., PEARCE T. H., KOLISNIK A. M., MYERS J. D. ; PLAGIOCLASE ZONING IN MID-PLEISTOCENE LAVAS FROM THE SEGUAM VOLCANIC CENTER, CENTRAL ALEUTIAN ARC, ALASKA ; AM. MINERAL. 78 [1993] 143-157
[2479] GILL J. B., WILLIAMS ROSS W. ; TH ISOTOPE AND U-SERIES STUDIES OF SUBDUCTION RELATED VOLCANIC ROCKS ; GEOCHIM. COSMOCHIM. ACTA 54 [1990] 1427-1442
[2489] MORRIS J. D., LEEMAN B. W., TERA F. ; THE SUBDUCTED COMPONENT IN ISLAND ARC LAVAS: CONSTRAINTS FROM BE ISOTOPES AND B-BE SYSTEMATICS ; NATURE 344 [1990] 31-36
[2498] ARCULUS R. J., DELONG S. E., KAY R. W., BROOKS C. K., SUN SHEN-SU ; THE ALKALIC ROCK SUITE OF BOGOSLOF ISLAND, EASTERN ALEUTIAN ARC, ALASKA ; J. GEOL. 85 [1977] 177-186
[2499] DREWES H., FRASER D. G., SNYDER G. L., BARNETT H. F. ; GEOLOGY OF UNALASKA ISLAND AND ADJACENT INSULAR SHELF, ALEUTIAN ISLANDS, ALASKA ; U. S. GEOL. SURV. BULL. 1028-S [1961] 583-676
[2500] GUST D. A., PERFIT M. R. ; PHASE RELATIONS OF A HIGH-MG BASALT FROM THE ALEUTIAN ISLAND ARC: IMPLICATIONS FOR PRIMARY ISLAND ARC BASALTS AND HIGH-AL BASALTS ; CONTRIB. MINERAL. PETROL. 97 [1987] 7-18
[2501] KAY S. M., KAY R. W. ; ALEUTIAN THOLEIITIC AND CALC-ALKALINE MAGMA SERIES I: THE MAFIC PHENOCRYSTS ; CONTRIB. MINERAL. PETROL. 90 [1985] 276-290
[2502] MARSH B. D. ; SOME ALEUTIAN ANDESITES: THEIR NATURE AND SOURCE ; J. GEOL. 84 [1976] 27-46
[2503] MARSH B. D. ; THE ALEUTIANS| ANDESITES (THORPE, R. S.), WILEY, NEW YORK [1982] 99-114
[2504] MARSH B. D., LEITZ R. E. ; GEOLOGY OF AMAK ISLAND, ALEUTIAN ISLANDS, ALASKA ; J. GEOL. 87 [1978] 715-723
[2505] MORRIS J. D., HART S. R. ; ISOTOPIC AND INCOMPATIBLE ELEMENT CONSTRAINTS ON THE GENESIS OF ISLAND ARC VOLCANICS FROM COLD BAY AND AMAK ISLANDS, ALEUTIANS, AND IMPLICATIONS FOR MANTLE STRUCTURE ; GEOCHIM. COSMOCHIM. ACTA 47 [1983] 2015-2030
[2545] WHITE W. M., PATCHETT P. J. ; HF-ND-SR ISOTOPES AND INCOMPATIBLE ELEMENT ABUNDANCES IN ISLAND ARCS: IMPLICATIONS FOR MAGMA GENESIS AND CRUST-MANTLE EVOLUTION ; EARTH PLANET. SCI. LETT. 67 [1984] 167-185
[2546] COATS R. R. ; MAGMATIC DIFFERENTIATION IN TERTIARY AND QUATERNARY VOLCANIC ROCKS FROM ADAK AND KANAGA ISLANDS, ALEUTIAN ISLANDS, ALASKA ; BULL. GEOL. SOC. AM. 63 [1952] 485-514
[2549] DELONG S. E., HODGES F. N., ARCULUS R. J. ; ULTRAMAFIC AND MAFIC INCLUSIONS, KANAGA ISLAND, ALASKA, AND THE OCCURRENCE OF ALKALINE ROCKS IN ISLAND ARCS ; J. GEOL. 83 [1975] 721-736
[2550] MYERS J. D., SINHA A. KRISHNA ; A DETAILED PB ISOTOPIC STUDY OF CRUSTAL CONTAMINATION/ASSIMILATION: THE EDGECUMBE VOLCANIC FIELD, SE ALASKA ; GEOCHIM. COSMOCHIM. ACTA 49 [1984] 1343-1355
[2551] MYERS J. D., SINHA A. KRISHNA, MARSH B. D. ; ASSIMILATION OF CRUSTAL MATERIAL BY BASALTIC MAGMA: STRONTIUM ISOTOPIC AND TRACE ELEMENT DATA FROM EDGECUMBE VOLCANIC FIELD, SE ALASKA ; J. PETROL. 25 [1984] 1-26
[2553] STEWART R. J., NATLAND J. H., GLASSLEY W. E. ; PETROLOGY OF VOLCANIC ROCKS RECOVERED ON DSDP LEG 19 FROM THE NORTH PACIFIC OCEAN AND THE BERING SEA ; INIT. REP. DEEP SEA DRILL. PROJ. 19 [1973] 615-627
[2556] BROPHY J. G. ; ANDESITES FROM NORTHEASTERN KANAGA ISLAND, ALEUTIANS: IMPLICATIONS FOR CALC-ALKALINE FRACTIONATION MECHANISMS AND MAGMA CHAMBER DEVELOPMENT ; CONTRIB. MINERAL. PETROL. 104 [1990] 568-581
[2559] BAKER D. E., EGGLER D. H. ; FRACTIONATION PATHS OF ATKA (ALEUTIAN) HIGH-ALUMINA BASALTS: CONSTRAINTS FROM PHASE RELATIONS ; J. VOLCANOL. GEOTHERM. RES. 18 [1983] 387-404
[2563] DEBARI S. M., KAY S. M., KAY R. W. ; ULTRAMAFIC XENOLITHS FROM ADAGDAK VOLCANO, ADAK, ALEUTIAN ISLANDS, ALASKA: DEFORMED IGNEOUS CUMULATES FROM THE MOHO OF AN ISLAND ARC ; J. GEOL. 95 [1987] 329-341
[2564] MARSH B. D. ; ON THE CRYSTALLINITY, PROBABILITY OF OCCURRENCE AND RHEOLOGY OF LAVAS AND MAGMAS ; CONTRIB. MINERAL. PETROL. 78 [1981] 85-98
[2565] SINGER B. S., MYERS J. D., FROST C. D. ; MID-PLEISTOCENE LAVAS FROM THE SEGUAM VOLCANIC CENTER, CENTRAL ALEUTIAN ARC: CLOSED-SYSTEM FRACTIONAL CRYSTALLIZATION OF A BASALT TO RHYODACITE ERUPTIVE SUITE ; CONTRIB. MINERAL. PETROL. 110 [1992] 87-112
[2568] MORRIS J. D., TERA F. ; 10BE AND 9BE IN MINERAL SEPARATES AND WHOLE ROCKS FROM VOLCANIC ARCS: IMPLICATIONS FOR SEDIMENT SUBDUCTION ; GEOCHIM. COSMOCHIM. ACTA 53 [1989] 3197-3206
[2570] HILDRETH W. ; THE COMPOSITIONALLY ZONED ERUPTION OF 1912 IN THE VALLEY OF TEN THOUSAND SMOKES, KATMAI NATIONAL PARK, ALASKA ; J. VOLCANOL. GEOTHERM. RES. 18 [1983] 1-56
[2572] HILL M., MORRIS J. D., WHELAN J. ; HYBRID GRANODIORITES INTRUDING THE ACCRETIONARY PRISM, KODIAK, SHUMAGIN, AND SANAK ISLANDS, SOUTHWEST ALASKA ; J. GEOPHYS. RES. B86 [1981] 10569-10590
[2574] LOWENSTERN J. B., MAHOOD G. A. ; PETROGENESIS OF HIGH-SILICA RHYOLITE ON THE ALASKA PENINSULA ; GEOPHYS. RES. LETT. 18 [1991] 1565-1568
[2576] NYE C. J., REID M. R., AVERY V. F., FRANCIS D. M. ; GEOCHEMISTRY OF THE 1989-1990 ERUPTION OF REDOUBT VOLCANO, PARTI: WHOLE-ROCK MAJOR AND TRACE ELEMENT CHEMISTRY ; J. VOLCANOL. GEOTHERM. RES. 62 [1994] 429-452
[2578] NYE C. J., REID M. R. ; CORRECTION TO ^GEOCHEMISTRY OF PRIMARY AND LEAST FRACTIONATED LAVAS FROM OKMOK VOLCANO, CENTRAL ALEUTIANS: IMPLICATIONS FOR ARC MAGMAGENESIS^ ; J. GEOPHYS. RES. B92 [1987] 8182
[2607] SCHOLL D. W., MARLOW M. S., MACLEOD N. S., BUFFINGTON E. ; EPISODIC ALEUTIAN RIDGE IGNEOUS ACTIVITY: IMPLICATIONS OF MIOCENE AND YOUNGER SUBMARINE VOLCANISM WEST OF BULDIR ISLAND ; BULL. GEOL. SOC. AM. 87 [1976] 547-554
[2611] COATS R. R. ; GEOLOGY OF BULDIR ISLAND, ALEUTIAN ISLANDS, ALASKA ; U. S. GEOL. SURV. BULL. 989-A [1953] 1-26
[2612] COATS R. R. ; GEOLOGICAL RECONNAISSANCE OF SEMISOPOCHNOI ISLAND, WESTERN ALEUTIAN ISLANDS, ALASKA ; U. S. GEOL. SURV. BULL. 1028-O [1959] 477-519
[2613] COATS R. R., NELSON W. H., LEWIS R. Q., POWERS H. A. ; GEOLOGICAL RECONNAISSANCE OF KISKA ISLAND, ALEUTIAN ISLANDS, ALASKA ; U. S. GEOL. SURV. BULL. 1028-R [1959] 563-581
[2615] KAY R. W. ; VOLCANIC ARC MAGMAS: IMPLICATIONS OF A MELTING-MIXING MODEL FOR ELEMENT RECYCLING IN THE CRUST-UPPER MANTLE SYSTEM ; J. GEOL. 88 [1980] 497-522
[2617] NELSON W. H. ; GEOLOGY OF SEGULA, DAVIDOF, AND KHVOSTOF ISLANDS, ALEUTIAN ISLANDS, ALASKA ; U. S. GEOL. SURV. BULL. 1028-K [1959] 257-266
[2618] SIMONS F. S., MATHEWSON D. E. ; GEOLOGY OF GREAT SITKIN ISLAND, ALEUTIAN ISLANDS, ALASKA ; U. S. GEOL. SURV. BULL. 1028-B [1955] 21-43
[2619] SNYDER G. L. ; GEOLOGY OF LITTLE SITKIN ISLAND, ALEUTIAN ISLANDS, ALASKA ; U. S. GEOL. SURV. BULL. 1028-H [1959] 169-210
[2621] BROWN L., KLEIN J., MIDDLETON R., SACKS I. S., TERA F. ; 10BE IN ISLAND-ARC VOLCANOES AND IMPLICATIONS FOR SUBDUCTION ; NATURE 299 [1982] 718-720
[2622] TERA F., BROWN L., MORRIS J. D., SACKS I. S., KLEIN J., MIDDLETON R. ; SEDIMENT INCORPORATION IN ISLAND-ARC MAGMAS: INFERENCES FROM 10BE ; GEOCHIM. COSMOCHIM. ACTA 50 [1986] 535-550
[2623] RYAN J. G., LANGMUIR C. H. ; BERYLLIUM SYSTEMATICS IN YOUNG VOLCANIC ROCKS: IMPLICATIONS FOR 10BE ; GEOCHIM. COSMOCHIM. ACTA 52 [1988] 237-244
[2666] DELONG S. E., MCDOWELL F. W. ; K-AR AGES FROM THE NEAR ISLANDS, WESTERN ALEUTIAN ISLANDS, ALASKA: INDICATION OF A MID-OLIGOCENE THERMAL EVENT ; GEOLOGY 3 [1975] 691-694
[2667] GATES O., POWERS H. A., WILCOX R. E. ; GEOLOGY OF THE NEAR ISLANDS, ALASKA ; U. S. GEOL. SURV. BULL. 1028-U [1971] 709-822
[2670] KAY S. M. ; METAMORPHISM IN THE ALEUTIAN ARC: THE FINGER BAY PLUTON, ADAK, ALASKA ; CAN. MINERAL. 21 [1983] 665-681
[2671] KAY S. M., KAY R. W., BRUECKNER H. K., RUBENSTONE J. L. ; THOLEIITIC ALEUTIAN ARC PLUTONISM: THE FINGER BAY PLUTON, ADAK, ALASKA ; CONTRIB. MINERAL. PETROL. 82 [1983] 99-116
[2672] KAY S. M., KAY R. W., CITRON G. P., PERFIT M. R. ; CALC-ALKALINE PLUTONISM IN THE INTRA-OCEANIC ALEUTIAN ARC, ALASKA ; SPEC. PAP. GEOL. SOC. AM. 241 [1990] 233-255
[2675] ROMICK J. D., KAY S. M., KAY R. W. ; THE INFLUENCE OF AMPHIBOLE FRACTIONATION ON THE EVOLUTION OF CALC-ALKALINE ANDESITE AND DACITE TEPHRA FROM THE CENTRAL ALEUTIANS, ALASKA ; CONTRIB. MINERAL. PETROL. 112 [1992] 101-118
[2943] SHEPHERD E. S. ; NOTE ON THE FLUORINE CONTENT OF ROCKS AND OCEAN-BOTTOM SAMPLES ; AM. J. SCI. 238 [1940] 117-128
[3357] MERRILL G. P. ; HORNBLENDE ANDESITE FROM NEW BOGOSLOFF VOLCANO ; SCIENCE 4 [1884] 524
[3358] MERRILL G. P. ; ON HORNBLENDE ANDESITES FROM THE NEW VOLCANO ON BOGOSLOF ISLAND IN THE BERING SEA ; PROC. U.S. NATL. MUS. 8 [1886] 31-33
[3359] FENNER C. N. ; KATMAI MAGMATIC PROVINCE ; J. GEOL. 34 [1926] 673-772
[3503] COOMBS M. L., EICHELBERGER J. C., RUTHERFORD M. J. ; MAGMA STORAGE AND MIXING CONDITIONS FOR THE 1953-1974 ERUPTIONS OF SOUTHWEST TRIDENT VOLCANO, KATMAI NATIONAL PARK, ALASKA ; CONTRIB. MINERAL. PETROL. 140 [2000] 99-118
[3611] FIERSTEIN J., HILDRETH W. ; THE PLINIAN ERUPTIONS OF 1912 AT NOVARUPTA, KATMAI NATIONAL PARK, ALASKA ; BULL. VOLCANOL. 54 [1992] 646-684
[3855] MILLER T. P., CHERTKOFF D. G., EICHELBERGER J. C., COOMBS M. L. ; MOUNT DUTTON VOLCANO, ALASKA: ALEUTEN ARC ANALOG TO UNZEN VOLCANO, JAPAN ; J. VOLCANOL. GEOTHERM. RES. 89 [1999] 275-301
[4059] MYERS J. D., MARSH B. D. ; GEOLOGY AND PETROGENESIS OF THE EDGECUMBE VOLCANIC FIELD, SE ALASKA: THE INTERACTION OF BASALT AND SIALIC CRUST ; CONTRIB. MINERAL. PETROL. 77 [1981] 272-287
[4190] NOLL P. D. JR., NEWSOM H. E., LEEMAN W. P., RYAN J. G. ; THE ROLE OF HYDROTHERMAL FLUIDS IN THE PRODUCTION OF SUBDUCTION ZOME MAGMAS: EVIDENCE FROM SIDEROPHILE AND CHALCOPHILE TRACE ELEMENTS AND BORON ; GEOCHIM. COSMOCHIM. ACTA 60 [1996] 587-611
[4191] RYAN J. G., LANGMUIR C. H. ; THE SYSTEMATICS OF LITHIUM ABUNDANCES IN YOUNG VOLCANIC ROCKS ; GEOCHIM. COSMOCHIM. ACTA 51 [1987] 1727-1741
[4327] ANDERSON A. T. JR. ; WATER IN SOME HYPERSTHENIC MAGMAS ; J. GEOL. 87 [1979] 509-531
[4401] GETAHUN A., REED M. H., SYMONDS R. ; MOUNT ST. AUGUSTINE VOLCANO FUMAROLE WALL ROCK ALTERATION: MINERALOGY, ZONING, COMPOSITION AND NUMERICAL MODELS OF ITS FORMATION PROCESS ; J. VOLCANOL. GEOTHERM. RES. 71 [1996] 73-107
[4570] BREW D. A., MUFFLER L. J. P., LONEY R. A. ; RECONNAISSANCE GEOLOGY OF THE MOUNT EDGECUMBE VOLCANIC FIELD, KRUZOF ISLAND, SOUTHEASTERN ALASKA ; U. S. GEOL. SURV. PROF. PAP. 650-D [1969] D1-D18
[4867] BINDEMAN I. N., FOURNELLE J. H., VALLEY J. W. ; LOW-D18O TEPHRA FROM A COMPOSITIONALLY ZONED MAGMA BODY: FISHER CALDERA, UNIMAL ISLAND, ALEUTIANS ; J. VOLCANOL. GEOTHERM. RES. 111 [2001] 35-53
[5033] ALVES S., SCHIANO P., CAPMAS F., ALLEGRE C.-J. ; OSMIUM ISOTOPE BINARY MIXING ARRAYS IN ARC VOLCANISM ; EARTH PLANET. SCI. LETT. 198 [2002] 355-369
[5183] MYERS J. D., MARSH B. D., FROST C. D., LINTON J. A. ; PETROLOGIC CONSTRAINTS ON THE SPATIAL DISTRIBUTION OF CRUSTAL MAGMA CHAMBERS, ATKA VOLCANIC CENTER, CENTRAL ALEUTIAN ARC ; CONTRIB. MINERAL. PETROL. 143 [2002] 567-586
[5371] TURNER S. P., EVANS P. J., HAWKESWORTH C. J. ; ULTRAFAST SOURCE-TO-SURFACE MOVEMENT OF MELT AT ISLAND ARCS FROM 226RA-230TH SYSTEMATICS ; SCIENCE 292 [2001] 1363-1366
[5503] BAKER D. R., EGGLER D. H. ; COMPOSITIONS OF ANHYDROUS AND HYDROUS MELTS COEXISTING WITH PLAGIOCLASE, AUGITE, AND OLIVINE OR LOW-CA PYROXENE FROM 1 ATM TO 8 KBAR: APPLICATION TO THE ALEUTIAN VOLCANIC CENTER OF ATKA ; AM. MINERAL. 72 [1987] 12-28
[5769] SCHILLING J.- G., BEGET J. E., NYE C. J., GARDNER J. E., DEVINE J. D., GEORGE R. M. M. ; GEOLOGY AND PETROLOGY OF EJECTA FROM THE 1999 ERUPTION OF SHISHALDIN VOLCANO, ALASKA ; BULL. VOLCANOL. 64 [2002] 548-561
[6565] GEORGE R. M. M., TURNER S. P., HAWKESWORTH C. J., MORRIS J. D., NYE C. J., RYAN J. G., ZHENG S.-H. ; MELTING PROCESSES AND FLUID AND SEDIMENT TRANSPORT RATES ALONG THE ALASKA-ALEUTIAN ARC FROM AN INTEGRATED U-TH-RA-BE ISOTOPE STUDY ; J. GEOPHYS. RES. B108 [2003]
[6578] REAGAN M. K., SIMS K. W. W., ERICH J., THOMAS R. B., CHENG HAI, EDWARDS R. L., LAYNE G. D., BALL L. A. ; TIME-SCALES OF DIFFERENTIATION FROM MAFIC PARENTS TO RHYOLITE IN NORTH AMERICAN CONTINENTAL ARCS ; J. PETROL. 44 [2003] 1703-1726
[6582] CLASS C., MILLER D. M., GOLDSTEIN S. L., LANGMUIR C. H. ; DISTINGUISHING MELT AND FLUID SUBDUCTION COMPONENTS IN UMNAK VOLCANICS, ALEUTIAN ARC ; GEOCHEMISTRY GEOPHYSICS GEOSYSTEMS 1 [2000]
[6583] RYAN J. G., LANGMUIR C. H. ; THE SYSTEMATICS OF BORON ABUNDANCES IN YOUNG VOLCANIC ROCKS ; GEOCHIM. COSMOCHIM. ACTA 57 [1993] 1489-1498
[6660] HILDRETH W., LANPHERE M. A., FIERSTEIN J. ; GEOCHRONOLOGY AND ERUPTIVE HISTORY OF THE KATMAI VOLCANIC CLUSTER, ALASKA PENINSULA ; EARTH PLANET. SCI. LETT. 214 [2003] 93-114
[6859] GEORGE R. M. M., TURNER S. P., HAWKESWORTH C. J., BACON C. R., NYE C. J., STELLING P., DREHER S. T. ; CHEMICAL VERSUS TEMPORAL CONTROLS ON THE EVOLUTION OF THOLEIITIC AND CALC-ALKALINE MAGMAS AT TWO VOLCANOES IN THE ALASKA-ALEUTIAN ARC ; J. PETROL. 45 [2004] 203-219
[6974] WINER G. S., FEELEY T. C., COSCA M. A. ; BASALTIC VOLCANISM IN THE BERING SEA: GEOCHRONOLOGY AND VOLCANIC EVOLUTION OF ST. PAUL ISLAND, PRIBILOF ISLANDS, ALASKA ; J. VOLCANOL. GEOTHERM. RES. 134 [2004] 277-301
[6992] HILDRETH W., FIERSTEIN J., SIEMS D. F., BUDAHN J. R., RUIZ J. ; REAR-ARC VS. ARC-FRONT VOLCANOES IN THE KATMAI REACH OF THE ALASKA PENINSULA: A CRITICAL APPRAISAL OF ACROSS-ARC COMPOSITIONAL VARIATIONS ; CONTRIB. MINERAL. PETROL. 147 [2004] 243-275
[7052] MCCULLOCH M. T., GAMBLE J. A. ; GEOCHEMICAL AND GEODYNAMICAL CONSTRAINTS ON SUBDUCTION ZONE MAGMATISM ; EARTH PLANET. SCI. LETT. 102 [1991] 358-374
[7063] MÜNKER C., WÖRNER G., YOGODZINSKI G. M., CHURIKOVA T. G. ; BEHAVIOUR OF HIGH FIELD STRENGTH ELEMENTS IN SUBDUCTION ZONES: CONSTRAINTS FROM KAMCHATKA-ALEUTIAN ARC LAVAS ; EARTH PLANET. SCI. LETT. 224 [2004] 275-293
[7082] WOLF K. J., EICHELBERGER J. C. ; SYNERUPTIVE MIXING, DEGASSING, AND CRYSTALLIZATION AT REDOUBT VOLCANO, ERUPTION OF DECEMBER, 1989 TO MAY 1990 ; J. VOLCANOL. GEOTHERM. RES. 75 [1997] 19-37
[7092] TURNER S. P., BLACK S., BERLO K. ; 210PB-226RA AND 228RA-232TH SYSTEMATICS IN YOUNG ARC LAVAS: IMPLICATIONS FOR MAGMA DEGASSING AND ASCENT RATES ; EARTH PLANET. SCI. LETT. 227 [2004] 1-16
[7172] SWANSON S. E., NYE C. J., MILLER T. P., AVERY V. F. ; GEOCHEMISTRY OF THE 1989-1990 ERUPTION OF REDOUBT VOLCANO, PARTII: EVIDENCE FROM MINERAL AND GLASS CHEMISTRY ; J. VOLCANOL. GEOTHERM. RES. 62 [1994] 453-468
[7187] RYAN J. G., KYLE P. R. ; LITHIUM ABUNDANCE AND LITHIUM ISOTOPE VARIATIONS IN MANTLE SOURCES: INSIGHTS FROM INTRAPLATE VOLCANIC ROCKS FROM ROSS ISLAND AND MARIE BYRD LAND (ANTARCTICA) AND OTHER OCEANIC ISLANDS ; CHEM. GEOL. 212 [2004] 125-142
[7197] JICHA B. R., SINGER B. S., BROPHY J. G., FOURNELLE J. H., JOHNSON CLARK M., BEARD B. L., LAPEN T. J., MAHLEN N. J. ; VARIABLE IMPACT OF THE SUBDUCTED SLAB ON ALEUTIAN ISLAND ARC MAGMA SOURCES: EVIDENCE FROM SR, ND, PB AND HF ISOTOPES AND TRACE ELEMENT ABUNDANCES ; J. PETROL. 45 [2004] 1845-1875
[7235] HILDRETH W., FIERSTEIN J., LANPHERE M. A., SIEMS D. F. ; SNOWY MOUNTAIN: A PAIR OF SMALL ANDESITE-DACITE STRATOVOLCANOES IN KATMAI NATIONAL PARK ; U. S. GEOL. SURV. PROF. PAP. 1633 [1999] 13-34
[7236] HILDRETH W., FIERSTEIN J., LANPHERE M. A., SIEMS D. F. ; MOUNT MAGEIK: A COMPOUND STRATOVOLCANO IN KATMAI NATIONAL PARK ; U. S. GEOL. SURV. PROF. PAP. 1615 [1998] 23-41
[7278] HILDRETH W., FIERSTEIN J., LANPHERE M. A., SIEMS D. F. ; TRIDENT VOLCANO: FOUR CONTIGUOUS STRATOCONES ADJACENT TO KATMAI PASS, ALASKA PENINSULA ; U. S. GEOL. SURV. PROF. PAP. 1678 [2001] 153-180
[7547] HILDRETH W., FIERSTEIN J., LANPHERE M. A., SIEMS D. F. ; MOUNT GRIGGS: A COMPOSITIONALLY DISTINCTIVE QUATERNARY STRATOVOLCANO BEHIND THE MAIN VOLCANIC LINE IN KATMAI NATIONAL PARK ; U. S. GEOL. SURV. PROF. PAP. 1662 [2000] 87-112
[7673] FEELEY T. C., WINER G. S. ; EVIDENCE FOR FRACTIONATION OF QUATERNARY BASALTS ON ST. PAUL ISLAND, ALASKA, WITH IMPLICATIONS FOR THE DEVELOPMENT OF SHALLOW MAGMA CHAMBERS BENEATH BERING SEA VOLCANOES ; LITHOS 46 [1999] 661-676
[7862] BINDEMAN I. N., EILER J. M., YOGODZINSKI G. M., TATSUMI Y., STERN C. R., GROVE T. L., PORTNYAGIN M. V., HOERNLE K. A., DANYUSHEVSKY L. V. ; OXYGEN ISOTOPE EVIDENCE FOR SLAB MELTING IN MODERN AND ANCIENT SUBDUCTION ZONES ; EARTH PLANET. SCI. LETT. 235 [2005] 480-496
[8201] MENZIES M. A., MURTHY V. R. ; ND AND SR ISOTOPE GEOCHEMISTRY OF HYDROUS MANTLE NODULES AND THEIR HOST ALKALI BASALTS: IMPLICATIONS FOR LOCAL HETEROGENEITIES IN METASOMATICALLY VEINED MANTLE ; EARTH PLANET. SCI. LETT. 46 [1980] 323-334
[8317] KIENLE J., KYLE P. R., SELF S., MOTYKA R. J., LORENZ V. ; UKINREK MAARS, ALASKA, I. APRIL 1977 ERUPTION SEQUENCE, PETROLOGY AND TECTONIC SETTING ; J. VOLCANOL. GEOTHERM. RES. 7 [1980] 11-37
[8487] DREHER S. T., EICHELBERGER J. C., LARSEN J. F. ; THE PETROLOGY AND GEOCHEMISTRY OF THE ANIAKCHAK CALDERA-FORMING IGNIMBRITE, ALEUTIAN ARC, ALASKA ; J. PETROL. 46 [2005] 1747-1768
[8654] JICHA B. R., SINGER B. S., BEARD B. L., JOHNSON CLARK M. ; CONTRASTING TIMESCALES OF CRYSTALLIZATION AND MAGMA STORAGE BENEATH THE ALEUTIAN ISLAND ARC ; EARTH PLANET. SCI. LETT. 236 [2005] 195-210
[8861] BROPHY J. G., WHITTINGTON C. S., PARK Y.-R. ; SECTOR-ZONED AUGITE MEGACRYSTS IN THE ALEUTIAN HIGH ALUMINA BASALTS: IMPLICATIONS FOR THE CONDITIONS OF BASALT CRYSTALLIZATION AND THE GENERATION OF CALC-ALKALINE SERIES MAGMAS ; CONTRIB. MINERAL. PETROL. 135 [1999] 277-290
[8913] MANGAN M. T., WAYTHOMAS C. F., MILLER T. P., TRUSDELL F. A. ; EMMONS LAKE VOLCANIC CENTER, ALASKA PENINSULA: SOURCE OF THE LATE WISCONSIN DAWSON TEPHRA, YUKON TERRITORY, CANADA ; CAN. J. EARTH SCI. 40 [2003] 925-936
[8955] CARR W. J., QUINLIVAN W. D., GARD L. M. ; AGE AND STRATIGRAPHIC RELATIONS OF AMCHITKA, BANJO POINT, AND CHITKA POINT FORMATIONS, AMCHITKA ISLAND, ALEUTIAN ISLANDS, ALASKA ; U. S. GEOL. SURV. BULL. 1324-A [1970] A16-A22
[8958] HILDRETH W., FIERSTEIN J., LANPHERE M. A., SIEMS D. F. ; ALAGOGSHAK VOLCANO: A PLEISTOCENE ANDESITE-DACITE STRATOVOLCANO IN KATMAI NATIONAL PARK ; U. S. GEOL. SURV. PROF. PAP. 1614 [1999] 105-113
[8962] LEWIS R. Q., NELSON W. H., POWERS H. A. ; GEOLOGY OF RAT ISLAND, ALEUTIAN ISLANDS, ALASKA ; U. S. GEOL. SURV. BULL. 1028-Q [1960] 555-562
[9296] DAVIS A. S., GUNN S., GRAY L. B., MARLOW M. S., WONG F. L. ; PETROLOGY AND ISOTOPIC COMPOSITION OF QUATERNARY BASANITES DREDGED FROM THE BERING SEA CONTINENTAL MARGIN NEAR NAVARIN BASIN ; CAN. J. EARTH SCI. 30 [1993] 975-984
[9411] JICHA B. R., SINGER B. S. ; VOLCANIC HISTORY AND MAGMATIC EVOLUTION OF SEGUAM ISLAND, ALEUTIAN ISLAND ARC, ALASKA ; BULL. GEOL. SOC. AM. 118 [2006] 805-822
[9628] LARSEN J. F. ; RHYODACITE MAGMA STORAGE CONDITIONS PRIOR TO THE 3430 YBP CALDERA-FORMING ERUPTION OF ANIAKCHAK VOLCANO, ALASKA ; CONTRIB. MINERAL. PETROL. 152 [2006] 523-540
[9667] SIEBERT L., BEGET J. E., GLICKEN H. ; THE 1883 AND LATE-PREHISTORIC ERUPTIONS OF AUGUSTINE VOLCANO, ALASKA ; J. VOLCANOL. GEOTHERM. RES. 66 [1995] 367-395
[10153] YOGODZINSKI G. M., KELEMEN P. B. ; TRACE ELEMENTS IN CLINOPYROXENES FROM ALEUTIAN XENOLITHS: IMPLICATIONS FOR PRIMITIVE SUBDUCTION MAGMATISM IN AN ISLAND ARC ; EARTH PLANET. SCI. LETT. 256 [2007] 617-632
[10497] SINGER B. S., JICHA B. R., LEEMAN W. P., ROGERS N. W. ; ALONG-STRIKE TRACE ELEMENT AND ISOTOPIC VARIATION IN ALEUTIAN ISLAND ARC BASALT: SUBDUCTION MELTS SEDIMENTS AND DEHYDRATES SERPENTINE ; J. GEOPHYS. RES. B112 [2007]
[11542] LOWENSTERN J. B. ; EVIDENCE FOR A COPPER-BEARING FLUID IN MAGMA ERUPTED AT THE VALLEY OF TEN THOUSAND SMOKES, ALASKA ; CONTRIB. MINERAL. PETROL. 114 [1993] 409-421
[11837] FINNEY B., TURNER S. P., HAWKESWORTH C. J., LARSEN J. F., NYE C. J., GEORGE R. M. M., BINDEMAN I. N., EICHELBERGER J. C. ; MAGMATIC DIFFERENTIATION AT AN ISLAND-ARC CALDERA: OKMOK VOLCANO, ALEUTIAN ISLANDS, ALASKA ; J. PETROL. 49 [2008] 857-884
[12547] SWANSON S. E., KEARNEY C. S. ; ANHYDRITE IN THE 1989-1990 LAVAS AND XENOLITHS FROM REDOUBT VOLCANO, ALASKA ; J. VOLCANOL. GEOTHERM. RES. 175 [2008] 509-516
[12636] FIERSTEIN J., HILDRETH W. ; KAGUYAK DOME FIELD AND ITS HOLOCENE CALDERA, ALASKA PENINSULA ; J. VOLCANOL. GEOTHERM. RES. 177 [2008] 340-366
[12881] AYUSO R. A., HAEUSSLER P. J., BRADLEY D. C., FARRIS D. W., FOLEY N. K., WANDLESS G. A. ; THE ROLE OF RIDGE SUBDUCTION IN DETERMINING THE GEOCHEMISTRY AND ND-SR-PB ISOTOPIC ISOTOPIC EVOLUTION OF THE KODIAK BATHOLITH IN SOUTHERN ALASKA ; TECTONOPHYSICS 464 [2009] 137-163
[13421] TAPPEN C. M., WEBSTER J. D., MANDEVILLE C. W., RODERICK D. ; PETROLOGY AND GEOCHEMISTRY OF CA. 2100 - 1000 A.B.P. MAGMAS OF AUGUSTINE VOLCANO, ALASKA, BASED ON ANALYSIS OF PREHISTORIC PUMICEOUS TEPHRA ; J. VOLCANOL. GEOTHERM. RES. 183 [2009] 42-62
[13624] JICHA B. R. ; HOLOCENE VOLCANIC ACTIVITY AT KONIUJI ISLAND, ALEUTIANS ; J. VOLCANOL. GEOTHERM. RES. 185 [2009] 214-222
[13782] MANGAN M. T., MILLER T. P., WAYTHOMAS C. F., TRUSDELL F. A., CALVERT A. T., LAYER P. W. ; DIVERSE LAVAS FROM CLOSELY SPACED VOLCANOES DRAWING FROM A COMMON PARENT: EMMONS LAKE VOLCANIC CENTER, EASTERN ALEUTIAN ARC ; EARTH PLANET. SCI. LETT. 287 [2009] 363-372
[14099] CHANG J. M., FEELEY T. C., DERAPS M. R. ; PETROGENESIS OF BASALTIC VOLCANIC ROCKS FROM THE PRIBILOF ISLANDS, ALASKA, BY MELTING OF METASOMATICALLY ENRICHED DEPLETED LITHOSPHERE, CRYSTALLIZATION DIFFERENTIATION, AND MAGMA MIXING ; J. PETROL. 50 [2009] 2249-2286
[14138] MUKASA S. B., ANDRONIKOV A. V., HALL C. M. ; THE 40AR/39AR CHRONOLOGY AND ERUPTION OF CENOZOIC VOLCANISM IN THE EASTERN BERING SEA VOLCANIC PROVINCE, ALASKA ; J. GEOPHYS. RES. B112 [2007]
[14898] ZIMMER M. M., PLANK T., HAURI E. H., YOGODZINSKI G. M., STELLING P., LARSEN J. F., SINGER B. S., JICHA B. R., MANDEVILLE C. W., NYE C. J. ; THE ROLE OF WATER IN GENERATING THE CALC-ALKALINE TREND: NEW VOLATILE DATA FOR ALEUTIAN MAGMAS AND A NEW THOLEIITIC INDEX ; J. PETROL. 51 [2010] 2411-2444
[14905] YOGODZINSKI G. M., VERVOORT J. D., BROWN S. T., GERSENY M. ; SUBDUCTION CONTROLS OF HF AND ND ISOTOPES IN LAVAS OF THE ALEUTIAN ISLAND ARC ; EARTH PLANET. SCI. LETT. 300 [2010] 226-238
[14934] TURNER S. P., SANDIFORD M., REAGAN M. K., HAWKESWORTH C. J., HILDRETH W. ; ORIGINS OF LARGE-VOLUME, COMPOSITIONALLY ZONED VOLCANIC ERUPTIONS: NEW CONSTRAINTS FROM U-SERIES ISOTOPES AND NUMERICAL THERMAL MODELING FOR THE 1912 KATMAI-NOVARUPTA ERUPTION ; J. GEOPHYS. RES. B115 [2010]
[16245] TURNER S. P., REGELOUS M., HAWKESWORTH C. J., ROSTAMI K. ; PARTIAL MELTING PROCESSES ABOVE SUBDUCTING PLATES: CONSTRAINTS FROM 231PA–235U DISEQUILIBRIA ; GEOCHIM. COSMOCHIM. ACTA 70 [2006] 480-PARTIAL MELTING PROCESSES ABOVE SUBDUCTING PLATES: CONSTRAINTS FROM 231PA–235U DISEQUILIBRIA
Criteria:
QUERY
BY
GEOLOGICAL
SETTING:
CONVERGENT
MARGIN
-
ALEUTIAN
ARC
-
NO
FURTHER
CONSTRAINTS
-
SAMPLE
CRITERIA
(COMBINED
WITH
AND):
-
ROCK
TYPE:
PLUTONIC
ROCK
/
VOLCANIC
ROCK

## Sheet: Bismarck
Year	CITATION	SAMPLE NAME	LOCATION	ROCK TYPE	ROCK NAME	ROCK TEXTURE	SAMPLE COMMENT	AGE (MIN.)	AGE (MAX.)	GEOLOGICAL AGE	GEOLOGICAL AGE PREFIX	ERUPTION DAY	ERUPTION MONTH	ERUPTION YEAR	ALTERATION	ALTERATION TYPE	LATITUDE (MIN.)	LONGITUDE (MIN.)	MGO(WT%)	Sr/Y	SR(PPM): altern. values and methods	Y(PPM): altern. values and methods	median MgO	median Sr/Y
1981	[4991] SMITH IAN E. M. (1981)	samp. 687	BISMARCK ARC - NEW BRITAIN ARC / BISMARCK ARC - NEW BRITAIN ARC / D^ENTRECASTEAUX ISLANDS / PACIFIC OCEAN	VOLCANIC ROCK	RHYOLITE												-9	150	0.05	8.5	68	8	0.17	2.6625
1977	[6436] SMITH IAN E. M. (1977)	samp. 33743	BISMARCK ARC - NEW BRITAIN ARC / BISMARCK ARC - NEW BRITAIN ARC / D^ENTRECASTEAUX ISLANDS / PACIFIC OCEAN	VOLCANIC ROCK	COMENDITE	PORPHYRITIC				HOLOCENE							-9	150	0.05	0.0149254	2	134
1981	[4991] SMITH IAN E. M. (1981)	samp. 684	BISMARCK ARC - NEW BRITAIN ARC / BISMARCK ARC - NEW BRITAIN ARC / D^ENTRECASTEAUX ISLANDS / PACIFIC OCEAN	VOLCANIC ROCK	RHYOLITE												-9	150	0.06	6.6875	107	16
1981	[4991] SMITH IAN E. M. (1981)	samp. 685	BISMARCK ARC - NEW BRITAIN ARC / BISMARCK ARC - NEW BRITAIN ARC / D^ENTRECASTEAUX ISLANDS / PACIFIC OCEAN	VOLCANIC ROCK	RHYOLITE												-9	150	0.08	7.3	73	10
1977	[6436] SMITH IAN E. M. (1977)	samp. 33719	BISMARCK ARC - NEW BRITAIN ARC / BISMARCK ARC - NEW BRITAIN ARC / D^ENTRECASTEAUX ISLANDS / PACIFIC OCEAN	VOLCANIC ROCK	COMENDITE	PORPHYRITIC				HOLOCENE							-9	150	0.08	0.028169	2	71
1992	[9340] HEGNER E. (1992)	samp. 719	BISMARCK ARC - NEW BRITAIN ARC / BISMARCK ARC - NEW BRITAIN ARC / D^ENTRECASTEAUX ISLANDS / SOLOMON SEA / PACIFIC OCEAN	VOLCANIC ROCK	DACITE												-9.5	150.8	0.08	0.028169	2	71
1981	[4991] SMITH IAN E. M. (1981)	samp. 688	BISMARCK ARC - NEW BRITAIN ARC / BISMARCK ARC - NEW BRITAIN ARC / D^ENTRECASTEAUX ISLANDS / PACIFIC OCEAN	VOLCANIC ROCK	RHYOLITE												-9	150	0.1	7.88889	71	9
1992	[9340] HEGNER E. (1992)	samp. 688	BISMARCK ARC - NEW BRITAIN ARC / BISMARCK ARC - NEW BRITAIN ARC / D^ENTRECASTEAUX ISLANDS / SOLOMON SEA / PACIFIC OCEAN	VOLCANIC ROCK	RHYOLITE												-9	150	0.1	7.88889	71	9
1981	[4991] SMITH IAN E. M. (1981)	samp. 686	BISMARCK ARC - NEW BRITAIN ARC / BISMARCK ARC - NEW BRITAIN ARC / D^ENTRECASTEAUX ISLANDS / PACIFIC OCEAN	VOLCANIC ROCK	RHYOLITE												-9	150	0.11	7.1	71	10
1992	[9340] HEGNER E. (1992)	samp. 676	BISMARCK ARC - NEW BRITAIN ARC / BISMARCK ARC - NEW BRITAIN ARC / D^ENTRECASTEAUX ISLANDS / SOLOMON SEA / PACIFIC OCEAN	VOLCANIC ROCK	DACITE												-9	150	0.14	11.2083	269	24
1992	[9340] HEGNER E. (1992)	samp. 736	BISMARCK ARC - NEW BRITAIN ARC / BISMARCK ARC - NEW BRITAIN ARC / D^ENTRECASTEAUX ISLANDS / SOLOMON SEA / PACIFIC OCEAN	VOLCANIC ROCK	DACITE												-9.5	150.8	0.14	0.0681818	3	44
1977	[6436] SMITH IAN E. M. (1977)	samp. 33738	BISMARCK ARC - NEW BRITAIN ARC / BISMARCK ARC - NEW BRITAIN ARC / D^ENTRECASTEAUX ISLANDS / PACIFIC OCEAN	VOLCANIC ROCK	COMENDITE	PORPHYRITIC				HOLOCENE							-9	150	0.14	0.0188679	2	106
1981	[4991] SMITH IAN E. M. (1981)	samp. 676	BISMARCK ARC - NEW BRITAIN ARC / BISMARCK ARC - NEW BRITAIN ARC / D^ENTRECASTEAUX ISLANDS / PACIFIC OCEAN	VOLCANIC ROCK	RHYOLITE												-9	150	0.14	0.914966	269	294
1981	[4991] SMITH IAN E. M. (1981)	samp. 681	BISMARCK ARC - NEW BRITAIN ARC / BISMARCK ARC - NEW BRITAIN ARC / D^ENTRECASTEAUX ISLANDS / PACIFIC OCEAN	VOLCANIC ROCK	RHYOLITE												-9	150	0.15	7.92857	111	14
2012	[16253] JENNER F. E. (2012)	samp. MD6	BISMARCK ARC - NEW BRITAIN ARC / MANUS BACK-ARC BASIN / DREDGE MD-6 / PACIFIC OCEAN	VOLCANIC ROCK	NOT GIVEN												-3.7	151.767	0.154667	6.05044	220.673	36.4723
1992	[9340] HEGNER E. (1992)	samp. 715	BISMARCK ARC - NEW BRITAIN ARC / BISMARCK ARC - NEW BRITAIN ARC / D^ENTRECASTEAUX ISLANDS / SOLOMON SEA / PACIFIC OCEAN	VOLCANIC ROCK	DACITE												-9.5	150.8	0.16	0.114286	8	70
1981	[4991] SMITH IAN E. M. (1981)	samp. 683	BISMARCK ARC - NEW BRITAIN ARC / BISMARCK ARC - NEW BRITAIN ARC / D^ENTRECASTEAUX ISLANDS / PACIFIC OCEAN	VOLCANIC ROCK	RHYOLITE												-9	150	0.18	3	66	22
1992	[9340] HEGNER E. (1992)	samp. 742	BISMARCK ARC - NEW BRITAIN ARC / BISMARCK ARC - NEW BRITAIN ARC / D^ENTRECASTEAUX ISLANDS / SOLOMON SEA / PACIFIC OCEAN	VOLCANIC ROCK	RHYOLITE												-9.5	150.8	0.18	0.00757576	1	132
1981	[4991] SMITH IAN E. M. (1981)	samp. 682	BISMARCK ARC - NEW BRITAIN ARC / BISMARCK ARC - NEW BRITAIN ARC / D^ENTRECASTEAUX ISLANDS / PACIFIC OCEAN	VOLCANIC ROCK	RHYOLITE												-9	150	0.22	3.5	77	22
1981	[4991] SMITH IAN E. M. (1981)	samp. 680	BISMARCK ARC - NEW BRITAIN ARC / BISMARCK ARC - NEW BRITAIN ARC / D^ENTRECASTEAUX ISLANDS / PACIFIC OCEAN	VOLCANIC ROCK	RHYOLITE												-9	150	0.22	3.30435	76	23
1974	[3055] BLAKE D. H. (1974)	samp. 36F	BISMARCK ARC - NEW BRITAIN ARC / BISMARCK ARC - NEW BRITAIN ARC / NEW BRITAIN / WITORI / PACIFIC OCEAN	VOLCANIC ROCK	RHYOLITE		BOULDER OF WELDED TUFF IN STREAM										-5.5	150.5	0.26	12.5	250	20
2012	[16253] JENNER F. E. (2012)	samp. DR87	BISMARCK ARC - NEW BRITAIN ARC / MANUS BACK-ARC BASIN / DREDGE 87-DR / PACIFIC OCEAN	VOLCANIC ROCK	NOT GIVEN												-3.61	151.788	0.261249	6.11916	215.032	35.1408
1978	[5622] JOHNSON R. W. (1978)	samp. 24	BISMARCK ARC - NEW BRITAIN ARC / MANUS BACK-ARC BASIN / LOU / NORTH BISMARCK SEA / PACIFIC OCEAN	VOLCANIC ROCK	RHYOLITE		GLASSY LAVA										-2.42	147.38	0.35	1.71429	60	35
1978	[5622] JOHNSON R. W. (1978)	samp. 23	BISMARCK ARC - NEW BRITAIN ARC / MANUS BACK-ARC BASIN / LOU / NORTH BISMARCK SEA / PACIFIC OCEAN	VOLCANIC ROCK	RHYOLITE		GLASSY LAVA										-2.42	147.38	0.37	1.36	68	50
1978	[5622] JOHNSON R. W. (1978)	samp. 25	BISMARCK ARC - NEW BRITAIN ARC / MANUS BACK-ARC BASIN / LOU / NORTH BISMARCK SEA / PACIFIC OCEAN	VOLCANIC ROCK	RHYOLITE		GLASSY LAVA										-2.42	147.38	0.38	1.71429	60	35
1978	[5622] JOHNSON R. W. (1978)	samp. 19	BISMARCK ARC - NEW BRITAIN ARC / MANUS BACK-ARC BASIN / LOU / NORTH BISMARCK SEA / PACIFIC OCEAN	VOLCANIC ROCK	RHYOLITE		CRYSTALLINE LAVA										-2.42	147.38	0.38	1.7451	89	51
1981	[4991] SMITH IAN E. M. (1981)	samp. 677	BISMARCK ARC - NEW BRITAIN ARC / BISMARCK ARC - NEW BRITAIN ARC / D^ENTRECASTEAUX ISLANDS / PACIFIC OCEAN	VOLCANIC ROCK	RHYOLITE												-9	150	0.4	2.18919	243	111
1981	[4991] SMITH IAN E. M. (1981)	samp. 679	BISMARCK ARC - NEW BRITAIN ARC / BISMARCK ARC - NEW BRITAIN ARC / D^ENTRECASTEAUX ISLANDS / PACIFIC OCEAN	VOLCANIC ROCK	RHYOLITE												-9	150	0.44	21.5833	259	12
1978	[5622] JOHNSON R. W. (1978)	samp. 10A	BISMARCK ARC - NEW BRITAIN ARC / MANUS BACK-ARC BASIN / TULUMAN / NORTH BISMARCK SEA / PACIFIC OCEAN	VOLCANIC ROCK	RHYOLITE	VESICULAR	GLASSY LAVA										-2.55	147.366	0.46	1.88235	96	51
1995	[4646] WOOD C. P. (1995)	samp. RAB182A	BISMARCK ARC - NEW BRITAIN ARC / BISMARCK ARC - NEW BRITAIN ARC / NEW BRITAIN / RABAUL / PACIFIC OCEAN	VOLCANIC ROCK	RHYOLITE												-4.22	152.18	0.47	5.4375	174	32
1978	[5622] JOHNSON R. W. (1978)	samp. 11	BISMARCK ARC - NEW BRITAIN ARC / MANUS BACK-ARC BASIN / TULUMAN / NORTH BISMARCK SEA / PACIFIC OCEAN	VOLCANIC ROCK	RHYOLITE		GLASSY LAVA										-2.55	147.366	0.49	1.9	95	50
1978	[5622] JOHNSON R. W. (1978)	samp. 33	BISMARCK ARC - NEW BRITAIN ARC / MANUS BACK-ARC BASIN / LOU / NORTH BISMARCK SEA / PACIFIC OCEAN	VOLCANIC ROCK	RHYOLITE		LAVA										-2.42	147.38	0.5	2.325	93	40
2003	[5946] SINTON J. M. (2003)	samp. 45-6	BISMARCK ARC - NEW BRITAIN ARC / MANUS BACK-ARC BASIN / STATION RD 45 / PACIFIC OCEAN	VOLCANIC ROCK	DACITE	VESICULAR, PHYRIC											-3.065	150.455	0.51	0.762712	90	118	0.725	7.72225
1978	[5622] JOHNSON R. W. (1978)	samp. 02	BISMARCK ARC - NEW BRITAIN ARC / MANUS BACK-ARC BASIN / LOU / NORTH BISMARCK SEA / PACIFIC OCEAN	VOLCANIC ROCK	RHYOLITE		LAVA										-2.42	147.38	0.55	1.84615	72	39
1970	[2715] LOWDER G. G. (1970)	samp. 279B	BISMARCK ARC - NEW BRITAIN ARC / BISMARCK ARC - NEW BRITAIN ARC / NEW BRITAIN / PACIFIC OCEAN	VOLCANIC ROCK	RHYODACITE												-5.33	150.02	0.58	12.25	245	20
1985	[4774] WHALEN J. B. (1985)	samp. 40943	BISMARCK ARC - NEW BRITAIN ARC / BISMARCK ARC - NEW BRITAIN ARC / NEW BRITAIN / PACIFIC OCEAN	PLUTONIC ROCK	GRANITE												-5.6	150.2	0.58	5.23333	157	30
2003	[5946] SINTON J. M. (2003)	samp. 45-4	BISMARCK ARC - NEW BRITAIN ARC / MANUS BACK-ARC BASIN / STATION RD 45 / PACIFIC OCEAN	VOLCANIC ROCK	DACITE	VESICULAR, PHYRIC											-3.065	150.455	0.58	0.836364	92	110
2003	[5946] SINTON J. M. (2003)	samp. 41-1	BISMARCK ARC - NEW BRITAIN ARC / MANUS BACK-ARC BASIN / STATION RD 41 / PACIFIC OCEAN	VOLCANIC ROCK	DACITE		MASSIVE										-3.2	150.208	0.61	0.765217	88	115
2003	[5946] SINTON J. M. (2003)	samp. 41-7	BISMARCK ARC - NEW BRITAIN ARC / MANUS BACK-ARC BASIN / STATION RD 41 / PACIFIC OCEAN	VOLCANIC ROCK	DACITE	VESICULAR, PHYRIC	MASSIVE										-3.2	150.208	0.62	0.851852	92	108
1994	[8964] MCMAHON T. P. (1994)	samp. 5003	BISMARCK ARC - NEW BRITAIN ARC / BISMARCK ARC - NEW BRITAIN ARC / IRIAN JAYA (WEST PAPUA) / PACIFIC OCEAN	VOLCANIC ROCK	NOT GIVEN		CALC-ALKALINE ROCK, HIGH-K										-4.0828	137.089	0.66	58.3212	799	13.7
1985	[4774] WHALEN J. B. (1985)	samp. 40932	BISMARCK ARC - NEW BRITAIN ARC / BISMARCK ARC - NEW BRITAIN ARC / NEW BRITAIN / PACIFIC OCEAN	PLUTONIC ROCK	GRANITE												-5.6	150.2	0.7	21.5385	280	13
1981	[4991] SMITH IAN E. M. (1981)	samp. 678	BISMARCK ARC - NEW BRITAIN ARC / BISMARCK ARC - NEW BRITAIN ARC / D^ENTRECASTEAUX ISLANDS / PACIFIC OCEAN	VOLCANIC ROCK	RHYOLITE												-9	150	0.71	18.1111	326	18
2010	[14078] PARK SUNG-HYUN (2010)	samp. MD09-2	BISMARCK ARC - NEW BRITAIN ARC / MANUS BACK-ARC BASIN / PACMANUS HYDROTHERMAL FIELD / PACIFIC OCEAN	VOLCANIC ROCK	DACITE		GLASS										-3.65	151.5	0.72	13.1905	277	21
1998	[2703] WOODHEAD J. D. (1998)	samp. 3038B	BISMARCK ARC - NEW BRITAIN ARC / BISMARCK ARC - NEW BRITAIN ARC / NEW BRITAIN / SULU / PACIFIC OCEAN	VOLCANIC ROCK	RHYOLITE					QUATERNARY							-5.45	150.98	0.73	13.7857	193	14
2001	[6612] KAMENETSKY V. S. (2001)	samp. MD28	BISMARCK ARC - NEW BRITAIN ARC / MANUS BACK-ARC BASIN / PACMANUS HYDROTHERMAL FIELD / PACIFIC OCEAN	VOLCANIC ROCK	DACITE												-3.72	151.72	0.73	7.59375	243	32
1978	[4046] JOHNSON R. W. (1978)	samp. 20	BISMARCK ARC - NEW BRITAIN ARC / BISMARCK ARC - NEW BRITAIN ARC / WITU ISLANDS / GAROVE / PACIFIC OCEAN	VOLCANIC ROCK	RHYOLITE												-4.9	149.16	0.73	2.08065	129	62
1978	[5622] JOHNSON R. W. (1978)	samp. 16	BISMARCK ARC - NEW BRITAIN ARC / MANUS BACK-ARC BASIN / TULUMAN / NORTH BISMARCK SEA / PACIFIC OCEAN	VOLCANIC ROCK	RHYOLITE		GLASSY LAVA										-2.55	147.366	0.76	1.76	88	50
1985	[4774] WHALEN J. B. (1985)	samp. 40937	BISMARCK ARC - NEW BRITAIN ARC / BISMARCK ARC - NEW BRITAIN ARC / NEW BRITAIN / PACIFIC OCEAN	PLUTONIC ROCK	GRANITE												-5.6	150.2	0.79	34.1667	410	12
1998	[2703] WOODHEAD J. D. (1998)	samp. 3032A	BISMARCK ARC - NEW BRITAIN ARC / BISMARCK ARC - NEW BRITAIN ARC / NEW BRITAIN / SULU / PACIFIC OCEAN	VOLCANIC ROCK	RHYOLITE					QUATERNARY							-5.45	150.98	0.81	11.7059	199	17
1979	[9407] SMITH IAN E. M. (1979)	samp. 699	BISMARCK ARC - NEW BRITAIN ARC / BISMARCK ARC - NEW BRITAIN ARC / LUSANCAY ISLANDS / SOLOMON SEA / PACIFIC OCEAN	VOLCANIC ROCK	DACITE												-8	150	0.87	179.688	1725	9.6
1995	[4646] WOOD C. P. (1995)	samp. RAB168A	BISMARCK ARC - NEW BRITAIN ARC / BISMARCK ARC - NEW BRITAIN ARC / NEW BRITAIN / RABAUL / PACIFIC OCEAN	VOLCANIC ROCK	RHYODACITE		PYROCLASTIC										-4.22	152.18	0.87	6.7381	283	42
2001	[6612] KAMENETSKY V. S. (2001)	samp. MD41	BISMARCK ARC - NEW BRITAIN ARC / MANUS BACK-ARC BASIN / PACMANUS HYDROTHERMAL FIELD / PACIFIC OCEAN	VOLCANIC ROCK	DACITE												-3.72	151.72	0.9	7.85075	263	33.5
1999	[12118] MONNIER C. (1999)	samp. CY20	BISMARCK ARC - NEW BRITAIN ARC / BISMARCK ARC - NEW BRITAIN ARC / IRIAN JAYA (WEST PAPUA) / PACIFIC OCEAN	VOLCANIC ROCK	DACITE												-2.51	140.71	0.9	0.0169231	5.5	325
1995	[4646] WOOD C. P. (1995)	samp. RAB167	BISMARCK ARC - NEW BRITAIN ARC / BISMARCK ARC - NEW BRITAIN ARC / NEW BRITAIN / RABAUL / PACIFIC OCEAN	VOLCANIC ROCK	DACITE												-4.22	152.18	0.99	7.94595	294	37
1981	[4991] SMITH IAN E. M. (1981)	samp. 675	BISMARCK ARC - NEW BRITAIN ARC / BISMARCK ARC - NEW BRITAIN ARC / D^ENTRECASTEAUX ISLANDS / PACIFIC OCEAN	VOLCANIC ROCK	RHYOLITE												-9	150	1.01	14.3636	316	22	1.35	15.4348
1992	[9340] HEGNER E. (1992)	samp. 675	BISMARCK ARC - NEW BRITAIN ARC / BISMARCK ARC - NEW BRITAIN ARC / D^ENTRECASTEAUX ISLANDS / SOLOMON SEA / PACIFIC OCEAN	VOLCANIC ROCK	DACITE												-9	150	1.01	14.3636	316	22
2012	[16253] JENNER F. E. (2012)	samp. MD36	BISMARCK ARC - NEW BRITAIN ARC / MANUS BACK-ARC BASIN / DREDGE MD-36 / PACIFIC OCEAN	VOLCANIC ROCK	NOT GIVEN												-3.7133	151.712	1.03718	10.3868	339.415	32.6775
1995	[4646] WOOD C. P. (1995)	samp. RAB95	BISMARCK ARC - NEW BRITAIN ARC / BISMARCK ARC - NEW BRITAIN ARC / NEW BRITAIN / RABAUL / PACIFIC OCEAN	VOLCANIC ROCK	RHYODACITE												-4.22	152.18	1.04	5.57895	212	38
1979	[9407] SMITH IAN E. M. (1979)	samp. 693	BISMARCK ARC - NEW BRITAIN ARC / BISMARCK ARC - NEW BRITAIN ARC / LUSANCAY ISLANDS / SOLOMON SEA / PACIFIC OCEAN	VOLCANIC ROCK	DACITE												-8	150	1.1	435	2175	5
1974	[3055] BLAKE D. H. (1974)	samp. 30	BISMARCK ARC - NEW BRITAIN ARC / BISMARCK ARC - NEW BRITAIN ARC / NEW BRITAIN / WITORI / PACIFIC OCEAN	VOLCANIC ROCK	DACITE		LAVA DOME FORMING PINNACLE										-5.5	150.5	1.1	19.375	310	16
2012	[16253] JENNER F. E. (2012)	samp. MD114	BISMARCK ARC - NEW BRITAIN ARC / MANUS BACK-ARC BASIN / DREDGE MD-114 / PACIFIC OCEAN	VOLCANIC ROCK	NOT GIVEN												-3.73	151.667	1.12792	9.77379	328.885	33.6497
2011	[15642] WOODHEAD J. D. (2011)	samp. 53-2526	BISMARCK ARC - NEW BRITAIN ARC / BISMARCK ARC - NEW BRITAIN ARC / LOLOBAU / LOLOBAU / PACIFIC OCEAN	VOLCANIC ROCK	NOT GIVEN		MAFIC LAVA										-4.92	151.16	1.13395	7.94818	236.61	29.7691
2003	[5946] SINTON J. M. (2003)	samp. 17-4	BISMARCK ARC - NEW BRITAIN ARC / MANUS BACK-ARC BASIN / STATION RD 17 / PACIFIC OCEAN	VOLCANIC ROCK	NOT GIVEN	VESICULAR, APHYRIC											-3.74	151.647	1.18	9.87097	306	31
1985	[4774] WHALEN J. B. (1985)	samp. 40930	BISMARCK ARC - NEW BRITAIN ARC / BISMARCK ARC - NEW BRITAIN ARC / NEW BRITAIN / PACIFIC OCEAN	PLUTONIC ROCK	GRANITE												-5.6	150.2	1.2	5.76471	196	34
1979	[9407] SMITH IAN E. M. (1979)	samp. 692	BISMARCK ARC - NEW BRITAIN ARC / BISMARCK ARC - NEW BRITAIN ARC / LUSANCAY ISLANDS / SOLOMON SEA / PACIFIC OCEAN	VOLCANIC ROCK	DACITE												-8	150	1.21	445	2225	5
1978	[5622] JOHNSON R. W. (1978)	samp. 67	BISMARCK ARC - NEW BRITAIN ARC / MANUS BACK-ARC BASIN / FEDARB ISLANDS / NORTH BISMARCK SEA / PACIFIC OCEAN	VOLCANIC ROCK	DACITE		LAVA										-2.42	147.42	1.23	13.7742	427	31
1995	[4646] WOOD C. P. (1995)	samp. RAB125	BISMARCK ARC - NEW BRITAIN ARC / BISMARCK ARC - NEW BRITAIN ARC / NEW BRITAIN / RABAUL / PACIFIC OCEAN	VOLCANIC ROCK	DACITE		PYROCLASTIC										-4.22	152.18	1.26	6.56522	302	46
1979	[4319] HEMING R. F. (1979)	samp. HF17	BISMARCK ARC - NEW BRITAIN ARC / TABAR-LIHIR-TANGA-FENI ISLAND CHAIN / FENI / PACIFIC OCEAN	VOLCANIC ROCK	TRACHYTE												-4.0833	153.783	1.28	261	2349	9
1970	[2715] LOWDER G. G. (1970)	samp. 319	BISMARCK ARC - NEW BRITAIN ARC / BISMARCK ARC - NEW BRITAIN ARC / NEW BRITAIN / PACIFIC OCEAN	VOLCANIC ROCK	DACITE												-5.33	150.02	1.29	9.16667	275	30
1982	[9255] WHALEN J. B. (1982)	samp. 40978	BISMARCK ARC - NEW BRITAIN ARC / BISMARCK ARC - NEW BRITAIN ARC / NEW GUINEA / PACIFIC OCEAN	PLUTONIC ROCK	DIORITE												-4.59	141.7	1.31	150.312	2405	16
1985	[4774] WHALEN J. B. (1985)	samp. 40938	BISMARCK ARC - NEW BRITAIN ARC / BISMARCK ARC - NEW BRITAIN ARC / NEW BRITAIN / PACIFIC OCEAN	PLUTONIC ROCK	GRANITE												-5.6	150.2	1.32	36.75	441	12
1974	[3055] BLAKE D. H. (1974)	samp. 92B	BISMARCK ARC - NEW BRITAIN ARC / BISMARCK ARC - NEW BRITAIN ARC / NEW BRITAIN / MULULUS / PACIFIC OCEAN	VOLCANIC ROCK	DACITE		LAVA BOULDER IN STREAM										-5.5	150.5	1.34	15.4348	355	23
1979	[9407] SMITH IAN E. M. (1979)	samp. 040	BISMARCK ARC - NEW BRITAIN ARC / BISMARCK ARC - NEW BRITAIN ARC / NEW GUINEA / PACIFIC OCEAN	VOLCANIC ROCK	DACITE												-7	144	1.35	169.697	1680	9.9
1974	[3055] BLAKE D. H. (1974)	samp. 33	BISMARCK ARC - NEW BRITAIN ARC / BISMARCK ARC - NEW BRITAIN ARC / NEW BRITAIN / PAGO / PACIFIC OCEAN	VOLCANIC ROCK	DACITE		LAVA FLOW										-5.5	150.5	1.36	17.619	370	21
1995	[4646] WOOD C. P. (1995)	samp. RABB20G	BISMARCK ARC - NEW BRITAIN ARC / BISMARCK ARC - NEW BRITAIN ARC / NEW BRITAIN / RABAUL / PACIFIC OCEAN	VOLCANIC ROCK	DACITE												-4.22	152.18	1.36	9.56757	354	37
1974	[3055] BLAKE D. H. (1974)	samp. 138	BISMARCK ARC - NEW BRITAIN ARC / BISMARCK ARC - NEW BRITAIN ARC / NEW BRITAIN / WITORI / PACIFIC OCEAN	VOLCANIC ROCK	DACITE		PUMICE FRAGMENT FROM YOUNGEST COARSE TEPHRA LAYER										-5.5	150.5	1.38	16.3158	310	19
1994	[8964] MCMAHON T. P. (1994)	samp. 6001	BISMARCK ARC - NEW BRITAIN ARC / BISMARCK ARC - NEW BRITAIN ARC / IRIAN JAYA (WEST PAPUA) / PACIFIC OCEAN	VOLCANIC ROCK	NOT GIVEN		CALC-ALKALINE ROCK, LOW-K										-4.0775	137.116	1.39	24.56	614	25
2001	[7266] MÜLLER DANIEL (2001)	samp. 16	BISMARCK ARC - NEW BRITAIN ARC / TABAR-LIHIR-TANGA-FENI ISLAND CHAIN / LIHIR / LUISE / PACIFIC OCEAN	VOLCANIC ROCK	TRACHYANDESITE												-3	152.43	1.4	24.8387	770	31
2012	[16253] JENNER F. E. (2012)	samp. MD28	BISMARCK ARC - NEW BRITAIN ARC / MANUS BACK-ARC BASIN / DREDGE MD-28 / PACIFIC OCEAN	VOLCANIC ROCK	NOT GIVEN												-3.7267	151.672	1.40723	9.48614	292.446	30.8287
1974	[3055] BLAKE D. H. (1974)	samp. 153	BISMARCK ARC - NEW BRITAIN ARC / BISMARCK ARC - NEW BRITAIN ARC / NEW BRITAIN / OTO / PACIFIC OCEAN	VOLCANIC ROCK	DACITE		LAVA DOME										-5.5	150.5	1.41	15	375	25
1994	[8964] MCMAHON T. P. (1994)	samp. 2006	BISMARCK ARC - NEW BRITAIN ARC / BISMARCK ARC - NEW BRITAIN ARC / IRIAN JAYA (WEST PAPUA) / PACIFIC OCEAN	VOLCANIC ROCK	NOT GIVEN		CALC-ALKALINE ROCK										-4.07	137.112	1.42	55.2414	801	14.5
1974	[2716] HEMING R. F. (1974)	samp. 8058	BISMARCK ARC - NEW BRITAIN ARC / BISMARCK ARC - NEW BRITAIN ARC / NEW BRITAIN / RABAUL / PACIFIC OCEAN	VOLCANIC ROCK	DACITE		GLASSY BOMB										-4.22	152.18	1.42	14.3478	330	23
1974	[3055] BLAKE D. H. (1974)	samp. 164	BISMARCK ARC - NEW BRITAIN ARC / BISMARCK ARC - NEW BRITAIN ARC / NEW BRITAIN / MULULUS / PACIFIC OCEAN	VOLCANIC ROCK	DACITE		LAVA DOME										-5.5	150.5	1.43	17.3684	330	19
1974	[3055] BLAKE D. H. (1974)	samp. 31	BISMARCK ARC - NEW BRITAIN ARC / BISMARCK ARC - NEW BRITAIN ARC / NEW BRITAIN / PAGO / PACIFIC OCEAN	VOLCANIC ROCK	DACITE		LAVA FLOW										-5.5	150.5	1.47	16.5	330	20
1994	[8964] MCMAHON T. P. (1994)	samp. 7001	BISMARCK ARC - NEW BRITAIN ARC / BISMARCK ARC - NEW BRITAIN ARC / IRIAN JAYA (WEST PAPUA) / PACIFIC OCEAN	VOLCANIC ROCK	NOT GIVEN		CALC-ALKALINE ROCK, LOW-K										-4.1266	137.095	1.48	62.0588	844	13.6
1994	[8964] MCMAHON T. P. (1994)	samp. 7003	BISMARCK ARC - NEW BRITAIN ARC / BISMARCK ARC - NEW BRITAIN ARC / IRIAN JAYA (WEST PAPUA) / PACIFIC OCEAN	VOLCANIC ROCK	NOT GIVEN		CALC-ALKALINE ROCK, LOW-K										-4.1266	137.095	1.48	45.8904	670	14.6
1969	[2626] TAYLOR S. R. (1969)	samp. 160	BISMARCK ARC - NEW BRITAIN ARC / BISMARCK ARC - NEW BRITAIN ARC / BOUGAINVILLE / TAKUAN / PACIFIC OCEAN	VOLCANIC ROCK	DACITE												-6.483	155.61	1.48	40	800	20
1970	[2715] LOWDER G. G. (1970)	samp. 306	BISMARCK ARC - NEW BRITAIN ARC / BISMARCK ARC - NEW BRITAIN ARC / NEW BRITAIN / PACIFIC OCEAN	VOLCANIC ROCK	DACITE												-5.33	150.02	1.48	10.8	270	25
2012	[16253] JENNER F. E. (2012)	samp. MD65	BISMARCK ARC - NEW BRITAIN ARC / MANUS BACK-ARC BASIN / DREDGE MD-65 / PACIFIC OCEAN	VOLCANIC ROCK	NOT GIVEN												-3.7283	151.668	1.49677	9.82033	301.339	30.6852
1994	[8964] MCMAHON T. P. (1994)	samp. 2003	BISMARCK ARC - NEW BRITAIN ARC / BISMARCK ARC - NEW BRITAIN ARC / IRIAN JAYA (WEST PAPUA) / PACIFIC OCEAN	VOLCANIC ROCK	NOT GIVEN		CALC-ALKALINE ROCK										-4.0653	137.109	1.5	50.9489	698	13.7
1985	[4774] WHALEN J. B. (1985)	samp. 40933	BISMARCK ARC - NEW BRITAIN ARC / BISMARCK ARC - NEW BRITAIN ARC / NEW BRITAIN / PACIFIC OCEAN	PLUTONIC ROCK	GRANITE												-5.6	150.2	1.5	7.75862	225	29
1994	[8964] MCMAHON T. P. (1994)	samp. 2005	BISMARCK ARC - NEW BRITAIN ARC / BISMARCK ARC - NEW BRITAIN ARC / IRIAN JAYA (WEST PAPUA) / PACIFIC OCEAN	VOLCANIC ROCK	NOT GIVEN		CALC-ALKALINE ROCK										-4.0694	137.11	1.51	50.1875	803	16	1.8015	12
1974	[2716] HEMING R. F. (1974)	samp. 8042	BISMARCK ARC - NEW BRITAIN ARC / BISMARCK ARC - NEW BRITAIN ARC / NEW BRITAIN / RABAUL / PACIFIC OCEAN	VOLCANIC ROCK	DACITE		GLASSY CORE OF PUMICE BOMB										-4.22	152.18	1.51	14.6087	336	23
1974	[2716] HEMING R. F. (1974)	samp. 8047	BISMARCK ARC - NEW BRITAIN ARC / BISMARCK ARC - NEW BRITAIN ARC / NEW BRITAIN / RABAUL / PACIFIC OCEAN	VOLCANIC ROCK	DACITE		FROM COARSE PUMICEOUS ASH										-4.22	152.18	1.51	11.7586	341	29
1978	[4046] JOHNSON R. W. (1978)	samp. 19	BISMARCK ARC - NEW BRITAIN ARC / BISMARCK ARC - NEW BRITAIN ARC / WITU ISLANDS / GAROVE / PACIFIC OCEAN	VOLCANIC ROCK	DACITE												-4.9	149.16	1.51	2.64179	177	67
1979	[9407] SMITH IAN E. M. (1979)	samp. 691	BISMARCK ARC - NEW BRITAIN ARC / BISMARCK ARC - NEW BRITAIN ARC / LUSANCAY ISLANDS / SOLOMON SEA / PACIFIC OCEAN	VOLCANIC ROCK	DACITE												-8	150	1.54	400.833	2405	6
1994	[8964] MCMAHON T. P. (1994)	samp. 4001	BISMARCK ARC - NEW BRITAIN ARC / BISMARCK ARC - NEW BRITAIN ARC / IRIAN JAYA (WEST PAPUA) / PACIFIC OCEAN	VOLCANIC ROCK	NOT GIVEN		CALC-ALKALINE ROCK, HIGH-K										-4.0828	137.089	1.54	76.242	1197	15.7
1979	[9407] SMITH IAN E. M. (1979)	samp. 690	BISMARCK ARC - NEW BRITAIN ARC / BISMARCK ARC - NEW BRITAIN ARC / LUSANCAY ISLANDS / SOLOMON SEA / PACIFIC OCEAN	VOLCANIC ROCK	DACITE												-8	150	1.56	380	2280	6
1995	[4646] WOOD C. P. (1995)	samp. RAB105A	BISMARCK ARC - NEW BRITAIN ARC / BISMARCK ARC - NEW BRITAIN ARC / NEW BRITAIN / RABAUL / PACIFIC OCEAN	VOLCANIC ROCK	DACITE		PYROCLASTIC										-4.22	152.18	1.56	7.25714	254	35
1994	[8964] MCMAHON T. P. (1994)	samp. 7002	BISMARCK ARC - NEW BRITAIN ARC / BISMARCK ARC - NEW BRITAIN ARC / IRIAN JAYA (WEST PAPUA) / PACIFIC OCEAN	VOLCANIC ROCK	NOT GIVEN		CALC-ALKALINE ROCK, LOW-K										-4.1266	137.095	1.58	34.3781	691	20.1
2003	[5946] SINTON J. M. (2003)	samp. 45-3	BISMARCK ARC - NEW BRITAIN ARC / MANUS BACK-ARC BASIN / STATION RD 45 / PACIFIC OCEAN	VOLCANIC ROCK	DACITE	VESICULAR, PHYRIC											-3.065	150.455	1.59	0.936842	89	95
1992	[9340] HEGNER E. (1992)	samp. 602	BISMARCK ARC - NEW BRITAIN ARC / BISMARCK ARC - NEW BRITAIN ARC / NEW GUINEA / SOLOMON SEA / PACIFIC OCEAN	VOLCANIC ROCK	ANDESITE, BASALTIC												-10.4	149	1.6	82.4	1648	20
1995	[4646] WOOD C. P. (1995)	samp. RAB401	BISMARCK ARC - NEW BRITAIN ARC / BISMARCK ARC - NEW BRITAIN ARC / NEW BRITAIN / RABAUL / PACIFIC OCEAN	VOLCANIC ROCK	DACITE		1937-1943 PYROCLASTICS										-4.22	152.18	1.63	8.86842	337	38
1994	[8964] MCMAHON T. P. (1994)	samp. 5001	BISMARCK ARC - NEW BRITAIN ARC / BISMARCK ARC - NEW BRITAIN ARC / IRIAN JAYA (WEST PAPUA) / PACIFIC OCEAN	VOLCANIC ROCK	NOT GIVEN		CALC-ALKALINE ROCK, HIGH-K										-4.0775	137.116	1.64	45.1124	803	17.8
1979	[9407] SMITH IAN E. M. (1979)	samp. 694	BISMARCK ARC - NEW BRITAIN ARC / BISMARCK ARC - NEW BRITAIN ARC / LUSANCAY ISLANDS / SOLOMON SEA / PACIFIC OCEAN	VOLCANIC ROCK	DACITE												-8	150	1.65	275	1925	7
2009	[13233] CUNNINGHAM H. S.(2009) [GeoRem4508]	samp. HPP 070	BISMARCK ARC - NEW BRITAIN ARC / BISMARCK ARC - NEW BRITAIN ARC / NEW BRITAIN / RABAUL / PACIFIC OCEAN	VOLCANIC ROCK	DACITE												-4.22	152.18	1.67	8.68241	321.77	37.06
1978	[4046] JOHNSON R. W. (1978)	samp. 17	BISMARCK ARC - NEW BRITAIN ARC / BISMARCK ARC - NEW BRITAIN ARC / WITU ISLANDS / GAROVE / PACIFIC OCEAN	VOLCANIC ROCK	DACITE												-4.9	149.16	1.69	2.46377	170	69
1994	[8964] MCMAHON T. P. (1994)	samp. 1003	BISMARCK ARC - NEW BRITAIN ARC / BISMARCK ARC - NEW BRITAIN ARC / IRIAN JAYA (WEST PAPUA) / PACIFIC OCEAN	VOLCANIC ROCK	NOT GIVEN		CALC-ALKALINE ROCK										-4.09	137.128	1.71	52.5301	872	16.6
1994	[8964] MCMAHON T. P. (1994)	samp. 6002	BISMARCK ARC - NEW BRITAIN ARC / BISMARCK ARC - NEW BRITAIN ARC / IRIAN JAYA (WEST PAPUA) / PACIFIC OCEAN	VOLCANIC ROCK	NOT GIVEN		CALC-ALKALINE ROCK, LOW-K										-4.0872	137.1	1.73	40.2927	826	20.5
2011	[15014] MCKEE C. O. (2011)	samp. G02050	BISMARCK ARC - NEW BRITAIN ARC / BISMARCK ARC - NEW BRITAIN ARC / NEW BRITAIN / DAKATAUA / PACIFIC OCEAN	VOLCANIC ROCK	ANDESITE, BASALTIC		PUMICE FROM 2ND UNIT	1300	6000								-5.264	150.022	1.751	8.87131	330.9	37.3
1979	[9407] SMITH IAN E. M. (1979)	samp. 689	BISMARCK ARC - NEW BRITAIN ARC / BISMARCK ARC - NEW BRITAIN ARC / LUSANCAY ISLANDS / SOLOMON SEA / PACIFIC OCEAN	VOLCANIC ROCK	DACITE												-8	150	1.76	344.156	2650	7.7
2011	[15014] MCKEE C. O. (2011)	samp. WP01006	BISMARCK ARC - NEW BRITAIN ARC / BISMARCK ARC - NEW BRITAIN ARC / NEW BRITAIN / DAKATAUA / PACIFIC OCEAN	VOLCANIC ROCK	ANDESITE		PUMICE AT BASE	1300	6000								-5.2501	150.717	1.76	7.77749	304.1	39.1
1978	[4046] JOHNSON R. W. (1978)	samp. 16	BISMARCK ARC - NEW BRITAIN ARC / BISMARCK ARC - NEW BRITAIN ARC / WITU ISLANDS / GAROVE / PACIFIC OCEAN	VOLCANIC ROCK	DACITE												-4.9	149.16	1.79	2.83077	184	65
2011	[15014] MCKEE C. O. (2011)	samp. WP01002	BISMARCK ARC - NEW BRITAIN ARC / BISMARCK ARC - NEW BRITAIN ARC / NEW BRITAIN / WITORI / PACIFIC OCEAN	VOLCANIC ROCK	ANDESITE		PUMICE UNIT	1300	6000								-5.5307	150.009	1.793	7.63802	293.3	38.4
1994	[8964] MCMAHON T. P. (1994)	samp. 2004	BISMARCK ARC - NEW BRITAIN ARC / BISMARCK ARC - NEW BRITAIN ARC / IRIAN JAYA (WEST PAPUA) / PACIFIC OCEAN	VOLCANIC ROCK	NOT GIVEN		CALC-ALKALINE ROCK										-4.0717	137.114	1.81	49.6373	958	19.3
1994	[8964] MCMAHON T. P. (1994)	samp. 2002	BISMARCK ARC - NEW BRITAIN ARC / BISMARCK ARC - NEW BRITAIN ARC / IRIAN JAYA (WEST PAPUA) / PACIFIC OCEAN	VOLCANIC ROCK	NOT GIVEN		CALC-ALKALINE ROCK										-4.0778	137.109	1.83	52.1769	767	14.7
2003	[5946] SINTON J. M. (2003)	samp. 17-10	BISMARCK ARC - NEW BRITAIN ARC / MANUS BACK-ARC BASIN / STATION RD 17 / PACIFIC OCEAN	VOLCANIC ROCK	NOT GIVEN	VESICULAR, APHYRIC											-3.74	151.647	1.84	12.7778	345	27
2003	[5946] SINTON J. M. (2003)	samp. 17-3	BISMARCK ARC - NEW BRITAIN ARC / MANUS BACK-ARC BASIN / STATION RD 17 / PACIFIC OCEAN	VOLCANIC ROCK	NOT GIVEN	VESICULAR, APHYRIC											-3.74	151.647	1.84	12.2414	355	29
2003	[5946] SINTON J. M. (2003)	samp. 17-1	BISMARCK ARC - NEW BRITAIN ARC / MANUS BACK-ARC BASIN / STATION RD 17 / PACIFIC OCEAN	VOLCANIC ROCK	DACITE	VESICULAR, APHYRIC											-3.74	151.647	1.85	12.6667	342	27
2009	[13233] CUNNINGHAM H. S.(2009) [GeoRem4508]	samp. SER 42	BISMARCK ARC - NEW BRITAIN ARC / BISMARCK ARC - NEW BRITAIN ARC / NEW BRITAIN / RABAUL / PACIFIC OCEAN	VOLCANIC ROCK	DACITE												-4.22	152.18	1.85	9.03007	339.35	37.58
2009	[13233] CUNNINGHAM H. S.(2009) [GeoRem4508]	samp. VULN-814	BISMARCK ARC - NEW BRITAIN ARC / BISMARCK ARC - NEW BRITAIN ARC / NEW BRITAIN / RABAUL / PACIFIC OCEAN	VOLCANIC ROCK	DACITE												-4.22	152.18	1.85	8.65337	347	40.1
1978	[4046] JOHNSON R. W. (1978)	samp. 18	BISMARCK ARC - NEW BRITAIN ARC / BISMARCK ARC - NEW BRITAIN ARC / WITU ISLANDS / GAROVE / PACIFIC OCEAN	VOLCANIC ROCK	DACITE												-4.9	149.16	1.85	2.71667	163	60
2011	[15014] MCKEE C. O. (2011)	samp. WP01012	BISMARCK ARC - NEW BRITAIN ARC / BISMARCK ARC - NEW BRITAIN ARC / NEW BRITAIN / DAKATAUA / PACIFIC OCEAN	VOLCANIC ROCK	ANDESITE		PUMICE AT BASE	1300	6000								-5.0741	150.064	1.867	7.66667	289.8	37.8
1974	[3055] BLAKE D. H. (1974)	samp. 154	BISMARCK ARC - NEW BRITAIN ARC / BISMARCK ARC - NEW BRITAIN ARC / NEW BRITAIN / OTO / PACIFIC OCEAN	VOLCANIC ROCK	DACITE		YOUNGEST LAVA FLOW										-5.5	150.5	1.88	16.7391	385	23
2009	[13233] CUNNINGHAM H. S.(2009) [GeoRem4508]	samp. SER 239	BISMARCK ARC - NEW BRITAIN ARC / BISMARCK ARC - NEW BRITAIN ARC / NEW BRITAIN / RABAUL / PACIFIC OCEAN	VOLCANIC ROCK	DACITE												-4.22	152.18	1.89	9.21314	304.31	33.03
1976	[5432] MACKENZIE D. E. (1976)	samp. 17	BISMARCK ARC - NEW BRITAIN ARC / BISMARCK ARC - NEW BRITAIN ARC / NEW GUINEA / MOUNT FAVENC / PACIFIC OCEAN	VOLCANIC ROCK	ANDESITE, HORNBLENDE-2 PYROXENE												-6.9333	144.717	1.9	48.2353	820	17
2009	[13233] CUNNINGHAM H. S.(2009) [GeoRem4508]	samp. SER 213	BISMARCK ARC - NEW BRITAIN ARC / BISMARCK ARC - NEW BRITAIN ARC / NEW BRITAIN / RABAUL / PACIFIC OCEAN	VOLCANIC ROCK	DACITE												-4.22	152.18	1.9	12.2764	292.3	23.81
2009	[13233] CUNNINGHAM H. S.(2009) [GeoRem4508]	samp. SER 215	BISMARCK ARC - NEW BRITAIN ARC / BISMARCK ARC - NEW BRITAIN ARC / NEW BRITAIN / RABAUL / PACIFIC OCEAN	VOLCANIC ROCK	DACITE												-4.22	152.18	1.92	9.67254	345.6	35.73
1982	[9255] WHALEN J. B. (1982)	samp. 40977	BISMARCK ARC - NEW BRITAIN ARC / BISMARCK ARC - NEW BRITAIN ARC / NEW GUINEA / PACIFIC OCEAN	PLUTONIC ROCK	DIORITE												-4.59	141.7	1.94	46.8889	844	18
2009	[13233] CUNNINGHAM H. S.(2009) [GeoRem4508]	samp. SER 423A	BISMARCK ARC - NEW BRITAIN ARC / BISMARCK ARC - NEW BRITAIN ARC / NEW BRITAIN / RABAUL / PACIFIC OCEAN	VOLCANIC ROCK	DACITE												-4.22	152.18	1.94	9.84463	333.93	33.92
1982	[9255] WHALEN J. B. (1982)	samp. 40950	BISMARCK ARC - NEW BRITAIN ARC / BISMARCK ARC - NEW BRITAIN ARC / NEW GUINEA / PACIFIC OCEAN	PLUTONIC ROCK	DIORITE												-4.59	141.7	1.95	30.8947	587	19
2009	[13233] CUNNINGHAM H. S.(2009) [GeoRem4508]	samp. SER 021A	BISMARCK ARC - NEW BRITAIN ARC / BISMARCK ARC - NEW BRITAIN ARC / NEW BRITAIN / RABAUL / PACIFIC OCEAN	VOLCANIC ROCK	DACITE												-4.22	152.18	1.95	9.37892	340.83	36.34
2011	[15014] MCKEE C. O. (2011)	samp. WP01003	BISMARCK ARC - NEW BRITAIN ARC / BISMARCK ARC - NEW BRITAIN ARC / NEW BRITAIN / WITORI / PACIFIC OCEAN	VOLCANIC ROCK	ANDESITE		PUMICE UNIT	1300	6000								-5.4961	150.09	1.956	8.09409	301.1	37.2
2003	[5946] SINTON J. M. (2003)	samp. 14-5	BISMARCK ARC - NEW BRITAIN ARC / MANUS BACK-ARC BASIN / STATION RD 14 / PACIFIC OCEAN	VOLCANIC ROCK	ANDESITE, BASALTIC	VESICULAR, APHYRIC											-3.528	152.173	1.98	22.2	444	20
1995	[4646] WOOD C. P. (1995)	samp. RAB184D	BISMARCK ARC - NEW BRITAIN ARC / BISMARCK ARC - NEW BRITAIN ARC / NEW BRITAIN / RABAUL / PACIFIC OCEAN	VOLCANIC ROCK	ANDESITE		PYROCLASTIC										-4.22	152.18	1.98	9.44444	340	36
2009	[13233] CUNNINGHAM H. S.(2009) [GeoRem4508]	samp. SER 041	BISMARCK ARC - NEW BRITAIN ARC / BISMARCK ARC - NEW BRITAIN ARC / NEW BRITAIN / RABAUL / PACIFIC OCEAN	VOLCANIC ROCK	DACITE												-4.22	152.18	1.99	9.34585	345.89	37.01
2009	[13233] CUNNINGHAM H. S.(2009) [GeoRem4508]	samp. SER 416A	BISMARCK ARC - NEW BRITAIN ARC / BISMARCK ARC - NEW BRITAIN ARC / NEW BRITAIN / RABAUL / PACIFIC OCEAN	VOLCANIC ROCK	DACITE												-4.22	152.18	2	9.71185	342.44	35.26
1982	[9255] WHALEN J. B. (1982)	samp. 40958	BISMARCK ARC - NEW BRITAIN ARC / BISMARCK ARC - NEW BRITAIN ARC / NEW GUINEA / PACIFIC OCEAN	VOLCANIC ROCK	ANDESITE												-4.59	141.7	2.03	50.125	802	16	2.285	35.5093
1974	[2716] HEMING R. F. (1974)	samp. 8016	BISMARCK ARC - NEW BRITAIN ARC / BISMARCK ARC - NEW BRITAIN ARC / NEW BRITAIN / RABAUL / PACIFIC OCEAN	VOLCANIC ROCK	ANDESITE		GLASSY BOMB										-4.22	152.18	2.04	10.0857	353	35
1982	[9255] WHALEN J. B. (1982)	samp. 40976	BISMARCK ARC - NEW BRITAIN ARC / BISMARCK ARC - NEW BRITAIN ARC / NEW GUINEA / PACIFIC OCEAN	PLUTONIC ROCK	DIORITE												-4.59	141.7	2.05	50.7222	913	18
1995	[4646] WOOD C. P. (1995)	samp. RAB11A	BISMARCK ARC - NEW BRITAIN ARC / BISMARCK ARC - NEW BRITAIN ARC / NEW BRITAIN / RABAUL / PACIFIC OCEAN	VOLCANIC ROCK	ANDESITE		LAPILLI										-4.22	152.18	2.07	9.30556	335	36
1979	[9407] SMITH IAN E. M. (1979)	samp. 698	BISMARCK ARC - NEW BRITAIN ARC / BISMARCK ARC - NEW BRITAIN ARC / LUSANCAY ISLANDS / SOLOMON SEA / PACIFIC OCEAN	VOLCANIC ROCK	DACITE												-8	150	2.09	140	1540	11
1994	[8964] MCMAHON T. P. (1994)	samp. 1001	BISMARCK ARC - NEW BRITAIN ARC / BISMARCK ARC - NEW BRITAIN ARC / IRIAN JAYA (WEST PAPUA) / PACIFIC OCEAN	PLUTONIC ROCK	NOT GIVEN		CALC-ALKALINE ROCK										-4.0875	137.119	2.09	46.5193	842	18.1
1985	[4774] WHALEN J. B. (1985)	samp. 40922	BISMARCK ARC - NEW BRITAIN ARC / BISMARCK ARC - NEW BRITAIN ARC / NEW BRITAIN / PACIFIC OCEAN	PLUTONIC ROCK	GRANITE												-5.6	150.2	2.09	8.68966	252	29
1976	[5432] MACKENZIE D. E. (1976)	samp. 6	BISMARCK ARC - NEW BRITAIN ARC / BISMARCK ARC - NEW BRITAIN ARC / NEW GUINEA / MOUNT HAGEN / PACIFIC OCEAN	VOLCANIC ROCK	ANDESITE, TRIDYMITE-2 PYROXENE-HORNBLENDE			210000	210000								-5.75	144	2.1	51.9444	935	18
1976	[5432] MACKENZIE D. E. (1976)	samp. 20	BISMARCK ARC - NEW BRITAIN ARC / BISMARCK ARC - NEW BRITAIN ARC / NEW GUINEA / MOUNT BOSAVI / PACIFIC OCEAN	VOLCANIC ROCK	ANDESITE, HORNBLENDE-2 PYROXENE												-6.6	142.8	2.1	35.5814	765	21.5
2009	[13233] CUNNINGHAM H. S.(2009) [GeoRem4508]	samp. SER 395	BISMARCK ARC - NEW BRITAIN ARC / BISMARCK ARC - NEW BRITAIN ARC / NEW BRITAIN / RABAUL / PACIFIC OCEAN	VOLCANIC ROCK	ANDESITE		MG-RICH										-4.22	152.18	2.1	9.4616	344.97	36.46
1982	[9255] WHALEN J. B. (1982)	samp. 40949	BISMARCK ARC - NEW BRITAIN ARC / BISMARCK ARC - NEW BRITAIN ARC / NEW GUINEA / PACIFIC OCEAN	PLUTONIC ROCK	DIORITE												-4.59	141.7	2.11	22.8846	595	26
1969	[2626] TAYLOR S. R. (1969)	samp. 599	BISMARCK ARC - NEW BRITAIN ARC / BISMARCK ARC - NEW BRITAIN ARC / BOUGAINVILLE / MOUNT BALBI / PACIFIC OCEAN	VOLCANIC ROCK	ANDESITE												-5.983	154.966	2.15	31	620	20
1985	[4774] WHALEN J. B. (1985)	samp. 40924	BISMARCK ARC - NEW BRITAIN ARC / BISMARCK ARC - NEW BRITAIN ARC / NEW BRITAIN / PACIFIC OCEAN	PLUTONIC ROCK	GRANITE												-5.6	150.2	2.17	8.75	175	20
1969	[2626] TAYLOR S. R. (1969)	samp. 1022	BISMARCK ARC - NEW BRITAIN ARC / BISMARCK ARC - NEW BRITAIN ARC / BOUGAINVILLE / PACIFIC OCEAN	VOLCANIC ROCK	ANDESITE												-6.866	155.7	2.2	35.5	710	20
1994	[8964] MCMAHON T. P. (1994)	samp. 1005	BISMARCK ARC - NEW BRITAIN ARC / BISMARCK ARC - NEW BRITAIN ARC / IRIAN JAYA (WEST PAPUA) / PACIFIC OCEAN	VOLCANIC ROCK	NOT GIVEN		CALC-ALKALINE ROCK										-4.0956	137.129	2.22	66.4583	957	14.4
1970	[2715] LOWDER G. G. (1970)	samp. 308	BISMARCK ARC - NEW BRITAIN ARC / BISMARCK ARC - NEW BRITAIN ARC / NEW BRITAIN / PACIFIC OCEAN	VOLCANIC ROCK	DACITE												-5.33	150.02	2.22	14.25	285	20
2009	[13233] CUNNINGHAM H. S.(2009) [GeoRem4508]	samp. SER 48	BISMARCK ARC - NEW BRITAIN ARC / BISMARCK ARC - NEW BRITAIN ARC / NEW BRITAIN / RABAUL / PACIFIC OCEAN	VOLCANIC ROCK	DACITE												-4.22	152.18	2.23	9.19367	351.75	38.26
1994	[8964] MCMAHON T. P. (1994)	samp. 4002	BISMARCK ARC - NEW BRITAIN ARC / BISMARCK ARC - NEW BRITAIN ARC / IRIAN JAYA (WEST PAPUA) / PACIFIC OCEAN	VOLCANIC ROCK	NOT GIVEN		CALC-ALKALINE ROCK, LOW-K										-4.0858	137.083	2.24	51.2426	866	16.9
1976	[5432] MACKENZIE D. E. (1976)	samp. 13	BISMARCK ARC - NEW BRITAIN ARC / BISMARCK ARC - NEW BRITAIN ARC / NEW GUINEA / MOUNT MURRAY / PACIFIC OCEAN	VOLCANIC ROCK	ANDESITE, HORNBLENDE-2 PYROXENE												-6.7	143.95	2.25	33.4043	785	23.5
2011	[15014] MCKEE C. O. (2011)	samp. W00013	BISMARCK ARC - NEW BRITAIN ARC / BISMARCK ARC - NEW BRITAIN ARC / NEW BRITAIN / WITORI / PACIFIC OCEAN	VOLCANIC ROCK	BASALT		PHREATOMAGMATIC UNIT	1300	6000								-5.4961	150.084	2.263	11.7059	398	34
1979	[9407] SMITH IAN E. M. (1979)	samp. 695	BISMARCK ARC - NEW BRITAIN ARC / BISMARCK ARC - NEW BRITAIN ARC / LUSANCAY ISLANDS / SOLOMON SEA / PACIFIC OCEAN	VOLCANIC ROCK	DACITE												-8	150	2.28	195.625	1565	8
1974	[3055] BLAKE D. H. (1974)	samp. 108	BISMARCK ARC - NEW BRITAIN ARC / BISMARCK ARC - NEW BRITAIN ARC / NEW BRITAIN / LOLO / PACIFIC OCEAN	VOLCANIC ROCK	ANDESITE		LAVA FLOW										-5.5	150.5	2.28	18.6957	430	23
1982	[9255] WHALEN J. B. (1982)	samp. 40964	BISMARCK ARC - NEW BRITAIN ARC / BISMARCK ARC - NEW BRITAIN ARC / NEW GUINEA / PACIFIC OCEAN	PLUTONIC ROCK	DIORITE												-4.59	141.7	2.29	63.2727	696	11
1974	[2716] HEMING R. F. (1974)	samp. 8015	BISMARCK ARC - NEW BRITAIN ARC / BISMARCK ARC - NEW BRITAIN ARC / NEW BRITAIN / RABAUL / PACIFIC OCEAN	VOLCANIC ROCK	ANDESITE												-4.22	152.18	2.3	16.1304	371	23
1979	[9407] SMITH IAN E. M. (1979)	samp. 696	BISMARCK ARC - NEW BRITAIN ARC / BISMARCK ARC - NEW BRITAIN ARC / LUSANCAY ISLANDS / SOLOMON SEA / PACIFIC OCEAN	VOLCANIC ROCK	DACITE												-8	150	2.32	222.143	1555	7
1982	[9255] WHALEN J. B. (1982)	samp. 40960	BISMARCK ARC - NEW BRITAIN ARC / BISMARCK ARC - NEW BRITAIN ARC / NEW GUINEA / PACIFIC OCEAN	PLUTONIC ROCK	DIORITE	PORPHYRITIC											-4.59	141.7	2.34	39.2941	668	17
1969	[2626] TAYLOR S. R. (1969)	samp. 162	BISMARCK ARC - NEW BRITAIN ARC / BISMARCK ARC - NEW BRITAIN ARC / BOUGAINVILLE / PACIFIC OCEAN	VOLCANIC ROCK	ANDESITE												-6.866	155.7	2.35	35	700	20
1982	[9255] WHALEN J. B. (1982)	samp. 40970	BISMARCK ARC - NEW BRITAIN ARC / BISMARCK ARC - NEW BRITAIN ARC / NEW GUINEA / PACIFIC OCEAN	PLUTONIC ROCK	DIORITE												-4.59	141.7	2.36	34.0476	715	21
2001	[7266] MÜLLER DANIEL (2001)	samp. 11	BISMARCK ARC - NEW BRITAIN ARC / TABAR-LIHIR-TANGA-FENI ISLAND CHAIN / LIHIR / HUNIHO / PACIFIC OCEAN	VOLCANIC ROCK	LATITE												-3	152.43	2.36	35.5185	959	27
1994	[8964] MCMAHON T. P. (1994)	samp. 1004	BISMARCK ARC - NEW BRITAIN ARC / BISMARCK ARC - NEW BRITAIN ARC / IRIAN JAYA (WEST PAPUA) / PACIFIC OCEAN	PLUTONIC ROCK	NOT GIVEN		CALC-ALKALINE ROCK										-4.095	137.123	2.37	50.3933	897	17.8
1979	[9407] SMITH IAN E. M. (1979)	samp. 697	BISMARCK ARC - NEW BRITAIN ARC / BISMARCK ARC - NEW BRITAIN ARC / LUSANCAY ISLANDS / SOLOMON SEA / PACIFIC OCEAN	VOLCANIC ROCK	DACITE												-8	150	2.39	187.654	1520	8.1
2012	[16253] JENNER F. E. (2012)	samp. MD8	BISMARCK ARC - NEW BRITAIN ARC / MANUS BACK-ARC BASIN / DREDGE MD-8 / PACIFIC OCEAN	VOLCANIC ROCK	NOT GIVEN												-3.6	151.6	2.39018	14.182	425.856	30.028
2001	[6612] KAMENETSKY V. S. (2001)	samp. MD36	BISMARCK ARC - NEW BRITAIN ARC / MANUS BACK-ARC BASIN / PACMANUS HYDROTHERMAL FIELD / PACIFIC OCEAN	VOLCANIC ROCK	ANDESITE												-3.69	151.96	2.4	14.9618	392	26.2
1978	[4046] JOHNSON R. W. (1978)	samp. 26	BISMARCK ARC - NEW BRITAIN ARC / BISMARCK ARC - NEW BRITAIN ARC / WITU ISLANDS / UNEA / PACIFIC OCEAN	VOLCANIC ROCK	BASALT												-4.9	149.16	2.4	9.61905	404	42
1974	[2716] HEMING R. F. (1974)	samp. 8087	BISMARCK ARC - NEW BRITAIN ARC / BISMARCK ARC - NEW BRITAIN ARC / NEW BRITAIN / RABAUL / PACIFIC OCEAN	VOLCANIC ROCK	ANDESITE	PORPHYRITIC	GLASSY										-4.22	152.18	2.42	14.8696	342	23
2001	[7266] MÜLLER DANIEL (2001)	samp. 20	BISMARCK ARC - NEW BRITAIN ARC / TABAR-LIHIR-TANGA-FENI ISLAND CHAIN / LIHIR / LUISE / PACIFIC OCEAN	VOLCANIC ROCK	TRACHYANDESITE												-3	152.43	2.42	32.4444	1168	36
1982	[9255] WHALEN J. B. (1982)	samp. 40973	BISMARCK ARC - NEW BRITAIN ARC / BISMARCK ARC - NEW BRITAIN ARC / NEW GUINEA / PACIFIC OCEAN	PLUTONIC ROCK	DIORITE												-4.59	141.7	2.43	52.25	627	12
2012	[16253] JENNER F. E. (2012)	samp. MD53	BISMARCK ARC - NEW BRITAIN ARC / MANUS BACK-ARC BASIN / DREDGE MD-53 / PACIFIC OCEAN	VOLCANIC ROCK	NOT GIVEN												-3.71	151.688	2.43365	17.1664	436.214	25.4109
1982	[9255] WHALEN J. B. (1982)	samp. 40965	BISMARCK ARC - NEW BRITAIN ARC / BISMARCK ARC - NEW BRITAIN ARC / NEW GUINEA / PACIFIC OCEAN	VOLCANIC ROCK	TRACHYANDESITE												-4.59	141.7	2.44	64.1667	770	12
1982	[9255] WHALEN J. B. (1982)	samp. 40966	BISMARCK ARC - NEW BRITAIN ARC / BISMARCK ARC - NEW BRITAIN ARC / NEW GUINEA / PACIFIC OCEAN	VOLCANIC ROCK	TRACHYANDESITE												-4.59	141.7	2.45	61.1667	734	12
1994	[8964] MCMAHON T. P. (1994)	samp. 2001	BISMARCK ARC - NEW BRITAIN ARC / BISMARCK ARC - NEW BRITAIN ARC / IRIAN JAYA (WEST PAPUA) / PACIFIC OCEAN	VOLCANIC ROCK	NOT GIVEN		CALC-ALKALINE ROCK										-4.0653	137.109	2.45	46.2637	842	18.2
1982	[9255] WHALEN J. B. (1982)	samp. 40971	BISMARCK ARC - NEW BRITAIN ARC / BISMARCK ARC - NEW BRITAIN ARC / NEW GUINEA / PACIFIC OCEAN	PLUTONIC ROCK	DIORITE												-4.59	141.7	2.46	55.3889	997	18
1994	[8964] MCMAHON T. P. (1994)	samp. 3002	BISMARCK ARC - NEW BRITAIN ARC / BISMARCK ARC - NEW BRITAIN ARC / IRIAN JAYA (WEST PAPUA) / PACIFIC OCEAN	VOLCANIC ROCK	NOT GIVEN		CALC-ALKALINE ROCK, HIGH-K										-4.0483	137.103	2.49	59.4359	1159	19.5
2001	[7266] MÜLLER DANIEL (2001)	samp. 22	BISMARCK ARC - NEW BRITAIN ARC / TABAR-LIHIR-TANGA-FENI ISLAND CHAIN / LIHIR / LUISE / PACIFIC OCEAN	VOLCANIC ROCK	PHONOLITE												-3	152.43	2.5	76.8947	1461	19
1982	[9255] WHALEN J. B. (1982)	samp. 40962	BISMARCK ARC - NEW BRITAIN ARC / BISMARCK ARC - NEW BRITAIN ARC / NEW GUINEA / PACIFIC OCEAN	PLUTONIC ROCK	DIORITE	PORPHYRITIC											-4.59	141.7	2.51	60	900	15	2.8	35
1992	[9340] HEGNER E. (1992)	samp. 598	BISMARCK ARC - NEW BRITAIN ARC / BISMARCK ARC - NEW BRITAIN ARC / NEW GUINEA / SOLOMON SEA / PACIFIC OCEAN	VOLCANIC ROCK	BASALT												-10.4	149	2.55	118	2242	19
1994	[8964] MCMAHON T. P. (1994)	samp. 1002	BISMARCK ARC - NEW BRITAIN ARC / BISMARCK ARC - NEW BRITAIN ARC / IRIAN JAYA (WEST PAPUA) / PACIFIC OCEAN	VOLCANIC ROCK	NOT GIVEN		CALC-ALKALINE ROCK										-4.09	137.128	2.58	38.7054	867	22.4
2011	[15014] MCKEE C. O. (2011)	samp. WP01001	BISMARCK ARC - NEW BRITAIN ARC / BISMARCK ARC - NEW BRITAIN ARC / NEW BRITAIN / WITORI / PACIFIC OCEAN	VOLCANIC ROCK	BASALT		PHREATOMAGMATIC UNIT	1300	6000								-5.5307	150.009	2.595	11.2417	404.7	36
1976	[5432] MACKENZIE D. E. (1976)	samp. 15	BISMARCK ARC - NEW BRITAIN ARC / BISMARCK ARC - NEW BRITAIN ARC / NEW GUINEA / MOUNT DUAU / PACIFIC OCEAN	VOLCANIC ROCK	ANDESITE, HORNBLENDE-2 PYROXENE												-9.1833	148.067	2.6	40.2174	925	23
2011	[15014] MCKEE C. O. (2011)	samp. G02051	BISMARCK ARC - NEW BRITAIN ARC / BISMARCK ARC - NEW BRITAIN ARC / NEW BRITAIN / DAKATAUA / PACIFIC OCEAN	VOLCANIC ROCK	ANDESITE, BASALTIC		ORANGE UNIT	1300	6000								-5.264	150.022	2.632	11.0932	404.9	36.5
1982	[9255] WHALEN J. B. (1982)	samp. 40967	BISMARCK ARC - NEW BRITAIN ARC / BISMARCK ARC - NEW BRITAIN ARC / NEW GUINEA / PACIFIC OCEAN	VOLCANIC ROCK	TRACHYANDESITE												-4.59	141.7	2.65	53.1875	851	16
1999	[12118] MONNIER C. (1999)	samp. CY19	BISMARCK ARC - NEW BRITAIN ARC / BISMARCK ARC - NEW BRITAIN ARC / IRIAN JAYA (WEST PAPUA) / PACIFIC OCEAN	VOLCANIC ROCK	ANDESITE												-2.51	140.71	2.65	0.0404762	8.5	210
1991	[9359] RICHARDS J. P. (1991)	samp. RJR-79	BISMARCK ARC - NEW BRITAIN ARC / BISMARCK ARC - NEW BRITAIN ARC / NEW GUINEA / PACIFIC OCEAN	VOLCANIC ROCK	BASALT, ALKALINE												-5.47	143.08	2.66	46.9444	845	18
1985	[4774] WHALEN J. B. (1985)	samp. 40920	BISMARCK ARC - NEW BRITAIN ARC / BISMARCK ARC - NEW BRITAIN ARC / NEW BRITAIN / PACIFIC OCEAN	PLUTONIC ROCK	GRANITE												-5.6	150.2	2.69	12.8696	296	23
1982	[9255] WHALEN J. B. (1982)	samp. 40959	BISMARCK ARC - NEW BRITAIN ARC / BISMARCK ARC - NEW BRITAIN ARC / NEW GUINEA / PACIFIC OCEAN	PLUTONIC ROCK	DIORITE	PORPHYRITIC											-4.59	141.7	2.73	56.625	906	16
1982	[9255] WHALEN J. B. (1982)	samp. 40956	BISMARCK ARC - NEW BRITAIN ARC / BISMARCK ARC - NEW BRITAIN ARC / NEW GUINEA / PACIFIC OCEAN	VOLCANIC ROCK	ANDESITE												-4.59	141.7	2.75	41.2353	701	17
1998	[2703] WOODHEAD J. D. (1998)	samp. 3028	BISMARCK ARC - NEW BRITAIN ARC / BISMARCK ARC - NEW BRITAIN ARC / NEW BRITAIN / SULU / PACIFIC OCEAN	VOLCANIC ROCK	ANDESITE					QUATERNARY							-5.45	150.98	2.8	19	247	13
1978	[4046] JOHNSON R. W. (1978)	samp. 28	BISMARCK ARC - NEW BRITAIN ARC / BISMARCK ARC - NEW BRITAIN ARC / WITU ISLANDS / UNEA / PACIFIC OCEAN	VOLCANIC ROCK	BASALT												-4.9	149.16	2.8	8.125	325	40
1974	[3055] BLAKE D. H. (1974)	samp. 25	BISMARCK ARC - NEW BRITAIN ARC / BISMARCK ARC - NEW BRITAIN ARC / NEW BRITAIN / WITORI / PACIFIC OCEAN	VOLCANIC ROCK	ANDESITE		LAVA FLOW										-5.5	150.5	2.81	22.1053	420	19
2009	[13233] CUNNINGHAM H. S.(2009) [GeoRem4508]	samp. TAVQ-817	BISMARCK ARC - NEW BRITAIN ARC / BISMARCK ARC - NEW BRITAIN ARC / NEW BRITAIN / RABAUL / PACIFIC OCEAN	VOLCANIC ROCK	ANDESITE		MG-RICH										-4.22	152.18	2.84	11.4706	390	34
1985	[4774] WHALEN J. B. (1985)	samp. 40909	BISMARCK ARC - NEW BRITAIN ARC / BISMARCK ARC - NEW BRITAIN ARC / NEW BRITAIN / PACIFIC OCEAN	PLUTONIC ROCK	GRANITE												-5.6	150.2	2.85	32.6667	392	12
2003	[5946] SINTON J. M. (2003)	samp. 46-2	BISMARCK ARC - NEW BRITAIN ARC / MANUS BACK-ARC BASIN / STATION RD 46 / PACIFIC OCEAN	VOLCANIC ROCK	BASALT												-3.0333	150.507	2.85	1.23881	83	67
1994	[8964] MCMAHON T. P. (1994)	samp. 3001	BISMARCK ARC - NEW BRITAIN ARC / BISMARCK ARC - NEW BRITAIN ARC / IRIAN JAYA (WEST PAPUA) / PACIFIC OCEAN	VOLCANIC ROCK	NOT GIVEN		CALC-ALKALINE ROCK, HIGH-K										-4.0483	137.103	2.89	66.943	1292	19.3
1970	[2715] LOWDER G. G. (1970)	samp. 341	BISMARCK ARC - NEW BRITAIN ARC / BISMARCK ARC - NEW BRITAIN ARC / NEW BRITAIN / PACIFIC OCEAN	VOLCANIC ROCK	ANDESITE, PYROXENE												-5.33	150.02	2.92	35	525	15
1982	[9255] WHALEN J. B. (1982)	samp. 40963	BISMARCK ARC - NEW BRITAIN ARC / BISMARCK ARC - NEW BRITAIN ARC / NEW GUINEA / PACIFIC OCEAN	PLUTONIC ROCK	DIORITE												-4.59	141.7	2.93	65.0833	781	12
1969	[2626] TAYLOR S. R. (1969)	samp. 149	BISMARCK ARC - NEW BRITAIN ARC / BISMARCK ARC - NEW BRITAIN ARC / BOUGAINVILLE / MOUNT BAGANA / PACIFIC OCEAN	VOLCANIC ROCK	ANDESITE												-6.166	155.183	2.95	37.5	750	20
1983	[4050] ARCULUS R. J. (1983)	samp. L16	BISMARCK ARC - NEW BRITAIN ARC / BISMARCK ARC - NEW BRITAIN ARC / NEW GUINEA / LAMINGTON MOUNTAIN / PACIFIC OCEAN	VOLCANIC ROCK	NOT GIVEN	PORPHYRITIC	LAVA										-8.92	148.17	2.97	66.5333	998	15
1974	[3055] BLAKE D. H. (1974)	samp. 13	BISMARCK ARC - NEW BRITAIN ARC / BISMARCK ARC - NEW BRITAIN ARC / NEW BRITAIN / LOLO / PACIFIC OCEAN	VOLCANIC ROCK	ANDESITE		LAVA FLOW										-5.5	150.5	2.97	24.1667	435	18
1998	[2703] WOODHEAD J. D. (1998)	samp. 2649	BISMARCK ARC - NEW BRITAIN ARC / BISMARCK ARC - NEW BRITAIN ARC / NEW BRITAIN / SULU / PACIFIC OCEAN	VOLCANIC ROCK	ANDESITE					QUATERNARY							-5.45	150.98	3	19.2308	250	13
1990	[9921] RICHARDS J. P. (1990)	samp. RJR-13	BISMARCK ARC - NEW BRITAIN ARC / BISMARCK ARC - NEW BRITAIN ARC / NEW GUINEA / PACIFIC OCEAN	VOLCANIC ROCK	MUGEARITE												-5.47	143.08	3.03	42.7778	770	18	3.25	39.84
1983	[4050] ARCULUS R. J. (1983)	samp. L27C	BISMARCK ARC - NEW BRITAIN ARC / BISMARCK ARC - NEW BRITAIN ARC / NEW GUINEA / LAMINGTON MOUNTAIN / PACIFIC OCEAN	VOLCANIC ROCK	NOT GIVEN	PORPHYRITIC	LAVA										-8.92	148.17	3.05	58.1875	931	16
1992	[9340] HEGNER E. (1992)	samp. 643	BISMARCK ARC - NEW BRITAIN ARC / BISMARCK ARC - NEW BRITAIN ARC / D^ENTRECASTEAUX ISLANDS / SOLOMON SEA / PACIFIC OCEAN	VOLCANIC ROCK	DACITE												-9	150	3.05	32.55	651	20
1982	[9255] WHALEN J. B. (1982)	samp. 40954	BISMARCK ARC - NEW BRITAIN ARC / BISMARCK ARC - NEW BRITAIN ARC / NEW GUINEA / PACIFIC OCEAN	VOLCANIC ROCK	ANDESITE												-4.59	141.7	3.06	45.3889	817	18
2001	[7266] MÜLLER DANIEL (2001)	samp. 13	BISMARCK ARC - NEW BRITAIN ARC / TABAR-LIHIR-TANGA-FENI ISLAND CHAIN / LIHIR / HUNIHO / PACIFIC OCEAN	VOLCANIC ROCK	TRACHYANDESITE												-3	152.43	3.06	36.7931	1067	29
2012	[16253] JENNER F. E. (2012)	samp. MD7b	BISMARCK ARC - NEW BRITAIN ARC / MANUS BACK-ARC BASIN / DREDGE MD-7 / PACIFIC OCEAN	VOLCANIC ROCK	NOT GIVEN												-3.6733	151.742	3.06508	19.7233	475.069	24.0867
1982	[9255] WHALEN J. B. (1982)	samp. 40961	BISMARCK ARC - NEW BRITAIN ARC / BISMARCK ARC - NEW BRITAIN ARC / NEW GUINEA / PACIFIC OCEAN	PLUTONIC ROCK	DIORITE	PORPHYRITIC											-4.59	141.7	3.08	67.9375	1087	16
1992	[9340] HEGNER E. (1992)	samp. 658	BISMARCK ARC - NEW BRITAIN ARC / BISMARCK ARC - NEW BRITAIN ARC / D^ENTRECASTEAUX ISLANDS / SOLOMON SEA / PACIFIC OCEAN	VOLCANIC ROCK	ANDESITE, BASALTIC												-9	150	3.08	39.84	996	25
2011	[15014] MCKEE C. O. (2011)	samp. G02055	BISMARCK ARC - NEW BRITAIN ARC / BISMARCK ARC - NEW BRITAIN ARC / NEW BRITAIN / DAKATAUA / PACIFIC OCEAN	VOLCANIC ROCK	ANDESITE, BASALTIC		YELLOW PUMICE FROM 2ND UNIT	1300	6000								-5.3013	150.031	3.081	15.9173	423.4	26.6
2010	[14125] WOODHEAD J. D. (2010)	samp. 32NG0124	BISMARCK ARC - NEW BRITAIN ARC / BISMARCK ARC - NEW BRITAIN ARC / LONG / LONG / PACIFIC OCEAN	VOLCANIC ROCK	ANDESITE, BASALTIC												-5.33	147.08	3.1	25.6	640	25
2001	[7266] MÜLLER DANIEL (2001)	samp. 12	BISMARCK ARC - NEW BRITAIN ARC / TABAR-LIHIR-TANGA-FENI ISLAND CHAIN / LIHIR / HUNIHO / PACIFIC OCEAN	VOLCANIC ROCK	TRACHYANDESITE												-3	152.43	3.13	54.2593	1465	27
2010	[14125] WOODHEAD J. D. (2010)	samp. 7471-0001	BISMARCK ARC - NEW BRITAIN ARC / BISMARCK ARC - NEW BRITAIN ARC / KARKAR / KARKAR / PACIFIC OCEAN	VOLCANIC ROCK	ANDESITE, BASALTIC												-4.67	146	3.15	31.6667	475	15
1978	[4046] JOHNSON R. W. (1978)	samp. 29	BISMARCK ARC - NEW BRITAIN ARC / BISMARCK ARC - NEW BRITAIN ARC / WITU ISLANDS / UNEA / PACIFIC OCEAN	VOLCANIC ROCK	BASALT												-4.9	149.16	3.15	18.72	468	25
1983	[4050] ARCULUS R. J. (1983)	samp. L13	BISMARCK ARC - NEW BRITAIN ARC / BISMARCK ARC - NEW BRITAIN ARC / NEW GUINEA / LAMINGTON MOUNTAIN / PACIFIC OCEAN	VOLCANIC ROCK	NOT GIVEN	PORPHYRITIC	LAVA										-8.92	148.17	3.16	63.2667	949	15
2001	[7266] MÜLLER DANIEL (2001)	samp. 9	BISMARCK ARC - NEW BRITAIN ARC / TABAR-LIHIR-TANGA-FENI ISLAND CHAIN / LIHIR / HUNIHO / PACIFIC OCEAN	VOLCANIC ROCK	TRACHYANDESITE												-3	152.43	3.17	46.4091	1021	22
1982	[9255] WHALEN J. B. (1982)	samp. 40972	BISMARCK ARC - NEW BRITAIN ARC / BISMARCK ARC - NEW BRITAIN ARC / NEW GUINEA / PACIFIC OCEAN	PLUTONIC ROCK	DIORITE												-4.59	141.7	3.19	24.4118	415	17
1981	[3275] GUST D. A. (1981)	samp. 59	BISMARCK ARC - NEW BRITAIN ARC / BISMARCK ARC - NEW BRITAIN ARC / BOISA (ARIS) / BOISA (ARIS) / PACIFIC OCEAN	VOLCANIC ROCK	ANDESITE					QUATERNARY							-3.99	144.96	3.2	74	740	10
1979	[4319] HEMING R. F. (1979)	samp. HF15	BISMARCK ARC - NEW BRITAIN ARC / TABAR-LIHIR-TANGA-FENI ISLAND CHAIN / FENI / PACIFIC OCEAN	VOLCANIC ROCK	BASANITE												-4.0833	153.783	3.2	70.3333	1899	27
1970	[2715] LOWDER G. G. (1970)	samp. 114	BISMARCK ARC - NEW BRITAIN ARC / BISMARCK ARC - NEW BRITAIN ARC / NEW BRITAIN / MAKALIA / PACIFIC OCEAN	VOLCANIC ROCK	ANDESITE, PYROXENE												-5.33	150.02	3.22	19.75	395	20
2012	[16253] JENNER F. E. (2012)	samp. MD7A	BISMARCK ARC - NEW BRITAIN ARC / MANUS BACK-ARC BASIN / DREDGE MD-7 / PACIFIC OCEAN	VOLCANIC ROCK	NOT GIVEN												-3.6733	151.742	3.22424	32.5163	567.125	17.4413
1983	[4050] ARCULUS R. J. (1983)	samp. L3	BISMARCK ARC - NEW BRITAIN ARC / BISMARCK ARC - NEW BRITAIN ARC / NEW GUINEA / LAMINGTON MOUNTAIN / PACIFIC OCEAN	VOLCANIC ROCK	NOT GIVEN	PORPHYRITIC	LAVA										-8.92	148.17	3.24	59.125	946	16
1990	[9921] RICHARDS J. P. (1990)	samp. RJR-19	BISMARCK ARC - NEW BRITAIN ARC / BISMARCK ARC - NEW BRITAIN ARC / NEW GUINEA / PACIFIC OCEAN	VOLCANIC ROCK	MUGEARITE												-5.47	143.08	3.25	41.3889	745	18
1969	[2626] TAYLOR S. R. (1969)	samp. 44	BISMARCK ARC - NEW BRITAIN ARC / BISMARCK ARC - NEW BRITAIN ARC / BOUGAINVILLE / PACIFIC OCEAN	VOLCANIC ROCK	ANDESITE												-6.866	155.7	3.25	22.9167	550	24
1995	[4646] WOOD C. P. (1995)	samp. RAB182E	BISMARCK ARC - NEW BRITAIN ARC / BISMARCK ARC - NEW BRITAIN ARC / NEW BRITAIN / RABAUL / PACIFIC OCEAN	VOLCANIC ROCK	ANDESITE, BASALTIC		PYROCLASTIC										-4.22	152.18	3.25	14.8065	459	31
1990	[9921] RICHARDS J. P. (1990)	samp. RJR-48	BISMARCK ARC - NEW BRITAIN ARC / BISMARCK ARC - NEW BRITAIN ARC / NEW GUINEA / PACIFIC OCEAN	VOLCANIC ROCK	MUGEARITE												-5.47	143.08	3.27	39.1667	705	18
2001	[7266] MÜLLER DANIEL (2001)	samp. 23	BISMARCK ARC - NEW BRITAIN ARC / TABAR-LIHIR-TANGA-FENI ISLAND CHAIN / LIHIR / WURTOL / PACIFIC OCEAN	PLUTONIC ROCK	MONZODIORITE												-3	152.43	3.29	37.15	743	20
1969	[2626] TAYLOR S. R. (1969)	samp. 148	BISMARCK ARC - NEW BRITAIN ARC / BISMARCK ARC - NEW BRITAIN ARC / BOUGAINVILLE / MOUNT BAGANA / PACIFIC OCEAN	VOLCANIC ROCK	ANDESITE												-6.166	155.183	3.3	39.5	790	20
1983	[4050] ARCULUS R. J. (1983)	samp. L11	BISMARCK ARC - NEW BRITAIN ARC / BISMARCK ARC - NEW BRITAIN ARC / NEW GUINEA / LAMINGTON MOUNTAIN / PACIFIC OCEAN	VOLCANIC ROCK	NOT GIVEN	PORPHYRITIC	LAVA										-8.92	148.17	3.31	63.2	948	15
2011	[15014] MCKEE C. O. (2011)	samp. G02003	BISMARCK ARC - NEW BRITAIN ARC / BISMARCK ARC - NEW BRITAIN ARC / NEW BRITAIN / GARBUNA / PACIFIC OCEAN	VOLCANIC ROCK	DACITE		PUMICE IN PYROCLASTIC FLOW DEPOSIT	1300	6000								-5.4492	150.028	3.349	17.6807	293.5	16.6
1983	[4050] ARCULUS R. J. (1983)	samp. L6A	BISMARCK ARC - NEW BRITAIN ARC / BISMARCK ARC - NEW BRITAIN ARC / NEW GUINEA / LAMINGTON MOUNTAIN / PACIFIC OCEAN	VOLCANIC ROCK	NOT GIVEN	PORPHYRITIC	LAVA										-8.92	148.17	3.38	59.375	950	16
1990	[9921] RICHARDS J. P. (1990)	samp. RJR-67	BISMARCK ARC - NEW BRITAIN ARC / BISMARCK ARC - NEW BRITAIN ARC / NEW GUINEA / PACIFIC OCEAN	VOLCANIC ROCK	MUGEARITE												-5.47	143.08	3.38	44.4118	755	17
2010	[14125] WOODHEAD J. D. (2010)	samp. 18NG-1023	BISMARCK ARC - NEW BRITAIN ARC / BISMARCK ARC - NEW BRITAIN ARC / BAM / BAM / PACIFIC OCEAN	VOLCANIC ROCK	ANDESITE												-3.63	144.63	3.4	65	780	12
1985	[4774] WHALEN J. B. (1985)	samp. 40918	BISMARCK ARC - NEW BRITAIN ARC / BISMARCK ARC - NEW BRITAIN ARC / NEW BRITAIN / PACIFIC OCEAN	PLUTONIC ROCK	GRANITE												-5.6	150.2	3.4	15.4762	325	21
1978	[4046] JOHNSON R. W. (1978)	samp. 25	BISMARCK ARC - NEW BRITAIN ARC / BISMARCK ARC - NEW BRITAIN ARC / WITU ISLANDS / UNEA / PACIFIC OCEAN	VOLCANIC ROCK	BASALT												-4.9	149.16	3.4	13	416	32
1983	[4050] ARCULUS R. J. (1983)	samp. L15	BISMARCK ARC - NEW BRITAIN ARC / BISMARCK ARC - NEW BRITAIN ARC / NEW GUINEA / LAMINGTON MOUNTAIN / PACIFIC OCEAN	VOLCANIC ROCK	NOT GIVEN	PORPHYRITIC	LAVA										-8.92	148.17	3.42	65.4	981	15
1983	[4050] ARCULUS R. J. (1983)	samp. L26	BISMARCK ARC - NEW BRITAIN ARC / BISMARCK ARC - NEW BRITAIN ARC / NEW GUINEA / LAMINGTON MOUNTAIN / PACIFIC OCEAN	VOLCANIC ROCK	NOT GIVEN	PORPHYRITIC	LAVA										-8.92	148.17	3.42	58.5	936	16
2011	[15014] MCKEE C. O. (2011)	samp. G02002	BISMARCK ARC - NEW BRITAIN ARC / BISMARCK ARC - NEW BRITAIN ARC / NEW BRITAIN / GARBUNA / PACIFIC OCEAN	VOLCANIC ROCK	ANDESITE		PUMICE IN AIRFALL UNIT	1300	6000								-5.4492	150.028	3.423	17.142	277.7	16.2
1981	[3275] GUST D. A. (1981)	samp. 65	BISMARCK ARC - NEW BRITAIN ARC / BISMARCK ARC - NEW BRITAIN ARC / BOISA (ARIS) / BOISA (ARIS) / PACIFIC OCEAN	VOLCANIC ROCK	ANDESITE					QUATERNARY							-3.99	144.96	3.45	69	690	10
1976	[5432] MACKENZIE D. E. (1976)	samp. 5	BISMARCK ARC - NEW BRITAIN ARC / BISMARCK ARC - NEW BRITAIN ARC / NEW GUINEA / MOUNT HAGEN / PACIFIC OCEAN	VOLCANIC ROCK	ANDESITE, HORNBLENDE-2 PYROXENE			210000	210000								-5.75	144	3.45	43.1429	755	17.5
1978	[4046] JOHNSON R. W. (1978)	samp. 14	BISMARCK ARC - NEW BRITAIN ARC / BISMARCK ARC - NEW BRITAIN ARC / WITU ISLANDS / GAROVE / PACIFIC OCEAN	VOLCANIC ROCK	ANDESITE, BASALTIC												-4.9	149.16	3.45	6.26829	257	41
2011	[15014] MCKEE C. O. (2011)	samp. WP01007	BISMARCK ARC - NEW BRITAIN ARC / BISMARCK ARC - NEW BRITAIN ARC / NEW BRITAIN / DAKATAUA / PACIFIC OCEAN	VOLCANIC ROCK	ANDESITE, BASALTIC		LITHIC CLASTS AT BASE	1300	6000								-5.2501	150.717	3.464	15.0078	384.2	25.6
1983	[4050] ARCULUS R. J. (1983)	samp. L27B	BISMARCK ARC - NEW BRITAIN ARC / BISMARCK ARC - NEW BRITAIN ARC / NEW GUINEA / LAMINGTON MOUNTAIN / PACIFIC OCEAN	VOLCANIC ROCK	NOT GIVEN	PORPHYRITIC	LAVA										-8.92	148.17	3.47	56.5294	961	17
2009	[13233] CUNNINGHAM H. S.(2009) [GeoRem4508]	samp. SER 382	BISMARCK ARC - NEW BRITAIN ARC / BISMARCK ARC - NEW BRITAIN ARC / NEW BRITAIN / RABAUL / PACIFIC OCEAN	VOLCANIC ROCK	ANDESITE		MG-RICH										-4.22	152.18	3.48	11.608	361.82	31.17
1982	[9255] WHALEN J. B. (1982)	samp. 40955	BISMARCK ARC - NEW BRITAIN ARC / BISMARCK ARC - NEW BRITAIN ARC / NEW GUINEA / PACIFIC OCEAN	VOLCANIC ROCK	ANDESITE												-4.59	141.7	3.49	57.8125	925	16
1990	[9921] RICHARDS J. P. (1990)	samp. RJR-9	BISMARCK ARC - NEW BRITAIN ARC / BISMARCK ARC - NEW BRITAIN ARC / NEW GUINEA / PACIFIC OCEAN	VOLCANIC ROCK	MUGEARITE												-5.47	143.08	3.49	42.6316	810	19
1983	[4050] ARCULUS R. J. (1983)	samp. L27A	BISMARCK ARC - NEW BRITAIN ARC / BISMARCK ARC - NEW BRITAIN ARC / NEW GUINEA / LAMINGTON MOUNTAIN / PACIFIC OCEAN	VOLCANIC ROCK	NOT GIVEN	PORPHYRITIC	LAVA										-8.92	148.17	3.51	57.6471	980	17	3.8	32.3077
1990	[9921] RICHARDS J. P. (1990)	samp. RJR-17	BISMARCK ARC - NEW BRITAIN ARC / BISMARCK ARC - NEW BRITAIN ARC / NEW GUINEA / PACIFIC OCEAN	VOLCANIC ROCK	MUGEARITE												-5.47	143.08	3.53	40.5263	770	19
1990	[9921] RICHARDS J. P. (1990)	samp. RJR-43	BISMARCK ARC - NEW BRITAIN ARC / BISMARCK ARC - NEW BRITAIN ARC / NEW GUINEA / PACIFIC OCEAN	VOLCANIC ROCK	MUGEARITE												-5.47	143.08	3.53	44.2105	840	19
1979	[4319] HEMING R. F. (1979)	samp. HF2B	BISMARCK ARC - NEW BRITAIN ARC / TABAR-LIHIR-TANGA-FENI ISLAND CHAIN / FENI / PACIFIC OCEAN	VOLCANIC ROCK	TEPHRITE												-4.0833	153.783	3.54	97.3182	2141	22
2009	[13233] CUNNINGHAM H. S.(2009) [GeoRem4508]	samp. SER 225	BISMARCK ARC - NEW BRITAIN ARC / BISMARCK ARC - NEW BRITAIN ARC / NEW BRITAIN / RABAUL / PACIFIC OCEAN	VOLCANIC ROCK	ANDESITE		MG-RICH										-4.22	152.18	3.54	11.1895	325.95	29.13
2001	[7266] MÜLLER DANIEL (2001)	samp. 15	BISMARCK ARC - NEW BRITAIN ARC / TABAR-LIHIR-TANGA-FENI ISLAND CHAIN / LIHIR / LUISE / PACIFIC OCEAN	PLUTONIC ROCK	MONZODIORITE												-3	152.43	3.58	39.04	976	25
2003	[5946] SINTON J. M. (2003)	samp. 24-9	BISMARCK ARC - NEW BRITAIN ARC / MANUS BACK-ARC BASIN / STATION RD 24 / PACIFIC OCEAN	VOLCANIC ROCK	ANDESITE												-3.545	149.857	3.59	13.2105	251	19
1990	[9921] RICHARDS J. P. (1990)	samp. RJR-16	BISMARCK ARC - NEW BRITAIN ARC / BISMARCK ARC - NEW BRITAIN ARC / NEW GUINEA / PACIFIC OCEAN	VOLCANIC ROCK	MUGEARITE												-5.47	143.08	3.61	39.4737	750	19
1998	[2703] WOODHEAD J. D. (1998)	samp. H-69089	BISMARCK ARC - NEW BRITAIN ARC / BISMARCK ARC - NEW BRITAIN ARC / WITU ISLANDS / NARAGE / PACIFIC OCEAN	VOLCANIC ROCK	ANDESITE					QUATERNARY							-4.57	149.1	3.64	10.7826	496	46
1974	[3055] BLAKE D. H. (1974)	samp. 159A	BISMARCK ARC - NEW BRITAIN ARC / BISMARCK ARC - NEW BRITAIN ARC / NEW BRITAIN / MULULUS / PACIFIC OCEAN	VOLCANIC ROCK	DACITE		LAVA BOULDER IN STREAM										-5.5	150.5	3.66	22	330	15
1985	[4774] WHALEN J. B. (1985)	samp. 40916	BISMARCK ARC - NEW BRITAIN ARC / BISMARCK ARC - NEW BRITAIN ARC / NEW BRITAIN / PACIFIC OCEAN	PLUTONIC ROCK	GRANITE												-5.6	150.2	3.68	16.9	338	20
1974	[3055] BLAKE D. H. (1974)	samp. 171B	BISMARCK ARC - NEW BRITAIN ARC / BISMARCK ARC - NEW BRITAIN ARC / NEW BRITAIN / KO / PACIFIC OCEAN	VOLCANIC ROCK	ANDESITE		LAVA FLOW										-5.5	150.5	3.75	32.3077	420	13
1969	[2626] TAYLOR S. R. (1969)	samp. 121	BISMARCK ARC - NEW BRITAIN ARC / BISMARCK ARC - NEW BRITAIN ARC / BOUGAINVILLE / MOUNT BAGANA / PACIFIC OCEAN	VOLCANIC ROCK	ANDESITE												-6.166	155.183	3.75	33.75	810	24
2001	[7266] MÜLLER DANIEL (2001)	samp. 17	BISMARCK ARC - NEW BRITAIN ARC / TABAR-LIHIR-TANGA-FENI ISLAND CHAIN / LIHIR / LUISE / PACIFIC OCEAN	PLUTONIC ROCK	MONZODIORITE												-3	152.43	3.78	24.9677	774	31
1974	[2716] HEMING R. F. (1974)	samp. 6985	BISMARCK ARC - NEW BRITAIN ARC / BISMARCK ARC - NEW BRITAIN ARC / NEW BRITAIN / RABAUL / PACIFIC OCEAN	VOLCANIC ROCK	ANDESITE, BASALTIC												-4.22	152.18	3.79	34.1538	444	13
1969	[2626] TAYLOR S. R. (1969)	samp. 122	BISMARCK ARC - NEW BRITAIN ARC / BISMARCK ARC - NEW BRITAIN ARC / BOUGAINVILLE / MOUNT BAGANA / PACIFIC OCEAN	VOLCANIC ROCK	ANDESITE												-6.166	155.183	3.8	40.5	810	20
1974	[2716] HEMING R. F. (1974)	samp. 7066	BISMARCK ARC - NEW BRITAIN ARC / BISMARCK ARC - NEW BRITAIN ARC / NEW BRITAIN / RABAUL / PACIFIC OCEAN	VOLCANIC ROCK	ANDESITE, BASALTIC												-4.22	152.18	3.8	14.2051	554	39
1978	[4046] JOHNSON R. W. (1978)	samp. 13	BISMARCK ARC - NEW BRITAIN ARC / BISMARCK ARC - NEW BRITAIN ARC / WITU ISLANDS / GAROVE / PACIFIC OCEAN	VOLCANIC ROCK	ANDESITE, BASALTIC												-4.9	149.16	3.8	5.83333	245	42
1982	[9255] WHALEN J. B. (1982)	samp. 40969	BISMARCK ARC - NEW BRITAIN ARC / BISMARCK ARC - NEW BRITAIN ARC / NEW GUINEA / PACIFIC OCEAN	PLUTONIC ROCK	DIORITE												-4.59	141.7	3.81	58.7778	1058	18
2001	[7266] MÜLLER DANIEL (2001)	samp. 18	BISMARCK ARC - NEW BRITAIN ARC / TABAR-LIHIR-TANGA-FENI ISLAND CHAIN / LIHIR / LUISE / PACIFIC OCEAN	PLUTONIC ROCK	MONZODIORITE												-3	152.43	3.84	37.9167	910	24
2010	[14125] WOODHEAD J. D. (2010)	samp. 18NG-1043	BISMARCK ARC - NEW BRITAIN ARC / BISMARCK ARC - NEW BRITAIN ARC / SCHOUTEN ISLANDS / VOKEO / PACIFIC OCEAN	VOLCANIC ROCK	ANDESITE												-3.23	144.03	3.85	29.9231	389	13
1974	[3055] BLAKE D. H. (1974)	samp. 174	BISMARCK ARC - NEW BRITAIN ARC / BISMARCK ARC - NEW BRITAIN ARC / NEW BRITAIN / KO / PACIFIC OCEAN	VOLCANIC ROCK	ANDESITE		LAVA FLOW										-5.5	150.5	3.85	20.5263	390	19
2001	[7266] MÜLLER DANIEL (2001)	samp. 25	BISMARCK ARC - NEW BRITAIN ARC / TABAR-LIHIR-TANGA-FENI ISLAND CHAIN / LIHIR / WURTOL / PACIFIC OCEAN	VOLCANIC ROCK	TRACHYANDESITE												-3	152.43	3.87	49.8261	1146	23
2009	[13233] CUNNINGHAM H. S.(2009) [GeoRem4508]	samp. SER 228	BISMARCK ARC - NEW BRITAIN ARC / BISMARCK ARC - NEW BRITAIN ARC / NEW BRITAIN / RABAUL / PACIFIC OCEAN	VOLCANIC ROCK	ANDESITE		MG-RICH										-4.22	152.18	3.87	10.5959	365.03	34.45
1981	[3275] GUST D. A. (1981)	samp. 52A	BISMARCK ARC - NEW BRITAIN ARC / BISMARCK ARC - NEW BRITAIN ARC / BOISA (ARIS) / BOISA (ARIS) / PACIFIC OCEAN	VOLCANIC ROCK	ANDESITE					QUATERNARY							-3.99	144.96	3.9	61.3636	675	11
2010	[14125] WOODHEAD J. D. (2010)	samp. 26NG-0763	BISMARCK ARC - NEW BRITAIN ARC / BISMARCK ARC - NEW BRITAIN ARC / CROWN / CROWN / PACIFIC OCEAN	VOLCANIC ROCK	ANDESITE, BASALTIC												-5.12	146.97	3.9	15.3636	338	22
2001	[7266] MÜLLER DANIEL (2001)	samp. 8	BISMARCK ARC - NEW BRITAIN ARC / TABAR-LIHIR-TANGA-FENI ISLAND CHAIN / LIHIR / HUNIHO / PACIFIC OCEAN	VOLCANIC ROCK	LATITE												-3	152.43	3.9	41.4667	1244	30
2001	[7266] MÜLLER DANIEL (2001)	samp. 5	BISMARCK ARC - NEW BRITAIN ARC / TABAR-LIHIR-TANGA-FENI ISLAND CHAIN / LIHIR / HUNIHO / PACIFIC OCEAN	PLUTONIC ROCK	MONZODIORITE												-3	152.43	3.94	44.28	1107	25
1985	[4774] WHALEN J. B. (1985)	samp. 40929	BISMARCK ARC - NEW BRITAIN ARC / BISMARCK ARC - NEW BRITAIN ARC / NEW BRITAIN / PACIFIC OCEAN	PLUTONIC ROCK	NOT GIVEN		XENOLITH										-5.6	150.2	3.96	8.93548	277	31
1978	[5622] JOHNSON R. W. (1978)	samp. 39	BISMARCK ARC - NEW BRITAIN ARC / MANUS BACK-ARC BASIN / BALUAN / NORTH BISMARCK SEA / PACIFIC OCEAN	VOLCANIC ROCK	BASALT		LAVA										-2.55	147.37	3.97	17.2632	328	19
1990	[9921] RICHARDS J. P. (1990)	samp. RJR-20	BISMARCK ARC - NEW BRITAIN ARC / BISMARCK ARC - NEW BRITAIN ARC / NEW GUINEA / PACIFIC OCEAN	VOLCANIC ROCK	MUGEARITE												-5.47	143.08	3.99	39.2105	745	19
1985	[4774] WHALEN J. B. (1985)	samp. 40935	BISMARCK ARC - NEW BRITAIN ARC / BISMARCK ARC - NEW BRITAIN ARC / NEW BRITAIN / PACIFIC OCEAN	PLUTONIC ROCK	NOT GIVEN		XENOLITH										-5.6	150.2	3.99	12.1364	267	22
1978	[4046] JOHNSON R. W. (1978)	samp. 27	BISMARCK ARC - NEW BRITAIN ARC / BISMARCK ARC - NEW BRITAIN ARC / WITU ISLANDS / UNEA / PACIFIC OCEAN	VOLCANIC ROCK	BASALT												-4.9	149.16	4	20.2174	465	23
1990	[9921] RICHARDS J. P. (1990)	samp. RJR-38	BISMARCK ARC - NEW BRITAIN ARC / BISMARCK ARC - NEW BRITAIN ARC / NEW GUINEA / PACIFIC OCEAN	VOLCANIC ROCK	MUGEARITE												-5.47	143.08	4.01	38.9474	740	19	4.26	19.2
1997	[4108] DRIL S. I. (1997)	samp. M2158	BISMARCK ARC - NEW BRITAIN ARC / WOODLARK BASIN / PACIFIC OCEAN	VOLCANIC ROCK	BASALT		GLASS										-9.805	151.675	4.02	5.4717	290	53
2011	[15014] MCKEE C. O. (2011)	samp. WP01010	BISMARCK ARC - NEW BRITAIN ARC / BISMARCK ARC - NEW BRITAIN ARC / NEW BRITAIN / DAKATAUA / PACIFIC OCEAN	VOLCANIC ROCK	ANDESITE, BASALTIC		LITHIC CLASTS AT BASE	1300	6000								-5.0741	150.064	4.037	17.9395	444.9	24.8
1982	[9255] WHALEN J. B. (1982)	samp. 40968	BISMARCK ARC - NEW BRITAIN ARC / BISMARCK ARC - NEW BRITAIN ARC / NEW GUINEA / PACIFIC OCEAN	PLUTONIC ROCK	DIORITE												-4.59	141.7	4.05	53	901	17
1983	[4050] ARCULUS R. J. (1983)	samp. L14	BISMARCK ARC - NEW BRITAIN ARC / BISMARCK ARC - NEW BRITAIN ARC / NEW GUINEA / LAMINGTON MOUNTAIN / PACIFIC OCEAN	VOLCANIC ROCK	NOT GIVEN	PORPHYRITIC	LAVA										-8.92	148.17	4.07	57.0625	913	16
2003	[5946] SINTON J. M. (2003)	samp. 35-7	BISMARCK ARC - NEW BRITAIN ARC / MANUS BACK-ARC BASIN / STATION RD 35 / PACIFIC OCEAN	VOLCANIC ROCK	ANDESITE	HIGHLY VESICULAR											-3.5033	149.897	4.09	17	323	19
2010	[13922] KÖNIG S. (2010)	samp. PNG 40	BISMARCK ARC - NEW BRITAIN ARC / BISMARCK ARC - NEW BRITAIN ARC / NEW GUINEA / PACIFIC OCEAN	VOLCANIC ROCK	ANDESITE												-9.66957	149.84	4.1	4.69154	94.3	20.1
2010	[14125] WOODHEAD J. D. (2010)	samp. 75710015	BISMARCK ARC - NEW BRITAIN ARC / BISMARCK ARC - NEW BRITAIN ARC / KARKAR / KARKAR / PACIFIC OCEAN	VOLCANIC ROCK	ANDESITE, BASALTIC												-4.67	146	4.15	21.6111	389	18
1978	[4046] JOHNSON R. W. (1978)	samp. 12	BISMARCK ARC - NEW BRITAIN ARC / BISMARCK ARC - NEW BRITAIN ARC / WITU ISLANDS / GAROVE / PACIFIC OCEAN	VOLCANIC ROCK	ANDESITE, BASALTIC												-4.9	149.16	4.15	6.79412	231	34
2009	[13233] CUNNINGHAM H. S.(2009) [GeoRem4508]	samp. SER 385	BISMARCK ARC - NEW BRITAIN ARC / BISMARCK ARC - NEW BRITAIN ARC / NEW BRITAIN / RABAUL / PACIFIC OCEAN	VOLCANIC ROCK	ANDESITE		MG-RICH										-4.22	152.18	4.18	12.3768	375.76	30.36
2003	[5946] SINTON J. M. (2003)	samp. 30-1	BISMARCK ARC - NEW BRITAIN ARC / MANUS BACK-ARC BASIN / STATION RD 30 / PACIFIC OCEAN	VOLCANIC ROCK	NOT GIVEN												-3.5383	149.538	4.21	5.83333	175	30
1980	[6341] JAQUES A. L. (1980)	samp. 75522-705	BISMARCK ARC - NEW BRITAIN ARC / BISMARCK ARC - NEW BRITAIN ARC / NEW GUINEA / PACIFIC OCEAN	PLUTONIC ROCK	TONALITE		WITH XENOLITHS										-8	147.38	4.23	18.4	184	10
2001	[7266] MÜLLER DANIEL (2001)	samp. 7	BISMARCK ARC - NEW BRITAIN ARC / TABAR-LIHIR-TANGA-FENI ISLAND CHAIN / LIHIR / HUNIHO / PACIFIC OCEAN	PLUTONIC ROCK	MONZODIORITE												-3	152.43	4.23	42.9231	1116	26
2012	[16253] JENNER F. E. (2012)	samp. DR86	BISMARCK ARC - NEW BRITAIN ARC / MANUS BACK-ARC BASIN / DREDGE 86-DR / PACIFIC OCEAN	VOLCANIC ROCK	NOT GIVEN												-3.6117	151.825	4.23551	21.9319	436.195	19.8886
1985	[4774] WHALEN J. B. (1985)	samp. 40946	BISMARCK ARC - NEW BRITAIN ARC / BISMARCK ARC - NEW BRITAIN ARC / NEW BRITAIN / PACIFIC OCEAN	PLUTONIC ROCK	NOT GIVEN		XENOLITH										-5.6	150.2	4.26	9.21739	212	23
2003	[5946] SINTON J. M. (2003)	samp. 30-3	BISMARCK ARC - NEW BRITAIN ARC / MANUS BACK-ARC BASIN / STATION RD 30 / PACIFIC OCEAN	VOLCANIC ROCK	NOT GIVEN												-3.5383	149.538	4.26	5.07407	137	27
1974	[3055] BLAKE D. H. (1974)	samp. 162	BISMARCK ARC - NEW BRITAIN ARC / BISMARCK ARC - NEW BRITAIN ARC / NEW BRITAIN / MULULUS / PACIFIC OCEAN	VOLCANIC ROCK	ANDESITE		LAVA DOME										-5.5	150.5	4.28	19.0625	305	16
1974	[3055] BLAKE D. H. (1974)	samp. 47	BISMARCK ARC - NEW BRITAIN ARC / BISMARCK ARC - NEW BRITAIN ARC / NEW BRITAIN / KAPBERG / PACIFIC OCEAN	VOLCANIC ROCK	ANDESITE		LAVA FLOW										-5.5	150.5	4.31	21.0526	400	19
1974	[3055] BLAKE D. H. (1974)	samp. 152B	BISMARCK ARC - NEW BRITAIN ARC / BISMARCK ARC - NEW BRITAIN ARC / NEW BRITAIN / OTO / PACIFIC OCEAN	VOLCANIC ROCK	ANDESITE		LAVA FLOW										-5.5	150.5	4.34	29.2857	410	14
1993	[2496] WOODHEAD J. D. (1993)	samp. HN2/7	BISMARCK ARC - NEW BRITAIN ARC / BISMARCK ARC - NEW BRITAIN ARC / GAROVE / WITU / PACIFIC OCEAN	VOLCANIC ROCK	NOT GIVEN		LAVA										-5.08	150.08	4.35	5.67568	210	37
1978	[4046] JOHNSON R. W. (1978)	samp. 15	BISMARCK ARC - NEW BRITAIN ARC / BISMARCK ARC - NEW BRITAIN ARC / WITU ISLANDS / GAROVE / PACIFIC OCEAN	VOLCANIC ROCK	ANDESITE, BASALTIC												-4.9	149.16	4.35	5.67568	210	37
1998	[2703] WOODHEAD J. D. (1998)	samp. H2/7	BISMARCK ARC - NEW BRITAIN ARC / BISMARCK ARC - NEW BRITAIN ARC / GAROVE / WITU / PACIFIC OCEAN	VOLCANIC ROCK	ANDESITE					QUATERNARY							-5.08	150.08	4.35	4.95238	208	42
1970	[2715] LOWDER G. G. (1970)	samp. 339	BISMARCK ARC - NEW BRITAIN ARC / BISMARCK ARC - NEW BRITAIN ARC / NEW BRITAIN / PACIFIC OCEAN	VOLCANIC ROCK	ANDESITE, BASALTIC												-5.33	150.02	4.36	19.2	480	25
2003	[5946] SINTON J. M. (2003)	samp. 33-2	BISMARCK ARC - NEW BRITAIN ARC / MANUS BACK-ARC BASIN / STATION RD 33 / PACIFIC OCEAN	VOLCANIC ROCK	BASALT	VESICULAR											-3.5283	149.478	4.38	8.92857	250	28
1974	[2716] HEMING R. F. (1974)	samp. 8080	BISMARCK ARC - NEW BRITAIN ARC / BISMARCK ARC - NEW BRITAIN ARC / NEW BRITAIN / RABAUL / PACIFIC OCEAN	VOLCANIC ROCK	BASALT	PORPHYRITIC											-4.22	152.18	4.4	52.1538	678	13
2010	[14125] WOODHEAD J. D. (2010)	samp. 32NG-0143A	BISMARCK ARC - NEW BRITAIN ARC / BISMARCK ARC - NEW BRITAIN ARC / LONG / LONG / PACIFIC OCEAN	VOLCANIC ROCK	BASALT												-5.33	147.08	4.4	43.125	690	16
1974	[2716] HEMING R. F. (1974)	samp. 7007	BISMARCK ARC - NEW BRITAIN ARC / BISMARCK ARC - NEW BRITAIN ARC / NEW BRITAIN / RABAUL / PACIFIC OCEAN	VOLCANIC ROCK	BASALT												-4.22	152.18	4.42	34.6923	451	13
1993	[2496] WOODHEAD J. D. (1993)	samp. HS1/1	BISMARCK ARC - NEW BRITAIN ARC / BISMARCK ARC - NEW BRITAIN ARC / WITU ISLANDS / UNEA / PACIFIC OCEAN	VOLCANIC ROCK	NOT GIVEN		LAVA										-4.9	149.16	4.45	28.8889	520	18
1978	[4046] JOHNSON R. W. (1978)	samp. 21	BISMARCK ARC - NEW BRITAIN ARC / BISMARCK ARC - NEW BRITAIN ARC / WITU ISLANDS / UNEA / PACIFIC OCEAN	VOLCANIC ROCK	BASALT												-4.9	149.16	4.45	28.8889	520	18
1998	[2703] WOODHEAD J. D. (1998)	samp. H1/1	BISMARCK ARC - NEW BRITAIN ARC / BISMARCK ARC - NEW BRITAIN ARC / WITU ISLANDS / UNEA / PACIFIC OCEAN	VOLCANIC ROCK	BASALT					QUATERNARY							-4.9	149.16	4.45	24.2857	510	21
2001	[7266] MÜLLER DANIEL (2001)	samp. 10	BISMARCK ARC - NEW BRITAIN ARC / TABAR-LIHIR-TANGA-FENI ISLAND CHAIN / LIHIR / HUNIHO / PACIFIC OCEAN	VOLCANIC ROCK	TRACHYBASALT												-3	152.43	4.45	35.7857	1002	28
1992	[9340] HEGNER E. (1992)	samp. 657	BISMARCK ARC - NEW BRITAIN ARC / BISMARCK ARC - NEW BRITAIN ARC / D^ENTRECASTEAUX ISLANDS / SOLOMON SEA / PACIFIC OCEAN	VOLCANIC ROCK	ANDESITE, BASALTIC												-9	150	4.51	40.087	922	23	4.755	32.5049
1979	[4319] HEMING R. F. (1979)	samp. HF14	BISMARCK ARC - NEW BRITAIN ARC / TABAR-LIHIR-TANGA-FENI ISLAND CHAIN / FENI / PACIFIC OCEAN	VOLCANIC ROCK	BASANITE												-4.0833	153.783	4.52	117.933	1769	15
2003	[5946] SINTON J. M. (2003)	samp. 35-5	BISMARCK ARC - NEW BRITAIN ARC / MANUS BACK-ARC BASIN / STATION RD 35 / PACIFIC OCEAN	VOLCANIC ROCK	ANDESITE, BASALTIC	HIGHLY VESICULAR											-3.5033	149.897	4.55	45.7143	640	14
2003	[5946] SINTON J. M. (2003)	samp. 35-2	BISMARCK ARC - NEW BRITAIN ARC / MANUS BACK-ARC BASIN / STATION RD 35 / PACIFIC OCEAN	VOLCANIC ROCK	ANDESITE, BASALTIC	HIGHLY VESICULAR											-3.5033	149.897	4.55	39.6875	635	16
1969	[2626] TAYLOR S. R. (1969)	samp. 151	BISMARCK ARC - NEW BRITAIN ARC / BISMARCK ARC - NEW BRITAIN ARC / BOUGAINVILLE / MOUNT BAGANA / PACIFIC OCEAN	VOLCANIC ROCK	ANDESITE												-6.166	155.183	4.55	40	800	20
2001	[7266] MÜLLER DANIEL (2001)	samp. 4	BISMARCK ARC - NEW BRITAIN ARC / TABAR-LIHIR-TANGA-FENI ISLAND CHAIN / LIHIR / LONDOLOVIT / PACIFIC OCEAN	PLUTONIC ROCK	MONZODIORITE												-3	152.43	4.55	35.8889	969	27
2003	[5946] SINTON J. M. (2003)	samp. 35-3	BISMARCK ARC - NEW BRITAIN ARC / MANUS BACK-ARC BASIN / STATION RD 35 / PACIFIC OCEAN	VOLCANIC ROCK	ANDESITE	HIGHLY VESICULAR											-3.5033	149.897	4.59	40.625	650	16
2010	[14125] WOODHEAD J. D. (2010)	samp. 18NG-1039C	BISMARCK ARC - NEW BRITAIN ARC / BISMARCK ARC - NEW BRITAIN ARC / SCHOUTEN ISLANDS / VOKEO / PACIFIC OCEAN	VOLCANIC ROCK	ANDESITE												-3.23	144.03	4.6	61.5	615	10
1980	[6341] JAQUES A. L. (1980)	samp. 75522-703	BISMARCK ARC - NEW BRITAIN ARC / BISMARCK ARC - NEW BRITAIN ARC / NEW GUINEA / PACIFIC OCEAN	PLUTONIC ROCK	TONALITE												-8	147.38	4.62	33.8333	203	6
2003	[5946] SINTON J. M. (2003)	samp. 33-1	BISMARCK ARC - NEW BRITAIN ARC / MANUS BACK-ARC BASIN / STATION RD 33 / PACIFIC OCEAN	VOLCANIC ROCK	BASALT	VESICULAR											-3.5283	149.478	4.62	9.07407	245	27
1978	[5622] JOHNSON R. W. (1978)	samp. 45	BISMARCK ARC - NEW BRITAIN ARC / MANUS BACK-ARC BASIN / BALUAN / NORTH BISMARCK SEA / PACIFIC OCEAN	VOLCANIC ROCK	BASALT		LAVA										-2.55	147.37	4.63	19.0588	324	17
1974	[2716] HEMING R. F. (1974)	samp. 7084	BISMARCK ARC - NEW BRITAIN ARC / BISMARCK ARC - NEW BRITAIN ARC / NEW BRITAIN / RABAUL / PACIFIC OCEAN	VOLCANIC ROCK	BASALT	PORPHYRITIC											-4.22	152.18	4.64	17.3714	608	35
2003	[5946] SINTON J. M. (2003)	samp. 35-1	BISMARCK ARC - NEW BRITAIN ARC / MANUS BACK-ARC BASIN / STATION RD 35 / PACIFIC OCEAN	VOLCANIC ROCK	ANDESITE, BASALTIC	HIGHLY VESICULAR											-3.5033	149.897	4.68	40	640	16
1993	[2496] WOODHEAD J. D. (1993)	samp. E5/11	BISMARCK ARC - NEW BRITAIN ARC / BISMARCK ARC - NEW BRITAIN ARC / NEW BRITAIN / ULAWUN / PACIFIC OCEAN	VOLCANIC ROCK	NOT GIVEN		LAVA										-5.1	152.33	4.69	22.8462	297	13
1998	[2703] WOODHEAD J. D. (1998)	samp. E5/11	BISMARCK ARC - NEW BRITAIN ARC / BISMARCK ARC - NEW BRITAIN ARC / NEW BRITAIN / ULAWUN / PACIFIC OCEAN	VOLCANIC ROCK	ANDESITE					QUATERNARY							-5.1	152.33	4.69	20.4286	286	14
1991	[9359] RICHARDS J. P. (1991)	samp. RJR-47	BISMARCK ARC - NEW BRITAIN ARC / BISMARCK ARC - NEW BRITAIN ARC / NEW GUINEA / PACIFIC OCEAN	VOLCANIC ROCK	BASALT, ALKALINE												-5.47	143.08	4.69	51.3158	975	19
1985	[4774] WHALEN J. B. (1985)	samp. 40914	BISMARCK ARC - NEW BRITAIN ARC / BISMARCK ARC - NEW BRITAIN ARC / NEW BRITAIN / PACIFIC OCEAN	PLUTONIC ROCK	GRANITE												-5.6	150.2	4.73	13.875	333	24
1980	[6341] JAQUES A. L. (1980)	samp. 75522-704	BISMARCK ARC - NEW BRITAIN ARC / BISMARCK ARC - NEW BRITAIN ARC / NEW GUINEA / PACIFIC OCEAN	PLUTONIC ROCK	TONALITE		WITH MAFIC CLOTS										-8	147.38	4.74	20.3333	183	9
2003	[5946] SINTON J. M. (2003)	samp. 36-4	BISMARCK ARC - NEW BRITAIN ARC / MANUS BACK-ARC BASIN / STATION RD 36 / PACIFIC OCEAN	VOLCANIC ROCK	ANDESITE, BASALTIC												-3.4467	149.963	4.75	29.4	441	15
1991	[9359] RICHARDS J. P. (1991)	samp. RJR-56	BISMARCK ARC - NEW BRITAIN ARC / BISMARCK ARC - NEW BRITAIN ARC / NEW GUINEA / PACIFIC OCEAN	VOLCANIC ROCK	MUGEARITE										FRESH		-5.47	143.08	4.75	46	690	15
2003	[5946] SINTON J. M. (2003)	samp. 45-2	BISMARCK ARC - NEW BRITAIN ARC / MANUS BACK-ARC BASIN / STATION RD 45 / PACIFIC OCEAN	VOLCANIC ROCK	BASALT	NONVESICULAR											-3.065	150.455	4.75	2.19512	90	41
1980	[6341] JAQUES A. L. (1980)	samp. 75522-727	BISMARCK ARC - NEW BRITAIN ARC / BISMARCK ARC - NEW BRITAIN ARC / NEW GUINEA / PACIFIC OCEAN	PLUTONIC ROCK	GABBRO		MICROGABBRO BOULDER, GRANULAR										-8.63	147.9	4.76	13.0769	170	13
1990	[3473] KENNEDY A. K. (1990)	samp. L25	BISMARCK ARC - NEW BRITAIN ARC / TABAR-LIHIR-TANGA-FENI ISLAND CHAIN / LIHIR / PACIFIC OCEAN	VOLCANIC ROCK	BASALT, ALKALINE	PORPHYRITIC											-3	152.43	4.77	42.5417	1021	24
1978	[4046] JOHNSON R. W. (1978)	samp. 23	BISMARCK ARC - NEW BRITAIN ARC / BISMARCK ARC - NEW BRITAIN ARC / WITU ISLANDS / UNEA / PACIFIC OCEAN	VOLCANIC ROCK	BASALT												-4.9	149.16	4.8	13.2593	358	27
1974	[3055] BLAKE D. H. (1974)	samp. 77	BISMARCK ARC - NEW BRITAIN ARC / BISMARCK ARC - NEW BRITAIN ARC / NEW BRITAIN / MATALELOCH / PACIFIC OCEAN	VOLCANIC ROCK	ANDESITE		BOULDER IN STREAM										-5.5	150.5	4.82	25.625	410	16
1974	[2716] HEMING R. F. (1974)	samp. 8082	BISMARCK ARC - NEW BRITAIN ARC / BISMARCK ARC - NEW BRITAIN ARC / NEW BRITAIN / RABAUL / PACIFIC OCEAN	VOLCANIC ROCK	BASALT	PORPHYRITIC											-4.22	152.18	4.83	50	650	13
1991	[9359] RICHARDS J. P. (1991)	samp. RJR-6	BISMARCK ARC - NEW BRITAIN ARC / BISMARCK ARC - NEW BRITAIN ARC / NEW GUINEA / PACIFIC OCEAN	VOLCANIC ROCK	BASALT, ALKALINE												-5.47	143.08	4.84	46.9444	845	18
2003	[5946] SINTON J. M. (2003)	samp. 36-6	BISMARCK ARC - NEW BRITAIN ARC / MANUS BACK-ARC BASIN / STATION RD 36 / PACIFIC OCEAN	VOLCANIC ROCK	ANDESITE												-3.4467	149.963	4.85	28.875	462	16
1992	[9340] HEGNER E. (1992)	samp. 705	BISMARCK ARC - NEW BRITAIN ARC / BISMARCK ARC - NEW BRITAIN ARC / D^ENTRECASTEAUX ISLANDS / SOLOMON SEA / PACIFIC OCEAN	VOLCANIC ROCK	BASALT												-9.5	150.8	4.85	12.6667	456	36
2001	[7266] MÜLLER DANIEL (2001)	samp. 24	BISMARCK ARC - NEW BRITAIN ARC / TABAR-LIHIR-TANGA-FENI ISLAND CHAIN / LIHIR / WURTOL / PACIFIC OCEAN	VOLCANIC ROCK	TRACHYBASALT												-3	152.43	4.88	51.6818	1137	22
1990	[9921] RICHARDS J. P. (1990)	samp. RJR-34	BISMARCK ARC - NEW BRITAIN ARC / BISMARCK ARC - NEW BRITAIN ARC / NEW GUINEA / PACIFIC OCEAN	VOLCANIC ROCK	HAWAIITE												-5.47	143.08	4.89	37.8947	720	19
2003	[5946] SINTON J. M. (2003)	samp. 43-1	BISMARCK ARC - NEW BRITAIN ARC / MANUS BACK-ARC BASIN / STATION RD 43 / PACIFIC OCEAN	VOLCANIC ROCK	BASALT	GLASSY											-3.1333	150.322	4.9	1.97619	83	42
1972	[4139] MELSON W. G. (1972)	samp. USNM112482	BISMARCK ARC - NEW BRITAIN ARC / BISMARCK ARC - NEW BRITAIN ARC / NEW BRITAIN / ULAWUN / PACIFIC OCEAN	VOLCANIC ROCK	BASALT	HOLOCRYSTALLINE	LIGHT GRAY										-5.04	151.34	4.92	12.7273	280	22
1990	[9921] RICHARDS J. P. (1990)	samp. RJR-22	BISMARCK ARC - NEW BRITAIN ARC / BISMARCK ARC - NEW BRITAIN ARC / NEW GUINEA / PACIFIC OCEAN	VOLCANIC ROCK	HAWAIITE		DIKE										-5.47	143.08	4.93	37.5	750	20
1979	[4319] HEMING R. F. (1979)	samp. HF18	BISMARCK ARC - NEW BRITAIN ARC / TABAR-LIHIR-TANGA-FENI ISLAND CHAIN / FENI / PACIFIC OCEAN	VOLCANIC ROCK	BASALT, ANKARAMITIC												-4.0833	153.783	4.94	63.7826	1467	23
1972	[4139] MELSON W. G. (1972)	samp. USNM112481	BISMARCK ARC - NEW BRITAIN ARC / BISMARCK ARC - NEW BRITAIN ARC / NEW BRITAIN / ULAWUN / PACIFIC OCEAN	VOLCANIC ROCK	BASALT									1970			-5.04	151.34	4.94	12.5	300	24
1998	[2703] WOODHEAD J. D. (1998)	samp. 3035	BISMARCK ARC - NEW BRITAIN ARC / BISMARCK ARC - NEW BRITAIN ARC / NEW BRITAIN / SULU / PACIFIC OCEAN	VOLCANIC ROCK	ANDESITE					QUATERNARY							-5.45	150.98	4.95	16.6154	216	13
2010	[14125] WOODHEAD J. D. (2010)	samp. 18NG-1034	BISMARCK ARC - NEW BRITAIN ARC / BISMARCK ARC - NEW BRITAIN ARC / SCHOUTEN ISLANDS / VIAI / PACIFIC OCEAN	VOLCANIC ROCK	ANDESITE												-3.37	144.38	4.95	31.1765	530	17
1976	[5432] MACKENZIE D. E. (1976)	samp. 16	BISMARCK ARC - NEW BRITAIN ARC / BISMARCK ARC - NEW BRITAIN ARC / NEW GUINEA / MOUNT FAVENC / PACIFIC OCEAN	VOLCANIC ROCK	BASALT, OLIVINE												-6.9333	144.717	4.95	28.12	703	25
1990	[3473] KENNEDY A. K. (1990)	samp. L23	BISMARCK ARC - NEW BRITAIN ARC / TABAR-LIHIR-TANGA-FENI ISLAND CHAIN / LIHIR / PACIFIC OCEAN	VOLCANIC ROCK	BASALT, ALKALINE	PORPHYRITIC											-3	152.43	4.96	54.45	1089	20
1979	[4319] HEMING R. F. (1979)	samp. HF19	BISMARCK ARC - NEW BRITAIN ARC / TABAR-LIHIR-TANGA-FENI ISLAND CHAIN / FENI / PACIFIC OCEAN	VOLCANIC ROCK	BASALT, ANKARAMITIC												-4.0833	153.783	4.98	103.471	1759	17
1972	[4139] MELSON W. G. (1972)	samp. USNM112480	BISMARCK ARC - NEW BRITAIN ARC / BISMARCK ARC - NEW BRITAIN ARC / NEW BRITAIN / ULAWUN / PACIFIC OCEAN	VOLCANIC ROCK	BASALT		SCORIACEOUS BOMB										-5.04	151.34	4.98	14	350	25
1992	[9340] HEGNER E. (1992)	samp. 706	BISMARCK ARC - NEW BRITAIN ARC / BISMARCK ARC - NEW BRITAIN ARC / D^ENTRECASTEAUX ISLANDS / SOLOMON SEA / PACIFIC OCEAN	VOLCANIC ROCK	BASALT												-9.5	150.8	5.01	10.0256	391	39	5.3	23.75
1992	[9340] HEGNER E. (1992)	samp. 708	BISMARCK ARC - NEW BRITAIN ARC / BISMARCK ARC - NEW BRITAIN ARC / D^ENTRECASTEAUX ISLANDS / SOLOMON SEA / PACIFIC OCEAN	VOLCANIC ROCK	ANDESITE, BASALTIC												-9.5	150.8	5.04	10.0541	372	37
2003	[5946] SINTON J. M. (2003)	samp. 36-8	BISMARCK ARC - NEW BRITAIN ARC / MANUS BACK-ARC BASIN / STATION RD 36 / PACIFIC OCEAN	VOLCANIC ROCK	BASALT												-3.4467	149.963	5.05	1.61702	76	47
1990	[9921] RICHARDS J. P. (1990)	samp. RJR-56	BISMARCK ARC - NEW BRITAIN ARC / BISMARCK ARC - NEW BRITAIN ARC / NEW GUINEA / PACIFIC OCEAN	VOLCANIC ROCK	MUGEARITE												-5.47	143.08	5.09	46	690	15
2010	[14125] WOODHEAD J. D. (2010)	samp. 18NG-1031	BISMARCK ARC - NEW BRITAIN ARC / BISMARCK ARC - NEW BRITAIN ARC / SCHOUTEN ISLANDS / VIAI / PACIFIC OCEAN	VOLCANIC ROCK	ANDESITE												-3.37	144.38	5.1	49.7	497	10
1974	[3055] BLAKE D. H. (1974)	samp. 3	BISMARCK ARC - NEW BRITAIN ARC / BISMARCK ARC - NEW BRITAIN ARC / NEW BRITAIN / LOLO / PACIFIC OCEAN	VOLCANIC ROCK	ANDESITE		LAVA FLOW										-5.5	150.5	5.12	26.6667	400	15
2003	[5946] SINTON J. M. (2003)	samp. 33-9	BISMARCK ARC - NEW BRITAIN ARC / MANUS BACK-ARC BASIN / STATION RD 33 / PACIFIC OCEAN	VOLCANIC ROCK	BASALT	VESICULAR											-3.5283	149.478	5.13	8.5	255	30
1985	[4774] WHALEN J. B. (1985)	samp. 40906	BISMARCK ARC - NEW BRITAIN ARC / BISMARCK ARC - NEW BRITAIN ARC / NEW BRITAIN / PACIFIC OCEAN	PLUTONIC ROCK	GRANITE												-5.6	150.2	5.15	45.6667	274	6
1998	[2703] WOODHEAD J. D. (1998)	samp. 3038G	BISMARCK ARC - NEW BRITAIN ARC / BISMARCK ARC - NEW BRITAIN ARC / NEW BRITAIN / SULU / PACIFIC OCEAN	VOLCANIC ROCK	ANDESITE					QUATERNARY							-5.45	150.98	5.15	18.0833	217	12
1976	[5432] MACKENZIE D. E. (1976)	samp. 4	BISMARCK ARC - NEW BRITAIN ARC / BISMARCK ARC - NEW BRITAIN ARC / NEW GUINEA / MOUNT HAGEN / PACIFIC OCEAN	VOLCANIC ROCK	ANDESITE, OLIVINE-HORNBLENDE-AUGITE-HYPERSTHENE			210000	210000								-5.75	144	5.15	39.1667	705	18
2001	[7266] MÜLLER DANIEL (2001)	samp. 3	BISMARCK ARC - NEW BRITAIN ARC / TABAR-LIHIR-TANGA-FENI ISLAND CHAIN / LIHIR / LONDOLOVIT / PACIFIC OCEAN	VOLCANIC ROCK	TRACHYBASALT												-3	152.43	5.2	48.5714	1020	21
1976	[5432] MACKENZIE D. E. (1976)	samp. 12	BISMARCK ARC - NEW BRITAIN ARC / BISMARCK ARC - NEW BRITAIN ARC / NEW GUINEA / MOUNT MURRAY / PACIFIC OCEAN	VOLCANIC ROCK	BASALT, OLIVINE												-6.7	143.95	5.2	31.2245	765	24.5
1998	[2703] WOODHEAD J. D. (1998)	samp. 69092	BISMARCK ARC - NEW BRITAIN ARC / BISMARCK ARC - NEW BRITAIN ARC / WITU ISLANDS / NARAGE / PACIFIC OCEAN	VOLCANIC ROCK	BASALT					QUATERNARY							-4.57	149.1	5.2	22.1429	620	28
1990	[9921] RICHARDS J. P. (1990)	samp. RJR-6	BISMARCK ARC - NEW BRITAIN ARC / BISMARCK ARC - NEW BRITAIN ARC / NEW GUINEA / PACIFIC OCEAN	VOLCANIC ROCK	HAWAIITE												-5.47	143.08	5.21	46.9444	845	18
1983	[4050] ARCULUS R. J. (1983)	samp. L27D	BISMARCK ARC - NEW BRITAIN ARC / BISMARCK ARC - NEW BRITAIN ARC / NEW GUINEA / LAMINGTON MOUNTAIN / PACIFIC OCEAN	VOLCANIC ROCK	NOT GIVEN	PORPHYRITIC	LAVA										-8.92	148.17	5.24	72.9412	1240	17
1993	[2496] WOODHEAD J. D. (1993)	samp. HN2/3	BISMARCK ARC - NEW BRITAIN ARC / BISMARCK ARC - NEW BRITAIN ARC / GAROVE / WITU / PACIFIC OCEAN	VOLCANIC ROCK	NOT GIVEN		LAVA										-5.08	150.08	5.3	7.1	213	30
1978	[4046] JOHNSON R. W. (1978)	samp. 11	BISMARCK ARC - NEW BRITAIN ARC / BISMARCK ARC - NEW BRITAIN ARC / WITU ISLANDS / GAROVE / PACIFIC OCEAN	VOLCANIC ROCK	BASALT												-4.9	149.16	5.3	7.1	213	30
1998	[2703] WOODHEAD J. D. (1998)	samp. H2/3	BISMARCK ARC - NEW BRITAIN ARC / BISMARCK ARC - NEW BRITAIN ARC / GAROVE / WITU / PACIFIC OCEAN	VOLCANIC ROCK	ANDESITE					QUATERNARY							-5.08	150.08	5.3	5.77778	208	36
2003	[5946] SINTON J. M. (2003)	samp. 35-4	BISMARCK ARC - NEW BRITAIN ARC / MANUS BACK-ARC BASIN / STATION RD 35 / PACIFIC OCEAN	VOLCANIC ROCK	ANDESITE, BASALTIC	HIGHLY VESICULAR											-3.5033	149.897	5.31	26.7222	481	18
1990	[3473] KENNEDY A. K. (1990)	samp. L22	BISMARCK ARC - NEW BRITAIN ARC / TABAR-LIHIR-TANGA-FENI ISLAND CHAIN / LIHIR / PACIFIC OCEAN	VOLCANIC ROCK	TRACHYANDESITE	PORPHYRITIC											-3	152.43	5.33	14.3636	948	66
2010	[14125] WOODHEAD J. D. (2010)	samp. 18NG-1010	BISMARCK ARC - NEW BRITAIN ARC / BISMARCK ARC - NEW BRITAIN ARC / BAM / BAM / PACIFIC OCEAN	VOLCANIC ROCK	ANDESITE, BASALTIC												-3.63	144.63	5.41	65.4545	720	11
1992	[9340] HEGNER E. (1992)	samp. 608	BISMARCK ARC - NEW BRITAIN ARC / BISMARCK ARC - NEW BRITAIN ARC / D^ENTRECASTEAUX ISLANDS / SOLOMON SEA / PACIFIC OCEAN	VOLCANIC ROCK	ANDESITE												-9	150	5.42	110.545	1216	11
1974	[3055] BLAKE D. H. (1974)	samp. 102	BISMARCK ARC - NEW BRITAIN ARC / BISMARCK ARC - NEW BRITAIN ARC / NEW BRITAIN / LOLO / PACIFIC OCEAN	VOLCANIC ROCK	ANDESITE		LAVA FLOW										-5.5	150.5	5.42	23.75	380	16
2003	[5946] SINTON J. M. (2003)	samp. 47-1	BISMARCK ARC - NEW BRITAIN ARC / MANUS BACK-ARC BASIN / STATION RD 47 / PACIFIC OCEAN	VOLCANIC ROCK	BASALT												-3.0767	150.563	5.43	2.175	87	40
1995	[4646] WOOD C. P. (1995)	samp. RAB53	BISMARCK ARC - NEW BRITAIN ARC / BISMARCK ARC - NEW BRITAIN ARC / NEW BRITAIN / RABAUL / PACIFIC OCEAN	VOLCANIC ROCK	BASALT		LAVA										-4.22	152.18	5.44	41.7692	543	13
1979	[4319] HEMING R. F. (1979)	samp. HF26	BISMARCK ARC - NEW BRITAIN ARC / TABAR-LIHIR-TANGA-FENI ISLAND CHAIN / FENI / PACIFIC OCEAN	VOLCANIC ROCK	BASALT, ANKARAMITIC												-4.0833	153.783	5.45	80.28	2007	25
2003	[5946] SINTON J. M. (2003)	samp. 14-9	BISMARCK ARC - NEW BRITAIN ARC / MANUS BACK-ARC BASIN / STATION RD 14 / PACIFIC OCEAN	VOLCANIC ROCK	ANDESITE, BASALTIC	VESICULAR, APHYRIC											-3.528	152.173	5.47	37.6667	452	12
2003	[5946] SINTON J. M. (2003)	samp. BC-19-1	BISMARCK ARC - NEW BRITAIN ARC / MANUS BACK-ARC BASIN / STATION BC19 / PACIFIC OCEAN	VOLCANIC ROCK	BASALT	GLASSY											-3.1133	150.358	5.47	2.15789	82	38
2003	[5946] SINTON J. M. (2003)	samp. 30-2	BISMARCK ARC - NEW BRITAIN ARC / MANUS BACK-ARC BASIN / STATION RD 30 / PACIFIC OCEAN	VOLCANIC ROCK	NOT GIVEN												-3.5383	149.538	5.48	7.6087	175	23
2010	[14125] WOODHEAD J. D. (2010)	samp. 26NG-0787	BISMARCK ARC - NEW BRITAIN ARC / BISMARCK ARC - NEW BRITAIN ARC / BAGABAG / BAGABAG / PACIFIC OCEAN	VOLCANIC ROCK	BASALT												-4.8	146.23	5.5	19.5	351	18
1978	[4046] JOHNSON R. W. (1978)	samp. 10	BISMARCK ARC - NEW BRITAIN ARC / BISMARCK ARC - NEW BRITAIN ARC / WITU ISLANDS / GAROVE / PACIFIC OCEAN	VOLCANIC ROCK	BASALT												-4.9	149.16	5.5	6.76667	203	30
1990	[9921] RICHARDS J. P. (1990)	samp. RJR-39	BISMARCK ARC - NEW BRITAIN ARC / BISMARCK ARC - NEW BRITAIN ARC / NEW GUINEA / PACIFIC OCEAN	VOLCANIC ROCK	MUGEARITE												-5.47	143.08	5.54	46.3889	835	18	5.8	36.3333
2010	[14125] WOODHEAD J. D. (2010)	samp. 32NG-0679	BISMARCK ARC - NEW BRITAIN ARC / BISMARCK ARC - NEW BRITAIN ARC / UMBOI / UMBOI / PACIFIC OCEAN	VOLCANIC ROCK	BASALT												-6.25	147.95	5.55	47.6923	620	13
1976	[5432] MACKENZIE D. E. (1976)	samp. 8	BISMARCK ARC - NEW BRITAIN ARC / BISMARCK ARC - NEW BRITAIN ARC / NEW GUINEA / MOUNT GILUWE / PACIFIC OCEAN	VOLCANIC ROCK	ANDESITE, OLIVINE-2 PYROXENE												-6	143.9	5.55	37.907	815	21.5
2003	[5946] SINTON J. M. (2003)	samp. 38-9	BISMARCK ARC - NEW BRITAIN ARC / MANUS BACK-ARC BASIN / STATION RD 38 / PACIFIC OCEAN	VOLCANIC ROCK	BASALT	GLASSY	SHEET LAVA AND OLDER PILLOWS										-3.3817	150.082	5.57	4.46667	134	30
2010	[14078] PARK SUNG-HYUN (2010)	samp. MD11-1	BISMARCK ARC - NEW BRITAIN ARC / MANUS BACK-ARC BASIN / PACMANUS HYDROTHERMAL FIELD / PACIFIC OCEAN	VOLCANIC ROCK	ANDESITE, BASALTIC	APHYRIC MICROCRYSTALLINE	PILLOW LAVA										-3.65	151.8	5.58	36.1667	434	12
1993	[2496] WOODHEAD J. D. (1993)	samp. F5/2	BISMARCK ARC - NEW BRITAIN ARC / BISMARCK ARC - NEW BRITAIN ARC / NEW BRITAIN / WULAI / PACIFIC OCEAN	VOLCANIC ROCK	NOT GIVEN		LAVA										-5	150	5.6	40.3	403	10
1998	[2703] WOODHEAD J. D. (1998)	samp. F5/2	BISMARCK ARC - NEW BRITAIN ARC / BISMARCK ARC - NEW BRITAIN ARC / NEW BRITAIN / WULAI / PACIFIC OCEAN	VOLCANIC ROCK	ANDESITE					QUATERNARY							-5	150	5.6	36.4545	401	11
2010	[14125] WOODHEAD J. D. (2010)	samp. 32NG-0002C	BISMARCK ARC - NEW BRITAIN ARC / BISMARCK ARC - NEW BRITAIN ARC / NEW BRITAIN / MOUNT TALAWE / PACIFIC OCEAN	VOLCANIC ROCK	BASALT												-5.53	148.42	5.6	43.3333	650	15
2003	[5946] SINTON J. M. (2003)	samp. 16-14	BISMARCK ARC - NEW BRITAIN ARC / MANUS BACK-ARC BASIN / STATION RD 16 / PACIFIC OCEAN	VOLCANIC ROCK	ANDESITE, BASALTIC	VESICULAR, GLASSY											-3.7017	151.873	5.63	36.3333	436	12
1974	[2716] HEMING R. F. (1974)	samp. 8014	BISMARCK ARC - NEW BRITAIN ARC / BISMARCK ARC - NEW BRITAIN ARC / NEW BRITAIN / RABAUL / PACIFIC OCEAN	VOLCANIC ROCK	BASALT	PORPHYRITIC											-4.22	152.18	5.64	41.3846	538	13
2001	[7266] MÜLLER DANIEL (2001)	samp. 14	BISMARCK ARC - NEW BRITAIN ARC / TABAR-LIHIR-TANGA-FENI ISLAND CHAIN / LIHIR / HUNIHO / PACIFIC OCEAN	VOLCANIC ROCK	TRACHYBASALT												-3	152.43	5.65	44.4348	1022	23
1974	[3055] BLAKE D. H. (1974)	samp. 151	BISMARCK ARC - NEW BRITAIN ARC / BISMARCK ARC - NEW BRITAIN ARC / NEW BRITAIN / OTO / PACIFIC OCEAN	VOLCANIC ROCK	BASALT		LAVA FLOW										-5.5	150.5	5.69	21.1111	380	18
1998	[2703] WOODHEAD J. D. (1998)	samp. E2654A	BISMARCK ARC - NEW BRITAIN ARC / BISMARCK ARC - NEW BRITAIN ARC / NEW BRITAIN / SULU / PACIFIC OCEAN	VOLCANIC ROCK	ANDESITE					QUATERNARY							-5.45	150.98	5.7	15.0769	196	13
2010	[13922] KÖNIG S. (2010)	samp. PNG 63	BISMARCK ARC - NEW BRITAIN ARC / BISMARCK ARC - NEW BRITAIN ARC / NEW GUINEA / PACIFIC OCEAN	VOLCANIC ROCK	BASALT												-9.63353	149.773	5.7	14.1584	286	20.2
1992	[9340] HEGNER E. (1992)	samp. 640	BISMARCK ARC - NEW BRITAIN ARC / BISMARCK ARC - NEW BRITAIN ARC / D^ENTRECASTEAUX ISLANDS / SOLOMON SEA / PACIFIC OCEAN	VOLCANIC ROCK	ANDESITE												-9	150	5.71	50.5385	657	13
1998	[2703] WOODHEAD J. D. (1998)	samp. 84-74	BISMARCK ARC - NEW BRITAIN ARC / SOLOMON SEA / SITE 29 / PACIFIC OCEAN	VOLCANIC ROCK	BASALT		FERROBASALT			QUATERNARY							-7.35	152.18	5.73	2.90385	151	52
1993	[2496] WOODHEAD J. D. (1993)	samp. F7/2	BISMARCK ARC - NEW BRITAIN ARC / BISMARCK ARC - NEW BRITAIN ARC / LOLOBAU / LOLOBAU / PACIFIC OCEAN	VOLCANIC ROCK	NOT GIVEN		LAVA										-4.92	151.16	5.75	21.5833	259	12
1998	[2703] WOODHEAD J. D. (1998)	samp. F7/2	BISMARCK ARC - NEW BRITAIN ARC / BISMARCK ARC - NEW BRITAIN ARC / LOLOBAU / LOLOBAU / PACIFIC OCEAN	VOLCANIC ROCK	ANDESITE					QUATERNARY							-4.92	151.16	5.75	17.8571	250	14
2003	[5946] SINTON J. M. (2003)	samp. 16-9	BISMARCK ARC - NEW BRITAIN ARC / MANUS BACK-ARC BASIN / STATION RD 16 / PACIFIC OCEAN	VOLCANIC ROCK	ANDESITE, BASALTIC	VESICULAR, GLASSY											-3.7017	151.873	5.76	36.9167	443	12
1990	[3473] KENNEDY A. K. (1990)	samp. L12	BISMARCK ARC - NEW BRITAIN ARC / TABAR-LIHIR-TANGA-FENI ISLAND CHAIN / LIHIR / PACIFIC OCEAN	VOLCANIC ROCK	BASALT, ALKALINE	PORPHYRITIC											-3	152.43	5.77	68.0952	1430	21
1978	[5622] JOHNSON R. W. (1978)	samp. 42	BISMARCK ARC - NEW BRITAIN ARC / MANUS BACK-ARC BASIN / BALUAN / NORTH BISMARCK SEA / PACIFIC OCEAN	VOLCANIC ROCK	BASALT		LAVA BLOCK										-2.55	147.37	5.79	11.56	289	25
1978	[4046] JOHNSON R. W. (1978)	samp. 1	BISMARCK ARC - NEW BRITAIN ARC / BISMARCK ARC - NEW BRITAIN ARC / WITU ISLANDS / NARAGE / PACIFIC OCEAN	VOLCANIC ROCK	BASALT												-4.57	149.1	5.8	40.5556	730	18
2003	[5946] SINTON J. M. (2003)	samp. 38-8	BISMARCK ARC - NEW BRITAIN ARC / MANUS BACK-ARC BASIN / STATION RD 38 / PACIFIC OCEAN	VOLCANIC ROCK	BASALT	GLASSY	SHEET LAVA AND OLDER PILLOWS										-3.3817	150.082	5.83	4.64286	130	28
2003	[5946] SINTON J. M. (2003)	samp. 19-12	BISMARCK ARC - NEW BRITAIN ARC / MANUS BACK-ARC BASIN / STATION RD 19 / PACIFIC OCEAN	VOLCANIC ROCK	BASALT	PHYRIC											-3.7517	151.158	5.84	5.09524	107	21
2010	[14078] PARK SUNG-HYUN (2010)	samp. MD11-5	BISMARCK ARC - NEW BRITAIN ARC / MANUS BACK-ARC BASIN / PACMANUS HYDROTHERMAL FIELD / PACIFIC OCEAN	VOLCANIC ROCK	ANDESITE, BASALTIC	APHYRIC MICROCRYSTALLINE	PILLOW LAVA										-3.65	151.8	5.85	36.4167	437	12
1990	[3473] KENNEDY A. K. (1990)	samp. L16	BISMARCK ARC - NEW BRITAIN ARC / TABAR-LIHIR-TANGA-FENI ISLAND CHAIN / LIHIR / PACIFIC OCEAN	VOLCANIC ROCK	BASALT, ALKALINE	PORPHYRITIC											-3	152.43	5.85	60	1140	19
1990	[3473] KENNEDY A. K. (1990)	samp. L14	BISMARCK ARC - NEW BRITAIN ARC / TABAR-LIHIR-TANGA-FENI ISLAND CHAIN / LIHIR / PACIFIC OCEAN	VOLCANIC ROCK	BASALT, ALKALINE	PORPHYRITIC											-3	152.43	5.86	93.6842	1780	19
2010	[14078] PARK SUNG-HYUN (2010)	samp. MD11-4	BISMARCK ARC - NEW BRITAIN ARC / MANUS BACK-ARC BASIN / PACMANUS HYDROTHERMAL FIELD / PACIFIC OCEAN	VOLCANIC ROCK	ANDESITE, BASALTIC	APHYRIC MICROCRYSTALLINE	PILLOW LAVA										-3.65	151.8	5.87	36.8333	442	12
1992	[9340] HEGNER E. (1992)	samp. 614	BISMARCK ARC - NEW BRITAIN ARC / BISMARCK ARC - NEW BRITAIN ARC / D^ENTRECASTEAUX ISLANDS / SOLOMON SEA / PACIFIC OCEAN	VOLCANIC ROCK	BASALT												-9	150	5.88	23.8929	669	28
2010	[14078] PARK SUNG-HYUN (2010)	samp. MD11-6	BISMARCK ARC - NEW BRITAIN ARC / MANUS BACK-ARC BASIN / PACMANUS HYDROTHERMAL FIELD / PACIFIC OCEAN	VOLCANIC ROCK	ANDESITE, BASALTIC	APHYRIC MICROCRYSTALLINE	PILLOW LAVA										-3.65	151.8	5.89	37.9091	417	11
1983	[4050] ARCULUS R. J. (1983)	samp. L1	BISMARCK ARC - NEW BRITAIN ARC / BISMARCK ARC - NEW BRITAIN ARC / NEW GUINEA / LAMINGTON MOUNTAIN / PACIFIC OCEAN	VOLCANIC ROCK	NOT GIVEN	PORPHYRITIC	LAVA										-8.92	148.17	5.89	80.3125	1285	16
1978	[5622] JOHNSON R. W. (1978)	samp. 43	BISMARCK ARC - NEW BRITAIN ARC / MANUS BACK-ARC BASIN / BALUAN / NORTH BISMARCK SEA / PACIFIC OCEAN	VOLCANIC ROCK	BASALT		LAVA										-2.55	147.37	5.89	15	300	20
2010	[13922] KÖNIG S. (2010)	samp. PNG 42	BISMARCK ARC - NEW BRITAIN ARC / BISMARCK ARC - NEW BRITAIN ARC / NEW GUINEA / PACIFIC OCEAN	VOLCANIC ROCK	ANDESITE, BASALTIC												-9.65423	149.849	5.9	4.75897	92.8	19.5
1990	[9921] RICHARDS J. P. (1990)	samp. RJR-12	BISMARCK ARC - NEW BRITAIN ARC / BISMARCK ARC - NEW BRITAIN ARC / NEW GUINEA / PACIFIC OCEAN	VOLCANIC ROCK	HAWAIITE												-5.47	143.08	5.91	42.7778	770	18
1990	[3473] KENNEDY A. K. (1990)	samp. L13	BISMARCK ARC - NEW BRITAIN ARC / TABAR-LIHIR-TANGA-FENI ISLAND CHAIN / LIHIR / PACIFIC OCEAN	VOLCANIC ROCK	BASALT, ALKALINE	PORPHYRITIC											-3	152.43	5.92	75.7895	1440	19
1998	[2703] WOODHEAD J. D. (1998)	samp. 29-16	BISMARCK ARC - NEW BRITAIN ARC / SOLOMON SEA / SITE 29 / PACIFIC OCEAN	VOLCANIC ROCK	BASALT		FERROBASALT			QUATERNARY							-7.35	152.18	5.93	2.42	121	50
1978	[4046] JOHNSON R. W. (1978)	samp. 8	BISMARCK ARC - NEW BRITAIN ARC / BISMARCK ARC - NEW BRITAIN ARC / WITU ISLANDS / WINGORU / PACIFIC OCEAN	VOLCANIC ROCK	BASALT												-4.6167	149.333	5.95	17.8571	375	21
2003	[5946] SINTON J. M. (2003)	samp. 40-6	BISMARCK ARC - NEW BRITAIN ARC / MANUS BACK-ARC BASIN / STATION RD 40 / PACIFIC OCEAN	VOLCANIC ROCK	BASALT	GLASSY	SHEET LAVA										-3.2483	150.128	5.95	6.875	165	24
1997	[4108] DRIL S. I. (1997)	samp. M2197/1	BISMARCK ARC - NEW BRITAIN ARC / WOODLARK BASIN / PACIFIC OCEAN	VOLCANIC ROCK	BASALT	VESICULAR	PILLOW LAVA										-9.79	151.674	5.95	18.8	470	25
1998	[2703] WOODHEAD J. D. (1998)	samp. 29-17	BISMARCK ARC - NEW BRITAIN ARC / SOLOMON SEA / SITE 29 / PACIFIC OCEAN	VOLCANIC ROCK	BASALT		FERROBASALT			QUATERNARY							-7.35	152.18	5.96	3.52273	155	44
2003	[5946] SINTON J. M. (2003)	samp. 19-11	BISMARCK ARC - NEW BRITAIN ARC / MANUS BACK-ARC BASIN / STATION RD 19 / PACIFIC OCEAN	VOLCANIC ROCK	BASALT	PHYRIC											-3.7517	151.158	5.97	5.04762	106	21
2010	[14078] PARK SUNG-HYUN (2010)	samp. MD11-3	BISMARCK ARC - NEW BRITAIN ARC / MANUS BACK-ARC BASIN / PACMANUS HYDROTHERMAL FIELD / PACIFIC OCEAN	VOLCANIC ROCK	ANDESITE, BASALTIC	APHYRIC MICROCRYSTALLINE	PILLOW LAVA										-3.65	151.8	5.99	37.75	453	12
2010	[14125] WOODHEAD J. D. (2010)	samp. 32NG-0728	BISMARCK ARC - NEW BRITAIN ARC / BISMARCK ARC - NEW BRITAIN ARC / TOLOKIWA / TOLOKIWA / PACIFIC OCEAN	VOLCANIC ROCK	BASALT												-5.32	147.62	6	26.5909	585	22
2010	[14078] PARK SUNG-HYUN (2010)	samp. MD11-2	BISMARCK ARC - NEW BRITAIN ARC / MANUS BACK-ARC BASIN / PACMANUS HYDROTHERMAL FIELD / PACIFIC OCEAN	VOLCANIC ROCK	ANDESITE, BASALTIC	APHYRIC MICROCRYSTALLINE	PILLOW LAVA										-3.65	151.8	6.01	37.5	450	12	6.26	30.3667
2003	[5946] SINTON J. M. (2003)	samp. 14-6	BISMARCK ARC - NEW BRITAIN ARC / MANUS BACK-ARC BASIN / STATION RD 14 / PACIFIC OCEAN	VOLCANIC ROCK	ANDESITE, BASALTIC	VESICULAR, APHYRIC											-3.528	152.173	6.02	49.8889	449	9
1993	[2496] WOODHEAD J. D. (1993)	samp. GN1/4	BISMARCK ARC - NEW BRITAIN ARC / BISMARCK ARC - NEW BRITAIN ARC / NEW BRITAIN / DAKATAUA / PACIFIC OCEAN	VOLCANIC ROCK	NOT GIVEN		LAVA										-5	150	6.05	29.7333	446	15
1998	[2703] WOODHEAD J. D. (1998)	samp. GN1/4	BISMARCK ARC - NEW BRITAIN ARC / BISMARCK ARC - NEW BRITAIN ARC / NEW BRITAIN / DAKATAUA / PACIFIC OCEAN	VOLCANIC ROCK	ANDESITE					QUATERNARY							-5	150	6.05	26.2353	446	17
1990	[9921] RICHARDS J. P. (1990)	samp. RJR-8	BISMARCK ARC - NEW BRITAIN ARC / BISMARCK ARC - NEW BRITAIN ARC / NEW GUINEA / PACIFIC OCEAN	VOLCANIC ROCK	HAWAIITE												-5.47	143.08	6.06	44.1667	795	18
2001	[7266] MÜLLER DANIEL (2001)	samp. 21	BISMARCK ARC - NEW BRITAIN ARC / TABAR-LIHIR-TANGA-FENI ISLAND CHAIN / LIHIR / LUISE / PACIFIC OCEAN	VOLCANIC ROCK	TRACHYBASALT												-3	152.43	6.07	62.6667	1316	21
1998	[2703] WOODHEAD J. D. (1998)	samp. 29-20	BISMARCK ARC - NEW BRITAIN ARC / SOLOMON SEA / SITE 29 / PACIFIC OCEAN	VOLCANIC ROCK	BASALT		FERROBASALT			QUATERNARY							-7.35	152.18	6.07	2.88	144	50
1995	[4646] WOOD C. P. (1995)	samp. RAB97B	BISMARCK ARC - NEW BRITAIN ARC / BISMARCK ARC - NEW BRITAIN ARC / NEW BRITAIN / RABAUL / PACIFIC OCEAN	VOLCANIC ROCK	BASALT		PYROCLASTIC SCORIA										-4.22	152.18	6.08	28.2941	481	17
2010	[14078] PARK SUNG-HYUN (2010)	samp. MP10-1	BISMARCK ARC - NEW BRITAIN ARC / MANUS BACK-ARC BASIN / PACMANUS HYDROTHERMAL FIELD / PACIFIC OCEAN	VOLCANIC ROCK	ANDESITE, BASALTIC	APHYRIC MICROCRYSTALLINE	PILLOW LAVA										-3.65	151.8	6.09	33.6154	437	13
1990	[9921] RICHARDS J. P. (1990)	samp. RJR-65	BISMARCK ARC - NEW BRITAIN ARC / BISMARCK ARC - NEW BRITAIN ARC / NEW GUINEA / PACIFIC OCEAN	VOLCANIC ROCK	HAWAIITE												-5.47	143.08	6.09	44.1176	750	17
2003	[5946] SINTON J. M. (2003)	samp. 40-1	BISMARCK ARC - NEW BRITAIN ARC / MANUS BACK-ARC BASIN / STATION RD 40 / PACIFIC OCEAN	VOLCANIC ROCK	BASALT	GLASSY	SHEET LAVA										-3.2483	150.128	6.09	6.70833	161	24
1998	[2703] WOODHEAD J. D. (1998)	samp. 29-21	BISMARCK ARC - NEW BRITAIN ARC / SOLOMON SEA / SITE 29 / PACIFIC OCEAN	VOLCANIC ROCK	BASALT		FERROBASALT			QUATERNARY							-7.35	152.18	6.17	3.76923	147	39
2003	[5946] SINTON J. M. (2003)	samp. 35-3C	BISMARCK ARC - NEW BRITAIN ARC / MANUS BACK-ARC BASIN / STATION RD 35 / PACIFIC OCEAN	VOLCANIC ROCK	ANDESITE, BASALTIC	HIGHLY VESICULAR											-3.5033	149.897	6.18	90.5556	815	9
1998	[2703] WOODHEAD J. D. (1998)	samp. 29-19	BISMARCK ARC - NEW BRITAIN ARC / SOLOMON SEA / SITE 29 / PACIFIC OCEAN	VOLCANIC ROCK	BASALT		FERROBASALT			QUATERNARY							-7.35	152.18	6.22	3.22	161	50
1990	[9921] RICHARDS J. P. (1990)	samp. RJR-60	BISMARCK ARC - NEW BRITAIN ARC / BISMARCK ARC - NEW BRITAIN ARC / NEW GUINEA / PACIFIC OCEAN	VOLCANIC ROCK	MUGEARITE												-5.47	143.08	6.23	44.3333	665	15
1990	[3473] KENNEDY A. K. (1990)	samp. L10	BISMARCK ARC - NEW BRITAIN ARC / TABAR-LIHIR-TANGA-FENI ISLAND CHAIN / LIHIR / PACIFIC OCEAN	VOLCANIC ROCK	BASALT, ALKALINE	PORPHYRITIC											-3	152.43	6.24	73.5263	1397	19
1990	[9921] RICHARDS J. P. (1990)	samp. RJR-7	BISMARCK ARC - NEW BRITAIN ARC / BISMARCK ARC - NEW BRITAIN ARC / NEW GUINEA / PACIFIC OCEAN	VOLCANIC ROCK	HAWAIITE												-5.47	143.08	6.25	46.1111	830	18
2003	[5946] SINTON J. M. (2003)	samp. 42-1	BISMARCK ARC - NEW BRITAIN ARC / MANUS BACK-ARC BASIN / STATION RD 42 / PACIFIC OCEAN	VOLCANIC ROCK	BASALT	GLASSY											-3.16	150.285	6.27	3.5	98	28
2010	[13922] KÖNIG S. (2010)	samp. PNG 62	BISMARCK ARC - NEW BRITAIN ARC / BISMARCK ARC - NEW BRITAIN ARC / NEW GUINEA / PACIFIC OCEAN	VOLCANIC ROCK	BASALT												-9.63873	149.773	6.3	13.7879	273	19.8
1970	[4151] JAKES P. (1970)	samp. 3504	BISMARCK ARC - NEW BRITAIN ARC / BISMARCK ARC - NEW BRITAIN ARC / NEW GUINEA / MOUNT VICTORY / PACIFIC OCEAN	VOLCANIC ROCK	ANDESITE	PORPHYRITIC	HIGH-K INCLUSION										-9.4	149.03	6.36	31	713	23
1979	[4319] HEMING R. F. (1979)	samp. HF25	BISMARCK ARC - NEW BRITAIN ARC / TABAR-LIHIR-TANGA-FENI ISLAND CHAIN / FENI / PACIFIC OCEAN	VOLCANIC ROCK	BASANITE												-4.0833	153.783	6.37	79.7143	1674	21
2010	[14125] WOODHEAD J. D. (2010)	samp. 18NG-973	BISMARCK ARC - NEW BRITAIN ARC / BISMARCK ARC - NEW BRITAIN ARC / SCHOUTEN ISLANDS / BLUP BLUP / PACIFIC OCEAN	VOLCANIC ROCK	ANDESITE, BASALTIC												-3.51	144.61	6.4	83.8889	755	9
2010	[14125] WOODHEAD J. D. (2010)	samp. 74710030	BISMARCK ARC - NEW BRITAIN ARC / BISMARCK ARC - NEW BRITAIN ARC / MANAM / MANAM / PACIFIC OCEAN	VOLCANIC ROCK	ANDESITE, BASALTIC												-4.13	145.08	6.4	38	570	15
1970	[2715] LOWDER G. G. (1970)	samp. 263	BISMARCK ARC - NEW BRITAIN ARC / BISMARCK ARC - NEW BRITAIN ARC / NEW BRITAIN / PACIFIC OCEAN	VOLCANIC ROCK	BASALT												-5.33	150.02	6.42	54	540	10
2003	[5946] SINTON J. M. (2003)	samp. 38-3	BISMARCK ARC - NEW BRITAIN ARC / MANUS BACK-ARC BASIN / STATION RD 38 / PACIFIC OCEAN	VOLCANIC ROCK	BASALT	GLASSY	SHEET LAVA AND OLDER PILLOWS										-3.3817	150.082	6.42	2.29032	71	31
2003	[5946] SINTON J. M. (2003)	samp. BC-15-1	BISMARCK ARC - NEW BRITAIN ARC / MANUS BACK-ARC BASIN / STATION BC15 / PACIFIC OCEAN	VOLCANIC ROCK	BASALT	GLASSY											-3.3133	150.098	6.44	2.33333	77	33
1993	[2496] WOODHEAD J. D. (1993)	samp. HN3/7	BISMARCK ARC - NEW BRITAIN ARC / BISMARCK ARC - NEW BRITAIN ARC / WITU ISLANDS / MUNDUA / PACIFIC OCEAN	VOLCANIC ROCK	NOT GIVEN		LAVA										-4.63	149.38	6.45	16.4762	346	21
1978	[4046] JOHNSON R. W. (1978)	samp. 7	BISMARCK ARC - NEW BRITAIN ARC / BISMARCK ARC - NEW BRITAIN ARC / WITU ISLANDS / MUNDUA / PACIFIC OCEAN	VOLCANIC ROCK	THOLEIITE, QUARTZ												-4.63	149.38	6.45	16.4762	346	21
1976	[5432] MACKENZIE D. E. (1976)	samp. 9	BISMARCK ARC - NEW BRITAIN ARC / BISMARCK ARC - NEW BRITAIN ARC / NEW GUINEA / MOUNT GILUWE / PACIFIC OCEAN	VOLCANIC ROCK	ANDESITE, 2-PYROXENE												-6	143.9	6.45	32.2727	710	22
1998	[2703] WOODHEAD J. D. (1998)	samp. H3/7	BISMARCK ARC - NEW BRITAIN ARC / BISMARCK ARC - NEW BRITAIN ARC / WITU ISLANDS / MUNDUA / PACIFIC OCEAN	VOLCANIC ROCK	ANDESITE					QUATERNARY							-4.63	149.38	6.45	13.72	343	25
2003	[5946] SINTON J. M. (2003)	samp. 25-1	BISMARCK ARC - NEW BRITAIN ARC / MANUS BACK-ARC BASIN / STATION RD 25 / PACIFIC OCEAN	VOLCANIC ROCK	BASALT	APHYRIC	PILLOW										-3.6083	149.797	6.46	2.56667	77	30
1980	[6341] JAQUES A. L. (1980)	samp. 75522-706	BISMARCK ARC - NEW BRITAIN ARC / BISMARCK ARC - NEW BRITAIN ARC / NEW GUINEA / PACIFIC OCEAN	VOLCANIC ROCK	NOT GIVEN		PILLOW LAVA										-8.02	147.48	6.48	1.67742	52	31
2010	[14125] WOODHEAD J. D. (2010)	samp. 26NG-0788	BISMARCK ARC - NEW BRITAIN ARC / BISMARCK ARC - NEW BRITAIN ARC / BAGABAG / BAGABAG / PACIFIC OCEAN	VOLCANIC ROCK	BASALT												-4.8	146.23	6.5	21.125	338	16
1976	[5432] MACKENZIE D. E. (1976)	samp. 7	BISMARCK ARC - NEW BRITAIN ARC / BISMARCK ARC - NEW BRITAIN ARC / NEW GUINEA / MOUNT GILUWE / PACIFIC OCEAN	VOLCANIC ROCK	SHOSHONITE												-6	143.9	6.5	36.6667	770	21
2003	[5946] SINTON J. M. (2003)	samp. 41-3	BISMARCK ARC - NEW BRITAIN ARC / MANUS BACK-ARC BASIN / STATION RD 41 / PACIFIC OCEAN	VOLCANIC ROCK	BASALT	VESICULAR, PHYRIC	PILLOW										-3.2	150.208	6.51	7.85	157	20	6.76995	15.8598
2003	[5946] SINTON J. M. (2003)	samp. 39-2	BISMARCK ARC - NEW BRITAIN ARC / MANUS BACK-ARC BASIN / STATION RD 39 / PACIFIC OCEAN	VOLCANIC ROCK	BASALT	GLASSY	PILLOW										-3.29	150.128	6.51	2.29032	71	31
2003	[5946] SINTON J. M. (2003)	samp. 38-4	BISMARCK ARC - NEW BRITAIN ARC / MANUS BACK-ARC BASIN / STATION RD 38 / PACIFIC OCEAN	VOLCANIC ROCK	BASALT	GLASSY	SHEET LAVA AND OLDER PILLOWS										-3.3817	150.082	6.51	2.32258	72	31
1997	[4108] DRIL S. I. (1997)	samp. M2266/4	BISMARCK ARC - NEW BRITAIN ARC / MANUS BACK-ARC BASIN / RED STAR REGION / PACIFIC OCEAN	VOLCANIC ROCK	BASALT		PILLOW LAVA										-3.111	150.36	6.54	2.41379	70	29
1980	[6341] JAQUES A. L. (1980)	samp. 75522-710A	BISMARCK ARC - NEW BRITAIN ARC / BISMARCK ARC - NEW BRITAIN ARC / NEW GUINEA / PACIFIC OCEAN	VOLCANIC ROCK	BASALT		PILLOW CORE										-8.02	147.48	6.54	2.3125	74	32
1970	[4151] JAKES P. (1970)	samp. 3502B	BISMARCK ARC - NEW BRITAIN ARC / BISMARCK ARC - NEW BRITAIN ARC / NEW GUINEA / MOUNT VICTORY / PACIFIC OCEAN	VOLCANIC ROCK	ANDESITE		HIGH-K INCLUSION										-9.4	149.03	6.55	32.1562	1029	32
1992	[9340] HEGNER E. (1992)	samp. 703	BISMARCK ARC - NEW BRITAIN ARC / BISMARCK ARC - NEW BRITAIN ARC / D^ENTRECASTEAUX ISLANDS / SOLOMON SEA / PACIFIC OCEAN	VOLCANIC ROCK	BASALT												-9.5	150.8	6.57	30.8235	524	17
1980	[6341] JAQUES A. L. (1980)	samp. 75522-710B	BISMARCK ARC - NEW BRITAIN ARC / BISMARCK ARC - NEW BRITAIN ARC / NEW GUINEA / PACIFIC OCEAN	VOLCANIC ROCK	BASALT		PILLOW RIM										-8.02	147.48	6.58	2.12121	70	33
1976	[5432] MACKENZIE D. E. (1976)	samp. 3	BISMARCK ARC - NEW BRITAIN ARC / BISMARCK ARC - NEW BRITAIN ARC / NEW GUINEA / MOUNT HAGEN / PACIFIC OCEAN	VOLCANIC ROCK	ANDESITE, OLIVINE-HORNBLENDE-AUGITE-HYPERSTHENE			210000	210000								-5.75	144	6.6	40	980	24.5
1978	[5622] JOHNSON R. W. (1978)	samp. 68D	BISMARCK ARC - NEW BRITAIN ARC / MANUS BACK-ARC BASIN / FEDARB ISLANDS / NORTH BISMARCK SEA / PACIFIC OCEAN	VOLCANIC ROCK	BASALT		LAVA										-2.42	147.42	6.61	27.4615	357	13
1998	[2703] WOODHEAD J. D. (1998)	samp. H-69098	BISMARCK ARC - NEW BRITAIN ARC / BISMARCK ARC - NEW BRITAIN ARC / WITU ISLANDS / NARAGE / PACIFIC OCEAN	VOLCANIC ROCK	BASALT					QUATERNARY							-4.57	149.1	6.63	28.4091	625	22
1980	[6341] JAQUES A. L. (1980)	samp. 75522-709	BISMARCK ARC - NEW BRITAIN ARC / BISMARCK ARC - NEW BRITAIN ARC / NEW GUINEA / PACIFIC OCEAN	VOLCANIC ROCK	BASALT												-8.02	147.48	6.63	1.78788	59	33
1992	[9340] HEGNER E. (1992)	samp. 638	BISMARCK ARC - NEW BRITAIN ARC / BISMARCK ARC - NEW BRITAIN ARC / D^ENTRECASTEAUX ISLANDS / SOLOMON SEA / PACIFIC OCEAN	VOLCANIC ROCK	ANDESITE												-9	150	6.64	29	667	23
1990	[9921] RICHARDS J. P. (1990)	samp. RJR-3	BISMARCK ARC - NEW BRITAIN ARC / BISMARCK ARC - NEW BRITAIN ARC / NEW GUINEA / PACIFIC OCEAN	VOLCANIC ROCK	BASALT, ALKALINE												-5.47	143.08	6.65	43.6111	785	18
2003	[5946] SINTON J. M. (2003)	samp. 42-3	BISMARCK ARC - NEW BRITAIN ARC / MANUS BACK-ARC BASIN / STATION RD 42 / PACIFIC OCEAN	VOLCANIC ROCK	BASALT	GLASSY											-3.16	150.285	6.65	3.06897	89	29
1980	[6341] JAQUES A. L. (1980)	samp. 75522-712	BISMARCK ARC - NEW BRITAIN ARC / BISMARCK ARC - NEW BRITAIN ARC / NEW GUINEA / PACIFIC OCEAN	VOLCANIC ROCK	BASALT												-8.02	147.48	6.66	2.71429	95	35
1970	[2715] LOWDER G. G. (1970)	samp. 311	BISMARCK ARC - NEW BRITAIN ARC / BISMARCK ARC - NEW BRITAIN ARC / NEW BRITAIN / PACIFIC OCEAN	VOLCANIC ROCK	BASALT												-5.33	150.02	6.73	71	355	5
2003	[5946] SINTON J. M. (2003)	samp. 41-4	BISMARCK ARC - NEW BRITAIN ARC / MANUS BACK-ARC BASIN / STATION RD 41 / PACIFIC OCEAN	VOLCANIC ROCK	BASALT	VESICULAR, PHYRIC	PILLOW										-3.2	150.208	6.73	8.57895	163	19
2003	[5946] SINTON J. M. (2003)	samp. 44-1	BISMARCK ARC - NEW BRITAIN ARC / MANUS BACK-ARC BASIN / STATION RD 44 / PACIFIC OCEAN	VOLCANIC ROCK	BASALT		PILLOW										-3.0867	150.395	6.73	2.76923	72	26
2003	[5946] SINTON J. M. (2003)	samp. 24-1	BISMARCK ARC - NEW BRITAIN ARC / MANUS BACK-ARC BASIN / STATION RD 24 / PACIFIC OCEAN	VOLCANIC ROCK	BASALT												-3.545	149.857	6.73	2.54839	79	31
1998	[2703] WOODHEAD J. D. (1998)	samp. 24-1	BISMARCK ARC - NEW BRITAIN ARC / MANUS BACK-ARC BASIN / STATION RD 24 / PACIFIC OCEAN	VOLCANIC ROCK	BASALT					QUATERNARY							-3.545	149.857	6.73	2.10811	78	37
1976	[5432] MACKENZIE D. E. (1976)	samp. 19	BISMARCK ARC - NEW BRITAIN ARC / BISMARCK ARC - NEW BRITAIN ARC / NEW GUINEA / MOUNT BOSAVI / PACIFIC OCEAN	VOLCANIC ROCK	BASALT, OLIVINE												-6.6	142.8	6.75	31.3636	690	22
2011	[15642] WOODHEAD J. D. (2011)	samp. 53-1047	BISMARCK ARC - NEW BRITAIN ARC / BISMARCK ARC - NEW BRITAIN ARC / LOLOBAU / LOLOBAU / PACIFIC OCEAN	VOLCANIC ROCK	NOT GIVEN		MAFIC LAVA										-4.92	151.16	6.7899	24.4846	246.966	10.0866
2003	[5946] SINTON J. M. (2003)	samp. 18-1	BISMARCK ARC - NEW BRITAIN ARC / MANUS BACK-ARC BASIN / STATION RD 18 / PACIFIC OCEAN	VOLCANIC ROCK	BASALT	VESICULAR, PLAGIOCLASE-PHYRIC	PILLOW										-3.705	151.463	6.8	15.0833	181	12
1980	[6341] JAQUES A. L. (1980)	samp. 75522-707	BISMARCK ARC - NEW BRITAIN ARC / BISMARCK ARC - NEW BRITAIN ARC / NEW GUINEA / PACIFIC OCEAN	VOLCANIC ROCK	BASALT												-8.02	147.48	6.8	2.03333	61	30
2010	[14125] WOODHEAD J. D. (2010)	samp. 32NG-0754	BISMARCK ARC - NEW BRITAIN ARC / BISMARCK ARC - NEW BRITAIN ARC / LONG / LONG / PACIFIC OCEAN	VOLCANIC ROCK	BASALT												-5.33	147.08	6.85	64.5833	775	12
2012	[16253] JENNER F. E. (2012)	samp. MD101	BISMARCK ARC - NEW BRITAIN ARC / MANUS BACK-ARC BASIN / DREDGE MD-101 / PACIFIC OCEAN	VOLCANIC ROCK	NOT GIVEN												-3.6833	151.555	6.85761	21.0686	239.725	11.3784
2003	[5946] SINTON J. M. (2003)	samp. 36-1	BISMARCK ARC - NEW BRITAIN ARC / MANUS BACK-ARC BASIN / STATION RD 36 / PACIFIC OCEAN	VOLCANIC ROCK	BASALT												-3.4467	149.963	6.86	2.5	75	30
1992	[9340] HEGNER E. (1992)	samp. 652	BISMARCK ARC - NEW BRITAIN ARC / BISMARCK ARC - NEW BRITAIN ARC / D^ENTRECASTEAUX ISLANDS / SOLOMON SEA / PACIFIC OCEAN	VOLCANIC ROCK	ANDESITE, BASALTIC												-9	150	6.87	67.3	1346	20
1985	[4774] WHALEN J. B. (1985)	samp. 40912	BISMARCK ARC - NEW BRITAIN ARC / BISMARCK ARC - NEW BRITAIN ARC / NEW BRITAIN / PACIFIC OCEAN	PLUTONIC ROCK	GRANITE												-5.6	150.2	6.9	22.1538	288	13
1993	[2496] WOODHEAD J. D. (1993)	samp. GS2/1	BISMARCK ARC - NEW BRITAIN ARC / BISMARCK ARC - NEW BRITAIN ARC / NEW BRITAIN / BANGUM / PACIFIC OCEAN	VOLCANIC ROCK	NOT GIVEN		LAVA										-5	150	6.9	43.0769	560	13
1998	[2703] WOODHEAD J. D. (1998)	samp. GS2/1	BISMARCK ARC - NEW BRITAIN ARC / BISMARCK ARC - NEW BRITAIN ARC / NEW BRITAIN / BANGUM / PACIFIC OCEAN	VOLCANIC ROCK	ANDESITE					QUATERNARY							-5	150	6.9	39.0714	547	14
2003	[5946] SINTON J. M. (2003)	samp. 31-1	BISMARCK ARC - NEW BRITAIN ARC / MANUS BACK-ARC BASIN / STATION RD 31 / PACIFIC OCEAN	VOLCANIC ROCK	BASALT		PILLOW										-3.5017	149.258	6.94	3.63333	109	30
1993	[2496] WOODHEAD J. D. (1993)	samp. HS1/3	BISMARCK ARC - NEW BRITAIN ARC / BISMARCK ARC - NEW BRITAIN ARC / WITU ISLANDS / UNEA / PACIFIC OCEAN	VOLCANIC ROCK	NOT GIVEN		LAVA										-4.9	149.16	6.95	21.3684	406	19
1978	[4046] JOHNSON R. W. (1978)	samp. 24	BISMARCK ARC - NEW BRITAIN ARC / BISMARCK ARC - NEW BRITAIN ARC / WITU ISLANDS / UNEA / PACIFIC OCEAN	VOLCANIC ROCK	BASALT												-4.9	149.16	6.95	21.3684	406	19
1998	[2703] WOODHEAD J. D. (1998)	samp. H1/3	BISMARCK ARC - NEW BRITAIN ARC / BISMARCK ARC - NEW BRITAIN ARC / WITU ISLANDS / UNEA / PACIFIC OCEAN	VOLCANIC ROCK	ANDESITE					QUATERNARY							-4.9	149.16	6.95	18.0455	397	22
1970	[4151] JAKES P. (1970)	samp. 6505F	BISMARCK ARC - NEW BRITAIN ARC / BISMARCK ARC - NEW BRITAIN ARC / NEW GUINEA / MOUNT VICTORY / PACIFIC OCEAN	VOLCANIC ROCK	ANDESITE		HIGH-K INCLUSION										-9.4	149.03	6.95	32.1429	900	28
2003	[5946] SINTON J. M. (2003)	samp. 18-4	BISMARCK ARC - NEW BRITAIN ARC / MANUS BACK-ARC BASIN / STATION RD 18 / PACIFIC OCEAN	VOLCANIC ROCK	BASALT	VESICULAR, PLAGIOCLASE-PHYRIC	PILLOW										-3.705	151.463	6.96	16.6364	183	11
1970	[4151] JAKES P. (1970)	samp. 3501B	BISMARCK ARC - NEW BRITAIN ARC / BISMARCK ARC - NEW BRITAIN ARC / NEW GUINEA / MOUNT VICTORY / PACIFIC OCEAN	VOLCANIC ROCK	ANDESITE		HIGH-K INCLUSION										-9.4	149.03	6.96	16.875	540	32
2003	[5946] SINTON J. M. (2003)	samp. 21-1	BISMARCK ARC - NEW BRITAIN ARC / MANUS BACK-ARC BASIN / STATION RD 21 / PACIFIC OCEAN	VOLCANIC ROCK	BASALT	VESICULAR, PHYRIC											-3.84	150.502	6.98	9.11111	164	18
1997	[4108] DRIL S. I. (1997)	samp. M2255/14	BISMARCK ARC - NEW BRITAIN ARC / MANUS BACK-ARC BASIN / RED STAR REGION / PACIFIC OCEAN	VOLCANIC ROCK	BASALT		PILLOW LAVA										-3.163	150.281	6.99	4.07407	110	27
2003	[5946] SINTON J. M. (2003)	samp. 39-1	BISMARCK ARC - NEW BRITAIN ARC / MANUS BACK-ARC BASIN / STATION RD 39 / PACIFIC OCEAN	VOLCANIC ROCK	BASALT	GLASSY	PILLOW										-3.29	150.128	6.99	2.53571	71	28
1998	[2703] WOODHEAD J. D. (1998)	samp. 39-1	BISMARCK ARC - NEW BRITAIN ARC / MANUS BACK-ARC BASIN / STATION RD 39 / PACIFIC OCEAN	VOLCANIC ROCK	BASALT					QUATERNARY							-3.29	150.128	6.99	1.97368	75	38
2003	[5946] SINTON J. M. (2003)	samp. 31-3	BISMARCK ARC - NEW BRITAIN ARC / MANUS BACK-ARC BASIN / STATION RD 31 / PACIFIC OCEAN	VOLCANIC ROCK	BASALT		PILLOW										-3.5017	149.258	7	2.51852	68	27
1998	[2703] WOODHEAD J. D. (1998)	samp. 3039B	BISMARCK ARC - NEW BRITAIN ARC / BISMARCK ARC - NEW BRITAIN ARC / NEW BRITAIN / SULU / PACIFIC OCEAN	VOLCANIC ROCK	ANDESITE					QUATERNARY							-5.45	150.98	7.05	20.4545	225	11	7.33	20.4545
2010	[14125] WOODHEAD J. D. (2010)	samp. 32NG-0682	BISMARCK ARC - NEW BRITAIN ARC / BISMARCK ARC - NEW BRITAIN ARC / UMBOI / UMBOI / PACIFIC OCEAN	VOLCANIC ROCK	BASALT												-6.25	147.95	7.05	40.5833	487	12
1979	[4319] HEMING R. F. (1979)	samp. HF27	BISMARCK ARC - NEW BRITAIN ARC / TABAR-LIHIR-TANGA-FENI ISLAND CHAIN / FENI / PACIFIC OCEAN	VOLCANIC ROCK	BASANITE												-4.0833	153.783	7.07	97.6875	1563	16
2003	[5946] SINTON J. M. (2003)	samp. 45-1	BISMARCK ARC - NEW BRITAIN ARC / MANUS BACK-ARC BASIN / STATION RD 45 / PACIFIC OCEAN	VOLCANIC ROCK	BASALT	NONVESICULAR											-3.065	150.455	7.16	2.48276	72	29
2003	[5946] SINTON J. M. (2003)	samp. 15-4	BISMARCK ARC - NEW BRITAIN ARC / MANUS BACK-ARC BASIN / STATION RD 15 / PACIFIC OCEAN	VOLCANIC ROCK	BASALT	PHYRIC											-3.7783	151.983	7.18	67.5	540	8
1997	[4108] DRIL S. I. (1997)	samp. M2276/6	BISMARCK ARC - NEW BRITAIN ARC / MANUS BACK-ARC BASIN / RED STAR REGION / PACIFIC OCEAN	VOLCANIC ROCK	BASALT		MASSIVE SHEET-FLOW LAVA										-3.349	150.054	7.21	3	60	20
1990	[9921] RICHARDS J. P. (1990)	samp. RJR-28	BISMARCK ARC - NEW BRITAIN ARC / BISMARCK ARC - NEW BRITAIN ARC / NEW GUINEA / PACIFIC OCEAN	VOLCANIC ROCK	HAWAIITE												-5.47	143.08	7.22	43.4211	825	19
1997	[4108] DRIL S. I. (1997)	samp. M2276/3	BISMARCK ARC - NEW BRITAIN ARC / MANUS BACK-ARC BASIN / RED STAR REGION / PACIFIC OCEAN	VOLCANIC ROCK	BASALT		PILLOW LAVA										-3.37	150.035	7.28	2.59259	70	27
2003	[5946] SINTON J. M. (2003)	samp. 15-2	BISMARCK ARC - NEW BRITAIN ARC / MANUS BACK-ARC BASIN / STATION RD 15 / PACIFIC OCEAN	VOLCANIC ROCK	BASALT	PHYRIC											-3.7783	151.983	7.29	62.7778	565	9
2010	[14125] WOODHEAD J. D. (2010)	samp. MP87012M1	BISMARCK ARC - NEW BRITAIN ARC / BISMARCK ARC - NEW BRITAIN ARC / MANAM / MANAM / PACIFIC OCEAN	VOLCANIC ROCK	BASALT												-4.13	145.08	7.29	41.3846	538	13
1990	[3473] KENNEDY A. K. (1990)	samp. L7	BISMARCK ARC - NEW BRITAIN ARC / TABAR-LIHIR-TANGA-FENI ISLAND CHAIN / LIHIR / PACIFIC OCEAN	VOLCANIC ROCK	BASALT, ALKALINE	PORPHYRITIC											-3	152.43	7.33	58.2778	1049	18
2001	[7266] MÜLLER DANIEL (2001)	samp. 19	BISMARCK ARC - NEW BRITAIN ARC / TABAR-LIHIR-TANGA-FENI ISLAND CHAIN / LIHIR / LUISE / PACIFIC OCEAN	VOLCANIC ROCK	NOT GIVEN		DIKE, CUMULATE ROCK										-3	152.43	7.33	69.3	1386	20
2003	[5946] SINTON J. M. (2003)	samp. 37-1	BISMARCK ARC - NEW BRITAIN ARC / MANUS BACK-ARC BASIN / STATION RD 37 / PACIFIC OCEAN	VOLCANIC ROCK	BASALT	GLASSY	PILLOW										-3.3783	150.027	7.33	2.62963	71	27
1993	[2496] WOODHEAD J. D. (1993)	samp. GS3/1	BISMARCK ARC - NEW BRITAIN ARC / BISMARCK ARC - NEW BRITAIN ARC / NEW BRITAIN / GARUA / PACIFIC OCEAN	VOLCANIC ROCK	NOT GIVEN		LAVA										-5	150	7.35	24.625	394	16
1998	[2703] WOODHEAD J. D. (1998)	samp. GS3/1	BISMARCK ARC - NEW BRITAIN ARC / BISMARCK ARC - NEW BRITAIN ARC / NEW BRITAIN / GARUA / PACIFIC OCEAN	VOLCANIC ROCK	ANDESITE					QUATERNARY							-5	150	7.35	23.1765	394	17
1978	[4046] JOHNSON R. W. (1978)	samp. 3	BISMARCK ARC - NEW BRITAIN ARC / BISMARCK ARC - NEW BRITAIN ARC / WITU ISLANDS / WAMBU / PACIFIC OCEAN	VOLCANIC ROCK	BASALT												-4.6333	149.3	7.35	6.87097	213	31
2003	[5946] SINTON J. M. (2003)	samp. 26-14	BISMARCK ARC - NEW BRITAIN ARC / MANUS BACK-ARC BASIN / STATION RD 26 / PACIFIC OCEAN	VOLCANIC ROCK	BASALT	APHYRIC	PILLOW										-3.5467	149.678	7.36	3.52174	81	23
2003	[5946] SINTON J. M. (2003)	samp. 22-7	BISMARCK ARC - NEW BRITAIN ARC / MANUS BACK-ARC BASIN / STATION RD 22 / PACIFIC OCEAN	VOLCANIC ROCK	BASALT		LAVA										-3.8583	150.43	7.39	5.31818	117	22
1970	[2715] LOWDER G. G. (1970)	samp. 296B	BISMARCK ARC - NEW BRITAIN ARC / BISMARCK ARC - NEW BRITAIN ARC / NEW BRITAIN / PACIFIC OCEAN	VOLCANIC ROCK	BASALT												-5.33	150.02	7.42	15	300	20
2003	[5946] SINTON J. M. (2003)	samp. 26-5	BISMARCK ARC - NEW BRITAIN ARC / MANUS BACK-ARC BASIN / STATION RD 26 / PACIFIC OCEAN	VOLCANIC ROCK	BASALT	APHYRIC	PILLOW										-3.5467	149.678	7.46	3.63636	80	22
1990	[3473] KENNEDY A. K. (1990)	samp. L6	BISMARCK ARC - NEW BRITAIN ARC / TABAR-LIHIR-TANGA-FENI ISLAND CHAIN / LIHIR / PACIFIC OCEAN	VOLCANIC ROCK	BASALT, ALKALINE	PORPHYRITIC											-3	152.43	7.47	65.8824	1120	17
2003	[5946] SINTON J. M. (2003)	samp. 28-1	BISMARCK ARC - NEW BRITAIN ARC / MANUS BACK-ARC BASIN / STATION RD 28 / PACIFIC OCEAN	VOLCANIC ROCK	BASALT												-3.6567	149.673	7.48	4.20833	101	24
1997	[4108] DRIL S. I. (1997)	samp. M2276/2	BISMARCK ARC - NEW BRITAIN ARC / MANUS BACK-ARC BASIN / RED STAR REGION / PACIFIC OCEAN	VOLCANIC ROCK	BASALT		MASSIVE SHEET-FLOW LAVA										-3.373	150.037	7.49	3.04348	70	23
2010	[13922] KÖNIG S. (2010)	samp. PNG 57	BISMARCK ARC - NEW BRITAIN ARC / BISMARCK ARC - NEW BRITAIN ARC / NEW GUINEA / PACIFIC OCEAN	VOLCANIC ROCK	BASALT												-9.6413	149.792	7.5	3.43103	59.7	17.4
2010	[14125] WOODHEAD J. D. (2010)	samp. 32NG-0726	BISMARCK ARC - NEW BRITAIN ARC / BISMARCK ARC - NEW BRITAIN ARC / TOLOKIWA / TOLOKIWA / PACIFIC OCEAN	VOLCANIC ROCK	BASALT												-5.32	147.62	7.5	31.6667	570	18
2003	[5946] SINTON J. M. (2003)	samp. 37-2	BISMARCK ARC - NEW BRITAIN ARC / MANUS BACK-ARC BASIN / STATION RD 37 / PACIFIC OCEAN	VOLCANIC ROCK	BASALT	GLASSY	PILLOW										-3.3783	150.027	7.53	2.84615	74	26	7.72	11.9565
2003	[5946] SINTON J. M. (2003)	samp. 22-5	BISMARCK ARC - NEW BRITAIN ARC / MANUS BACK-ARC BASIN / STATION RD 22 / PACIFIC OCEAN	VOLCANIC ROCK	BASALT		LAVA										-3.8583	150.43	7.56	5.61905	118	21
1985	[4774] WHALEN J. B. (1985)	samp. 40926	BISMARCK ARC - NEW BRITAIN ARC / BISMARCK ARC - NEW BRITAIN ARC / NEW BRITAIN / PACIFIC OCEAN	PLUTONIC ROCK	NOT GIVEN		XENOLITH										-5.6	150.2	7.57	14.2222	256	18
2010	[13922] KÖNIG S. (2010)	samp. PNG 54	BISMARCK ARC - NEW BRITAIN ARC / BISMARCK ARC - NEW BRITAIN ARC / NEW GUINEA / PACIFIC OCEAN	VOLCANIC ROCK	BASALT												-9.63957	149.794	7.6	4.00957	83.8	20.9
2003	[5946] SINTON J. M. (2003)	samp. 33-3	BISMARCK ARC - NEW BRITAIN ARC / MANUS BACK-ARC BASIN / STATION RD 33 / PACIFIC OCEAN	VOLCANIC ROCK	BASALT	VESICULAR											-3.5283	149.478	7.6	3.04167	73	24
2003	[5946] SINTON J. M. (2003)	samp. 20-2	BISMARCK ARC - NEW BRITAIN ARC / MANUS BACK-ARC BASIN / STATION RD 20 / PACIFIC OCEAN	VOLCANIC ROCK	BASALT	GLASSY, PLOVINE-PLAGIOCLASE PHYRIC	PILLOW										-3.8133	150.693	7.7	12.0714	169	14
2010	[13922] KÖNIG S. (2010)	samp. PNG 55	BISMARCK ARC - NEW BRITAIN ARC / BISMARCK ARC - NEW BRITAIN ARC / NEW GUINEA / PACIFIC OCEAN	VOLCANIC ROCK	BASALT												-9.63957	149.794	7.7	11.9565	220	18.4
2003	[5946] SINTON J. M. (2003)	samp. 27-5	BISMARCK ARC - NEW BRITAIN ARC / MANUS BACK-ARC BASIN / STATION RD 27 / PACIFIC OCEAN	VOLCANIC ROCK	BASALT	VERY GLASSY	PILLOW										-3.505	149.695	7.71	2.95833	71	24
2003	[5946] SINTON J. M. (2003)	samp. 18-3	BISMARCK ARC - NEW BRITAIN ARC / MANUS BACK-ARC BASIN / STATION RD 18 / PACIFIC OCEAN	VOLCANIC ROCK	BASALT	VESICULAR, PLAGIOCLASE-PHYRIC	PILLOW										-3.705	151.463	7.72	20.2	202	10
1998	[2703] WOODHEAD J. D. (1998)	samp. 2651A	BISMARCK ARC - NEW BRITAIN ARC / BISMARCK ARC - NEW BRITAIN ARC / NEW BRITAIN / SULU / PACIFIC OCEAN	VOLCANIC ROCK	ANDESITE					QUATERNARY							-5.45	150.98	7.72	17.75	213	12
2003	[5946] SINTON J. M. (2003)	samp. 34-1	BISMARCK ARC - NEW BRITAIN ARC / MANUS BACK-ARC BASIN / STATION RD 34 / PACIFIC OCEAN	VOLCANIC ROCK	BASALT		PILLOW										-3.6067	149.732	7.75	5.42105	103	19
1972	[5512] SMITH I. E. (1972)	samp. 5012	BISMARCK ARC - NEW BRITAIN ARC / BISMARCK ARC - NEW BRITAIN ARC / NEW GUINEA	PLUTONIC ROCK	GABBRO												-10.52	150.27	7.75	14	560	40
2003	[5946] SINTON J. M. (2003)	samp. 20-3	BISMARCK ARC - NEW BRITAIN ARC / MANUS BACK-ARC BASIN / STATION RD 20 / PACIFIC OCEAN	VOLCANIC ROCK	BASALT	GLASSY, PLOVINE-PLAGIOCLASE PHYRIC	PILLOW										-3.8133	150.693	7.79	11.6429	163	14
2003	[5946] SINTON J. M. (2003)	samp. 21-3	BISMARCK ARC - NEW BRITAIN ARC / MANUS BACK-ARC BASIN / STATION RD 21 / PACIFIC OCEAN	VOLCANIC ROCK	BASALT	VESICULAR, PHYRIC											-3.84	150.502	7.88	14.8	222	15
1990	[9921] RICHARDS J. P. (1990)	samp. RJR-53	BISMARCK ARC - NEW BRITAIN ARC / BISMARCK ARC - NEW BRITAIN ARC / NEW GUINEA / PACIFIC OCEAN	VOLCANIC ROCK	HAWAIITE		DIKE										-5.47	143.08	7.89	42.5	765	18
2003	[5946] SINTON J. M. (2003)	samp. 33-5	BISMARCK ARC - NEW BRITAIN ARC / MANUS BACK-ARC BASIN / STATION RD 33 / PACIFIC OCEAN	VOLCANIC ROCK	BASALT	VESICULAR											-3.5283	149.478	7.9	3.375	81	24
2009	[13233] CUNNINGHAM H. S.(2009) [GeoRem4508]	samp. HPP 075	BISMARCK ARC - NEW BRITAIN ARC / BISMARCK ARC - NEW BRITAIN ARC / NEW BRITAIN / RABAUL / PACIFIC OCEAN	VOLCANIC ROCK	BASALT												-4.22	152.18	7.93	22.7168	386.64	17.02
1978	[4046] JOHNSON R. W. (1978)	samp. 9	BISMARCK ARC - NEW BRITAIN ARC / BISMARCK ARC - NEW BRITAIN ARC / WITU ISLANDS / GAROVE / PACIFIC OCEAN	VOLCANIC ROCK	BASALT												-4.9	149.16	7.95	12.4118	211	17
2003	[5946] SINTON J. M. (2003)	samp. 32-3	BISMARCK ARC - NEW BRITAIN ARC / MANUS BACK-ARC BASIN / STATION RD 32 / PACIFIC OCEAN	VOLCANIC ROCK	BASALT	PHYRIC	PILLOW										-3.42	149.015	7.97	3.52174	81	23
1979	[4319] HEMING R. F. (1979)	samp. HF1	BISMARCK ARC - NEW BRITAIN ARC / TABAR-LIHIR-TANGA-FENI ISLAND CHAIN / FENI / PACIFIC OCEAN	VOLCANIC ROCK	BASANITE												-4.0833	153.783	8.06	98.5333	1478	15	8.24	29.2857
2010	[13922] KÖNIG S. (2010)	samp. PNG 59	BISMARCK ARC - NEW BRITAIN ARC / BISMARCK ARC - NEW BRITAIN ARC / NEW GUINEA / PACIFIC OCEAN	VOLCANIC ROCK	BASALT												-9.64093	149.789	8.1	7.32955	129	17.6
2003	[5946] SINTON J. M. (2003)	samp. 32-5	BISMARCK ARC - NEW BRITAIN ARC / MANUS BACK-ARC BASIN / STATION RD 32 / PACIFIC OCEAN	VOLCANIC ROCK	BASALT	PHYRIC	PILLOW										-3.42	149.015	8.14	3.26087	75	23
1998	[2703] WOODHEAD J. D. (1998)	samp. 32-5	BISMARCK ARC - NEW BRITAIN ARC / MANUS BACK-ARC BASIN / STATION RD 32 / PACIFIC OCEAN	VOLCANIC ROCK	BASALT					QUATERNARY							-3.42	149.015	8.14	2.7037	73	27
2010	[14125] WOODHEAD J. D. (2010)	samp. MP92011M2	BISMARCK ARC - NEW BRITAIN ARC / BISMARCK ARC - NEW BRITAIN ARC / MANAM / MANAM / PACIFIC OCEAN	VOLCANIC ROCK	ANDESITE, BASALTIC												-4.13	145.08	8.16	38.6923	503	13
1981	[3275] GUST D. A. (1981)	samp. 53	BISMARCK ARC - NEW BRITAIN ARC / BISMARCK ARC - NEW BRITAIN ARC / BOISA (ARIS) / BOISA (ARIS) / PACIFIC OCEAN	VOLCANIC ROCK	ANDESITE, BASALTIC					QUATERNARY							-3.99	144.96	8.2	60.5	605	10
2010	[14125] WOODHEAD J. D. (2010)	samp. 19NG-0953	BISMARCK ARC - NEW BRITAIN ARC / BISMARCK ARC - NEW BRITAIN ARC / BOISA (ARIS) / BOISA (ARIS) / PACIFIC OCEAN	VOLCANIC ROCK	ANDESITE, BASALTIC												-3.99	144.96	8.2	60.5	605	10
1976	[5432] MACKENZIE D. E. (1976)	samp. 2	BISMARCK ARC - NEW BRITAIN ARC / BISMARCK ARC - NEW BRITAIN ARC / NEW GUINEA / MOUNT HAGEN / PACIFIC OCEAN	VOLCANIC ROCK	SHOSHONITE			210000	210000								-5.75	144	8.2	29.2857	615	21
2003	[5946] SINTON J. M. (2003)	samp. 25-2	BISMARCK ARC - NEW BRITAIN ARC / MANUS BACK-ARC BASIN / STATION RD 25 / PACIFIC OCEAN	VOLCANIC ROCK	BASALT	APHYRIC	PILLOW										-3.6083	149.797	8.23	3.71429	78	21
1990	[9921] RICHARDS J. P. (1990)	samp. RJR-57	BISMARCK ARC - NEW BRITAIN ARC / BISMARCK ARC - NEW BRITAIN ARC / NEW GUINEA / PACIFIC OCEAN	VOLCANIC ROCK	HAWAIITE		DIKE										-5.47	143.08	8.24	44.4118	755	17
1998	[2703] WOODHEAD J. D. (1998)	samp. E0217B	BISMARCK ARC - NEW BRITAIN ARC / BISMARCK ARC - NEW BRITAIN ARC / NEW BRITAIN / SULU / PACIFIC OCEAN	VOLCANIC ROCK	ANDESITE					QUATERNARY							-5.45	150.98	8.35	22.25	178	8
2003	[5946] SINTON J. M. (2003)	samp. 21-2	BISMARCK ARC - NEW BRITAIN ARC / MANUS BACK-ARC BASIN / STATION RD 21 / PACIFIC OCEAN	VOLCANIC ROCK	BASALT	VESICULAR, PHYRIC											-3.84	150.502	8.35	13.75	220	16
2003	[5946] SINTON J. M. (2003)	samp. 36-2	BISMARCK ARC - NEW BRITAIN ARC / MANUS BACK-ARC BASIN / STATION RD 36 / PACIFIC OCEAN	VOLCANIC ROCK	BASALT												-3.4467	149.963	8.36	3.47619	73	21
2003	[5946] SINTON J. M. (2003)	samp. 29-3	BISMARCK ARC - NEW BRITAIN ARC / MANUS BACK-ARC BASIN / STATION RD 29 / PACIFIC OCEAN	VOLCANIC ROCK	BASALT	GLASSY PHYRIC	PILLOW										-3.5233	149.57	8.38	3.42857	72	21
1981	[3275] GUST D. A. (1981)	samp. 61	BISMARCK ARC - NEW BRITAIN ARC / BISMARCK ARC - NEW BRITAIN ARC / BOISA (ARIS) / BOISA (ARIS) / PACIFIC OCEAN	VOLCANIC ROCK	ANDESITE, BASALTIC					QUATERNARY							-3.99	144.96	8.4	55.5	555	10
1990	[9921] RICHARDS J. P. (1990)	samp. RJR-46	BISMARCK ARC - NEW BRITAIN ARC / BISMARCK ARC - NEW BRITAIN ARC / NEW GUINEA / PACIFIC OCEAN	VOLCANIC ROCK	HAWAIITE												-5.47	143.08	8.41	40	680	17
2003	[5946] SINTON J. M. (2003)	samp. 15-6	BISMARCK ARC - NEW BRITAIN ARC / MANUS BACK-ARC BASIN / STATION RD 15 / PACIFIC OCEAN	VOLCANIC ROCK	BASALT	PHYRIC											-3.7783	151.983	8.42	56.1111	505	9
1999	[12118] MONNIER C. (1999)	samp. CY258	BISMARCK ARC - NEW BRITAIN ARC / BISMARCK ARC - NEW BRITAIN ARC / IRIAN JAYA (WEST PAPUA) / PACIFIC OCEAN	PLUTONIC ROCK	GABBRO												-2.51	140.71	8.45	0.00253623	0.7	276
1981	[3275] GUST D. A. (1981)	samp. 54E	BISMARCK ARC - NEW BRITAIN ARC / BISMARCK ARC - NEW BRITAIN ARC / BOISA (ARIS) / BOISA (ARIS) / PACIFIC OCEAN	VOLCANIC ROCK	BASALT					QUATERNARY							-3.99	144.96	8.5	57	570	10
1978	[4046] JOHNSON R. W. (1978)	samp. 22	BISMARCK ARC - NEW BRITAIN ARC / BISMARCK ARC - NEW BRITAIN ARC / WITU ISLANDS / UNEA / PACIFIC OCEAN	VOLCANIC ROCK	BASALT												-4.9	149.16	8.55	19.9375	319	16	9.135	23.7276
1976	[5432] MACKENZIE D. E. (1976)	samp. 11	BISMARCK ARC - NEW BRITAIN ARC / BISMARCK ARC - NEW BRITAIN ARC / NEW GUINEA / MOUNT MURRAY / PACIFIC OCEAN	VOLCANIC ROCK	BASALT, OLIVINE												-6.7	143.95	8.55	29.6729	635	21.4
1999	[12118] MONNIER C. (1999)	samp. CY235	BISMARCK ARC - NEW BRITAIN ARC / BISMARCK ARC - NEW BRITAIN ARC / IRIAN JAYA (WEST PAPUA) / PACIFIC OCEAN	VOLCANIC ROCK	BASALT		BACK-ARC BASIN BASALT										-2.51	140.71	8.55	0.00284404	0.31	109
1992	[9340] HEGNER E. (1992)	samp. 629	BISMARCK ARC - NEW BRITAIN ARC / BISMARCK ARC - NEW BRITAIN ARC / D^ENTRECASTEAUX ISLANDS / SOLOMON SEA / PACIFIC OCEAN	VOLCANIC ROCK	ANDESITE, BASALTIC												-9	150	8.6	31.9048	670	21
2003	[5946] SINTON J. M. (2003)	samp. 22-2	BISMARCK ARC - NEW BRITAIN ARC / MANUS BACK-ARC BASIN / STATION RD 22 / PACIFIC OCEAN	VOLCANIC ROCK	BASALT		LAVA										-3.8583	150.43	8.63	21.5833	259	12
1992	[9340] HEGNER E. (1992)	samp. 590	BISMARCK ARC - NEW BRITAIN ARC / BISMARCK ARC - NEW BRITAIN ARC / NEW GUINEA / SOLOMON SEA / PACIFIC OCEAN	VOLCANIC ROCK	BASALT												-10.4	149	8.65	54	540	10
1999	[12118] MONNIER C. (1999)	samp. CY26	BISMARCK ARC - NEW BRITAIN ARC / BISMARCK ARC - NEW BRITAIN ARC / IRIAN JAYA (WEST PAPUA) / PACIFIC OCEAN	VOLCANIC ROCK	BASALT		BACK-ARC BASIN BASALT										-2.51	140.71	8.74	0.00152778	0.22	144
1976	[5432] MACKENZIE D. E. (1976)	samp. 14	BISMARCK ARC - NEW BRITAIN ARC / BISMARCK ARC - NEW BRITAIN ARC / NEW GUINEA / MOUNT DUAU / PACIFIC OCEAN	VOLCANIC ROCK	BASALT, OLIVINE												-9.1833	148.067	8.75	28.3333	680	24
2003	[5946] SINTON J. M. (2003)	samp. 29-4	BISMARCK ARC - NEW BRITAIN ARC / MANUS BACK-ARC BASIN / STATION RD 29 / PACIFIC OCEAN	VOLCANIC ROCK	BASALT	GLASSY PHYRIC	PILLOW										-3.5233	149.57	8.86	13.1538	171	13
1990	[9921] RICHARDS J. P. (1990)	samp. RJR-35	BISMARCK ARC - NEW BRITAIN ARC / BISMARCK ARC - NEW BRITAIN ARC / NEW GUINEA / PACIFIC OCEAN	VOLCANIC ROCK	HAWAIITE												-5.47	143.08	9.09	38.8889	700	18
1990	[3473] KENNEDY A. K. (1990)	samp. L3	BISMARCK ARC - NEW BRITAIN ARC / TABAR-LIHIR-TANGA-FENI ISLAND CHAIN / LIHIR / PACIFIC OCEAN	VOLCANIC ROCK	BASALT, ALKALINE	PORPHYRITIC											-3	152.43	9.12	79.7333	1196	15
1978	[4046] JOHNSON R. W. (1978)	samp. 6	BISMARCK ARC - NEW BRITAIN ARC / BISMARCK ARC - NEW BRITAIN ARC / WITU ISLANDS / MUNDUA / PACIFIC OCEAN	VOLCANIC ROCK	THOLEIITE, OLIVINE												-4.63	149.38	9.15	9	189	21
2012	[16253] JENNER F. E. (2012)	samp. MD3	BISMARCK ARC - NEW BRITAIN ARC / MANUS BACK-ARC BASIN / DREDGE MD-3 / PACIFIC OCEAN	VOLCANIC ROCK	NOT GIVEN												-3.7133	151.613	9.18866	24.1695	245.003	10.1368
1993	[2496] WOODHEAD J. D. (1993)	samp. E2/1	BISMARCK ARC - NEW BRITAIN ARC / BISMARCK ARC - NEW BRITAIN ARC / NEW BRITAIN / SULU / PACIFIC OCEAN	VOLCANIC ROCK	NOT GIVEN		LAVA										-5.45	150.98	9.2	27.8333	167	6
1998	[2703] WOODHEAD J. D. (1998)	samp. E2/1	BISMARCK ARC - NEW BRITAIN ARC / BISMARCK ARC - NEW BRITAIN ARC / NEW BRITAIN / SULU / PACIFIC OCEAN	VOLCANIC ROCK	ANDESITE					QUATERNARY							-5.45	150.98	9.2	23.1429	162	7
2003	[5946] SINTON J. M. (2003)	samp. 31-8	BISMARCK ARC - NEW BRITAIN ARC / MANUS BACK-ARC BASIN / STATION RD 31 / PACIFIC OCEAN	VOLCANIC ROCK	BASALT		PILLOW										-3.5017	149.258	9.3	8.7	87	10
2010	[14125] WOODHEAD J. D. (2010)	samp. 32NG-0031A	BISMARCK ARC - NEW BRITAIN ARC / BISMARCK ARC - NEW BRITAIN ARC / NEW BRITAIN / TANGI / PACIFIC OCEAN	VOLCANIC ROCK	BASALT												-5.6	148.4	9.35	44.1667	530	12
1999	[12118] MONNIER C. (1999)	samp. CY34	BISMARCK ARC - NEW BRITAIN ARC / BISMARCK ARC - NEW BRITAIN ARC / IRIAN JAYA (WEST PAPUA) / PACIFIC OCEAN	PLUTONIC ROCK	GABBRO												-2.51	140.71	9.4	0.000472441	0.06	127
1999	[12118] MONNIER C. (1999)	samp. CY31	BISMARCK ARC - NEW BRITAIN ARC / BISMARCK ARC - NEW BRITAIN ARC / IRIAN JAYA (WEST PAPUA) / PACIFIC OCEAN	PLUTONIC ROCK	GABBRO												-2.51	140.71	9.6	0.000965517	0.14	145
1998	[2703] WOODHEAD J. D. (1998)	samp. 217E	BISMARCK ARC - NEW BRITAIN ARC / BISMARCK ARC - NEW BRITAIN ARC / NEW BRITAIN / SULU / PACIFIC OCEAN	VOLCANIC ROCK	ANDESITE					QUATERNARY							-5.45	150.98	9.75	23.2857	163	7
2001	[6612] KAMENETSKY V. S. (2001)	samp. MD39	BISMARCK ARC - NEW BRITAIN ARC / MANUS BACK-ARC BASIN / PACMANUS HYDROTHERMAL FIELD / PACIFIC OCEAN	VOLCANIC ROCK	BASALT		PILLOW LAVA										-3.58	151.7	9.75	24.3689	251	10.3
1998	[2703] WOODHEAD J. D. (1998)	samp. E0871E	BISMARCK ARC - NEW BRITAIN ARC / BISMARCK ARC - NEW BRITAIN ARC / NEW BRITAIN / LIKURUANGA / PACIFIC OCEAN	VOLCANIC ROCK	ANDESITE					QUATERNARY							-4.92	151.17	9.95	27.1111	244	9
1992	[9340] HEGNER E. (1992)	samp. 648	BISMARCK ARC - NEW BRITAIN ARC / BISMARCK ARC - NEW BRITAIN ARC / D^ENTRECASTEAUX ISLANDS / SOLOMON SEA / PACIFIC OCEAN	VOLCANIC ROCK	BASALT												-9	150	10.06	40.7619	856	21
1993	[2496] WOODHEAD J. D. (1993)	samp. GN2/1	BISMARCK ARC - NEW BRITAIN ARC / BISMARCK ARC - NEW BRITAIN ARC / NEW BRITAIN / KIMBE / PACIFIC OCEAN	VOLCANIC ROCK	NOT GIVEN		LAVA										-5	150	10.1	17.5385	228	13
1998	[2703] WOODHEAD J. D. (1998)	samp. GN2/1	BISMARCK ARC - NEW BRITAIN ARC / BISMARCK ARC - NEW BRITAIN ARC / NEW BRITAIN / KIMBE / PACIFIC OCEAN	VOLCANIC ROCK	BASALT					QUATERNARY							-5	150	10.1	16	224	14
2001	[6612] KAMENETSKY V. S. (2001)	samp. MD43	BISMARCK ARC - NEW BRITAIN ARC / MANUS BACK-ARC BASIN / PACMANUS HYDROTHERMAL FIELD / PACIFIC OCEAN	VOLCANIC ROCK	BASALT												-3.69	151.96	10.25	41.3333	434	10.5
1978	[4046] JOHNSON R. W. (1978)	samp. 4	BISMARCK ARC - NEW BRITAIN ARC / BISMARCK ARC - NEW BRITAIN ARC / WITU ISLANDS / WAMBU / PACIFIC OCEAN	VOLCANIC ROCK	BASALT												-4.6333	149.3	10.3	9.9	198	20
1983	[2263] CAMERON W. E. (1983)	samp. 52.1A	BISMARCK ARC - NEW BRITAIN ARC / BISMARCK ARC - NEW BRITAIN ARC / NEW GUINEA / DABI / PACIFIC OCEAN	VOLCANIC ROCK	BONINITE												-9.8	149.9	10.65	10.375	83	8
1993	[2496] WOODHEAD J. D. (1993)	samp. HN3/3	BISMARCK ARC - NEW BRITAIN ARC / BISMARCK ARC - NEW BRITAIN ARC / WITU ISLANDS / UNDAKA / PACIFIC OCEAN	VOLCANIC ROCK	NOT GIVEN		LAVA										-4.57	149.1	10.8	8.90476	187	21
1978	[4046] JOHNSON R. W. (1978)	samp. 2	BISMARCK ARC - NEW BRITAIN ARC / BISMARCK ARC - NEW BRITAIN ARC / WITU ISLANDS / UNDAKA / PACIFIC OCEAN	VOLCANIC ROCK	THOLEIITE, OLIVINE												-4.57	149.1	10.8	8.90476	187	21
1998	[2703] WOODHEAD J. D. (1998)	samp. H3/3	BISMARCK ARC - NEW BRITAIN ARC / BISMARCK ARC - NEW BRITAIN ARC / WITU ISLANDS / UNDAKA / PACIFIC OCEAN	VOLCANIC ROCK	BASALT					QUATERNARY							-4.57	149.1	10.8	7.5	180	24
1999	[12118] MONNIER C. (1999)	samp. CY24A	BISMARCK ARC - NEW BRITAIN ARC / BISMARCK ARC - NEW BRITAIN ARC / IRIAN JAYA (WEST PAPUA) / PACIFIC OCEAN	PLUTONIC ROCK	GABBRO												-2.51	140.71	10.8	0.000348837	0.03	86
1980	[6341] JAQUES A. L. (1980)	samp. 75522-729	BISMARCK ARC - NEW BRITAIN ARC / BISMARCK ARC - NEW BRITAIN ARC / NEW GUINEA / PACIFIC OCEAN	PLUTONIC ROCK	GABBRO, OLIVINE		NORITIC										-8.63	147.9	10.82	23.6667	71	3
2010	[14125] WOODHEAD J. D. (2010)	samp. 32NG-0026D	BISMARCK ARC - NEW BRITAIN ARC / BISMARCK ARC - NEW BRITAIN ARC / NEW BRITAIN / AIMAGA / PACIFIC OCEAN	VOLCANIC ROCK	BASALT												-5.58	148.38	10.9	40.25	483	12
1999	[12118] MONNIER C. (1999)	samp. CY37	BISMARCK ARC - NEW BRITAIN ARC / BISMARCK ARC - NEW BRITAIN ARC / IRIAN JAYA (WEST PAPUA) / PACIFIC OCEAN	PLUTONIC ROCK	GABBRO												-2.51	140.71	10.9	0.000275229	0.03	109
2001	[7266] MÜLLER DANIEL (2001)	samp. 1	BISMARCK ARC - NEW BRITAIN ARC / TABAR-LIHIR-TANGA-FENI ISLAND CHAIN / LIHIR / LONDOLOVIT / PACIFIC OCEAN	VOLCANIC ROCK	NOT GIVEN		DIKE, CUMULATE ROCK										-3	152.43	11.13	57.5	920	16
1980	[6341] JAQUES A. L. (1980)	samp. 75522-731	BISMARCK ARC - NEW BRITAIN ARC / BISMARCK ARC - NEW BRITAIN ARC / NEW GUINEA / PACIFIC OCEAN	PLUTONIC ROCK	GABBRO		NORITIC										-8.63	147.9	11.3	68	136	2
2010	[13922] KÖNIG S. (2010)	samp. PNG 12	BISMARCK ARC - NEW BRITAIN ARC / BISMARCK ARC - NEW BRITAIN ARC / NEW GUINEA / PACIFIC OCEAN	VOLCANIC ROCK	BONINITE												-9.66382	149.826	11.3	22.2506	174	7.82
1978	[4046] JOHNSON R. W. (1978)	samp. 5	BISMARCK ARC - NEW BRITAIN ARC / BISMARCK ARC - NEW BRITAIN ARC / WITU ISLANDS / MUNDUA / PACIFIC OCEAN	VOLCANIC ROCK	BASALT												-4.63	149.38	11.3	8.28571	174	21
2010	[13922] KÖNIG S. (2010)	samp. PNG 11	BISMARCK ARC - NEW BRITAIN ARC / BISMARCK ARC - NEW BRITAIN ARC / NEW GUINEA / PACIFIC OCEAN	VOLCANIC ROCK	BONINITE												-9.66365	149.826	11.6	13.6968	103	7.52
1980	[6341] JAQUES A. L. (1980)	samp. 75522-728	BISMARCK ARC - NEW BRITAIN ARC / BISMARCK ARC - NEW BRITAIN ARC / NEW GUINEA / PACIFIC OCEAN	PLUTONIC ROCK	GABBRO		NORITIC										-8.63	147.9	11.7	30	90	3
1976	[5432] MACKENZIE D. E. (1976)	samp. 18	BISMARCK ARC - NEW BRITAIN ARC / BISMARCK ARC - NEW BRITAIN ARC / NEW GUINEA / MOUNT BOSAVI / PACIFIC OCEAN	VOLCANIC ROCK	BASALT, ALKALINE, OLIVINE												-6.6	142.8	11.7	32.9268	675	20.5
1992	[9340] HEGNER E. (1992)	samp. 645	BISMARCK ARC - NEW BRITAIN ARC / BISMARCK ARC - NEW BRITAIN ARC / D^ENTRECASTEAUX ISLANDS / SOLOMON SEA / PACIFIC OCEAN	VOLCANIC ROCK	BASALT												-9	150	11.77	24.3333	657	27
1981	[2971] JENNER G. A. (1981)	samp. 47787	BISMARCK ARC - NEW BRITAIN ARC / BISMARCK ARC - NEW BRITAIN ARC / NEW GUINEA / PACIFIC OCEAN	VOLCANIC ROCK	ANDESITE											DEVITRIFICATION OF GLASS, ZEOLITES WITHIN GLASS AREAS	-0.3	131.1	12.02	10.6667	96	9
Download from GEOROC - Geochemical Database
Date of Query: Tuesday	February 05	2013
Please note: There is a List of your Query Criteria at the End of this Sheet.
[66] CHAUSSIDON M., MARTY B. ; PRIMITIVE BORON ISOTOPE COMPOSITION OF THE MANTLE ; SCIENCE 269 [1995] 383-386
[2263] CAMERON W. E., MCCULLOCH M. T., WALKER D. A. ; BONINITE PETROGENESIS: CHEMICAL AND ND-SR ISOTOPIC CONSTRAINTS ; EARTH PLANET. SCI. LETT. 65 [1983] 75-89
[2265] HICKEY R. L., FREY F. A. ; GEOCHEMICAL CHARACTERISTICS OF BONINITE SERIES VOLCANICS: IMPLICATIONS FOR THEIR SOURCE ; GEOCHIM. COSMOCHIM. ACTA 46 [1982] 2099-2116
[2367] STRACKE A., HEGNER E. ; RIFTED RELATED VOLCANISM IN AN OCEANIC POST-COLLISIONAL SETTING: THE TABAR-LIHIR-TANGA-FENI (TLTF) ISLAND CHAIN, PAPUA NEW GUINEA ; LITHOS 45 [1998] 545-560
[truncated: 127 more rows]

## Sheet: Izu Bonin
Year	CITATION	SAMPLE NAME	LOCATION	ROCK TYPE	ROCK NAME	ROCK TEXTURE	SAMPLE COMMENT	AGE (MIN.)	AGE (MAX.)	GEOLOGICAL AGE	GEOLOGICAL AGE PREFIX	ERUPTION DAY	ERUPTION MONTH	ERUPTION YEAR	ALTERATION	LATITUDE (MIN.)	LONGITUDE (MIN.)	MGO(WT%)	Sr/Y	SR(PPM): altern. values and methods	Y(PPM): altern. values and methods	median MgO	median Sr/Y
[truncated: 2,081 more rows]

[truncated: 23 more sheets: Kermadec, Kuriles, Mariana, New Hebrides, South Sandwich, Aegean, Aeolian, Central America, Kamchatka, Lesser Antilles, Ryukyu, Sulawesi, Tonga, Sunda, Cascades, Central Andes, Ecuador, Luzon, Mexico, Baltic Shield …]
